# Supplementary material for: Expression pattern of secretory‐cell‐related transcriptional signatures in colon adenocarcinomas defines tumor microenvironment characteristics and correlates with clinical outcomes
Source: Mol Oncol. 2022 Nov 22;17(3):499–517. doi: 10.1002/1878-0261.13338 (PMC9980301; doi:10.1002/1878-0261.13338)
Supplement: Supplementary file 6 — Table S1. Basic information of gene expression profiling series. [file MOL2-17-499-s006.xlsx]

## Sheet: Sheet1
Table S1: Basic information of gene expression profiling series
Datasets	Platform	Country	No. of patients	Survival	Chemotherapy information
GSE17538	GPL570	USA	176	OS/RFS	NA
GSE33113	GPL570	USA	90	RFS	NA
GSE37892	GPL570	France	130	RFS	NA
GSE38832	GPL570	USA	92	RFS	NA
GSE39582	GPL570	France	502	OS/RFS	Yes
TCGA	RNAseq	USA	382	OS	Yes
SYSUCC	RNAseq	China	30	NA	NA
