# Supplementary material for: Expression pattern of secretory‐cell‐related transcriptional signatures in colon adenocarcinomas defines tumor microenvironment characteristics and correlates with clinical outcomes
Source: Mol Oncol. 2022 Nov 22;17(3):499–517. doi: 10.1002/1878-0261.13338 (PMC9980301; doi:10.1002/1878-0261.13338)
Supplement: Supplementary file 7 — Table S2. Patients' basic characteristics. [file MOL2-17-499-s015.xlsx]

## Sheet: Sheet1
Table S2: Patients’ basic characteristics
Item	GEO cohort	TCGA cohort	SYSUCC cohort
Age (mean ± SD)	67.48 ± 13.13	67.46±13.11	56.27±11.23
Gender (n, %)
Male	481 (53.1)	199 (52.1)	17 (56.7)
Female	417 (42.1)	183 (47.9)	13 (43.3)
Unknown	92 (9.3)	0 (0)	0 (0)
Stage (n, %)
I	82 (8.3)	75 (19.6)	0 (0)
II	532 (53.7)	178 (46.6)	16 (53.3)
III	376 (38.0)	129 (33.8)	14 (46.7)
Tumor site (n, %)
Proximal	259 (26.2)	225 (58.9)	12 (40.0)
Distal	372 (37.6)	145 (38.0)	18 (60.0)
Unknown	359 (36.3)	12 (3.1)	0 (0)
CMS (n, %)
CMS1	148 (14.9)	83 (21.8)	3 (10.0)
CMS2	305 (30.8)	209 (54.7)	8 (26.7)
CMS3	103 (10.4)	46 (12.0)	4 (13.3)
CMS4	157 (15.9)	44 (11.5)	15 (50.0)
Unknown	277 (28.0)	0 (0)	0 (0)
Adjuvant chemotherapy
Performed	203 (20.5)	100 (26.2)	30 (100.0)
Unperformed	298 (30.1)	223 (58.4)	0 (0)
Unknown	489 (49.4)	59 (15.4)	0 (0)
