# Supplementary material for: Expression pattern of secretory‐cell‐related transcriptional signatures in colon adenocarcinomas defines tumor microenvironment characteristics and correlates with clinical outcomes
Source: Mol Oncol. 2022 Nov 22;17(3):499–517. doi: 10.1002/1878-0261.13338 (PMC9980301; doi:10.1002/1878-0261.13338)
Supplement: Supplementary file 8 — Table S3. The correlation between the abundance of secretory cells and KEGG items. [file MOL2-17-499-s013.xlsx]

## Sheet: Sheet1
Table S3: The correlation between the abundance of secretory cells and KEGG items
Cohort	KEGG item	Enteroendocrine cells			Subtype1 goblet cells			Subtype2 goblet cells
		Cor	Pvalue	adjPvalue	Cor	Pvalue	adjPvalue	Cor	Pvalue	adjPvalue
GEO	KEGG_SMALL_CELL_LUNG_CANCER	0.671471	0	0	-0.11916	0.007553	1	0.62777	0	0
	KEGG_RENAL_CELL_CARCINOMA	0.668711	0	0	-0.01772	0.691877	1	0.608584	0	0
	KEGG_PANCREATIC_CANCER	0.655321	0	0	-0.04031	0.367281	1	0.620749	0	0
	KEGG_TGF_BETA_SIGNALING_PATHWAY	0.633744	0	0	-0.09165	0.040133	1	0.57738	0	0
	KEGG_COLORECTAL_CANCER	0.627735	0	0	-0.05745	0.198729	1	0.469995	0	0
	KEGG_ECM_RECEPTOR_INTERACTION	0.59261	0	0	-0.04994	0.263992	1	0.842065	0	0
	KEGG_PATHWAYS_IN_CANCER	0.589423	0	0	0.025423	0.569725	1	0.745621	0	0
	KEGG_CHRONIC_MYELOID_LEUKEMIA	0.564346	0	0	-0.12412	0.005381	1	0.500065	0	0
	KEGG_GLYCOSAMINOGLYCAN_BIOSYNTHESIS_CHONDROITIN_SULFATE	0.560706	0	0	-0.09785	0.028396	1	0.759852	0	0
	KEGG_FOCAL_ADHESION	0.55703	0	0	0.012411	0.781405	1	0.82623	0	0
	KEGG_PATHOGENIC_ESCHERICHIA_COLI_INFECTION	0.539863	0	0	0.042323	0.343862	1	0.638245	0	0
	KEGG_ADHERENS_JUNCTION	0.530078	0	0	-0.03449	0.440595	1	0.510615	0	0
	KEGG_PROSTATE_CANCER	0.522699	0	0	0.023695	0.596231	1	0.566523	0	0
	KEGG_LEUKOCYTE_TRANSENDOTHELIAL_MIGRATION	0.512525	0	0	0.082058	0.066214	1	0.794133	0	0
	KEGG_LEISHMANIA_INFECTION	0.501642	0	0	-0.05093	0.254562	1	0.648646	0	0
	KEGG_MTOR_SIGNALING_PATHWAY	0.495224	0	0	-0.08433	0.059024	1	0.409171	0	0
	KEGG_NOD_LIKE_RECEPTOR_SIGNALING_PATHWAY	0.481117	0	0	-0.09179	0.039832	1	0.50986	0	0
	KEGG_FC_GAMMA_R_MEDIATED_PHAGOCYTOSIS	0.472078	0	0	0.179518	5.38e-05	0.010168	0.651297	0	0
	KEGG_TOLL_LIKE_RECEPTOR_SIGNALING_PATHWAY	0.46941	0	0	-0.05247	0.240502	1	0.541425	0	0
	KEGG_CHEMOKINE_SIGNALING_PATHWAY	0.454961	0	0	0.100418	0.024486	1	0.690324	0	0
	KEGG_VIRAL_MYOCARDITIS	0.449404	0	0	0.032387	0.46892	1	0.671368	0	0
	KEGG_B_CELL_RECEPTOR_SIGNALING_PATHWAY	0.44836	0	0	0.047666	0.286358	1	0.603873	0	0
	KEGG_CIRCADIAN_RHYTHM_MAMMAL	0.441157	0	0	0.036142	0.418945	1	0.292229	3.02e-11	5.71e-09
	KEGG_REGULATION_OF_ACTIN_CYTOSKELETON	0.439178	0	0	0.137823	0.001984	0.374994	0.714237	0	0
	KEGG_UBIQUITIN_MEDIATED_PROTEOLYSIS	0.436009	0	0	-0.39068	0	0	0.036121	0.419218	1
	KEGG_JAK_STAT_SIGNALING_PATHWAY	0.423856	0	0	-0.00517	0.907958	1	0.53914	0	0
	KEGG_APOPTOSIS	0.42236	0	0	0.105658	0.017919	1	0.408777	0	0
	KEGG_ACUTE_MYELOID_LEUKEMIA	0.418035	0	0	-0.02988	0.504086	1	0.530643	0	0
	KEGG_COMPLEMENT_AND_COAGULATION_CASCADES	0.400707	0	0	0.131431	0.003196	0.604081	0.703056	0	0
	KEGG_GAP_JUNCTION	0.399984	0	0	0.167291	0.00017	0.032063	0.668539	0	0
	KEGG_MELANOMA	0.379309	0	0	0.066919	0.134287	1	0.607152	0	0
	KEGG_EPITHELIAL_CELL_SIGNALING_IN_HELICOBACTER_PYLORI_INFECTION	0.372546	0	0	-0.00862	0.847193	1	0.519148	0	0
	KEGG_T_CELL_RECEPTOR_SIGNALING_PATHWAY	0.361265	4.9e-17	9.11e-15	-0.04321	0.33386	1	0.510746	0	0
	KEGG_GLYCOSPHINGOLIPID_BIOSYNTHESIS_GANGLIO_SERIES	0.355292	2.31e-16	4.3e-14	0.199222	7.17e-06	0.001355	0.509227	0	0
	KEGG_GLIOMA	0.348917	9.85e-16	1.83e-13	0.125765	0.004798	0.906797	0.488623	0	0
	KEGG_CYTOKINE_CYTOKINE_RECEPTOR_INTERACTION	0.348701	1.03e-15	1.92e-13	0.110624	0.013173	1	0.601831	0	0
	KEGG_TYPE_I_DIABETES_MELLITUS	0.345415	2.08e-15	3.87e-13	0.008671	0.846291	1	0.457008	0	0
	KEGG_PRION_DISEASES	0.33777	9.78e-15	1.82e-12	0.110513	0.013265	1	0.56972	0	0
	KEGG_GRAFT_VERSUS_HOST_DISEASE	0.337471	1.04e-14	1.93e-12	0.002183	0.961073	1	0.454448	0	0
	KEGG_P53_SIGNALING_PATHWAY	0.334927	1.7e-14	3.16e-12	-0.13678	0.002147	0.405756	0.071404	0.11005	1
	KEGG_ALLOGRAFT_REJECTION	0.33443	1.88e-14	3.5e-12	-0.02654	0.552852	1	0.466752	0	0
	KEGG_PROTEIN_EXPORT	0.325902	9.36e-14	1.74e-11	0.015336	0.731684	1	0.063266	0.156906	1
	KEGG_CELL_ADHESION_MOLECULES_CAMS	0.31969	2.89e-13	5.38e-11	0.086533	0.052693	1	0.696467	0	0
	KEGG_LYSOSOME	0.319204	3.15e-13	5.86e-11	0.117861	0.00824	1	0.538638	0	0
	KEGG_WNT_SIGNALING_PATHWAY	0.318058	3.87e-13	7.2e-11	-0.02088	0.640554	1	0.392598	0	0
	KEGG_FC_EPSILON_RI_SIGNALING_PATHWAY	0.316744	4.89e-13	9.1e-11	0.133926	0.00266	0.502672	0.474737	0	0
	KEGG_RENIN_ANGIOTENSIN_SYSTEM	0.315564	6.01e-13	1.12e-10	-0.01022	0.819274	1	0.426373	0	0
	KEGG_DORSO_VENTRAL_AXIS_FORMATION	0.310042	1.57e-12	2.92e-10	0.014134	0.751999	1	0.400515	0	0
	KEGG_HYPERTROPHIC_CARDIOMYOPATHY_HCM	0.309975	1.59e-12	2.96e-10	0.210801	2e-06	0.000378	0.588205	0	0
	KEGG_ENDOMETRIAL_CANCER	0.30701	2.64e-12	4.91e-10	-0.02335	0.601552	1	0.315238	6.37e-13	1.2e-10
	KEGG_NON_SMALL_CELL_LUNG_CANCER	0.30507	3.66e-12	6.81e-10	-0.01515	0.734887	1	0.325921	9.32e-14	1.76e-11
	KEGG_VASCULAR_SMOOTH_MUSCLE_CONTRACTION	0.297947	1.2e-11	2.23e-09	0.121656	0.006379	1	0.674056	0	0
	KEGG_HEMATOPOIETIC_CELL_LINEAGE	0.294837	1.98e-11	3.68e-09	0.195178	1.1e-05	0.002079	0.5488	0	0
	KEGG_INTESTINAL_IMMUNE_NETWORK_FOR_IGA_PRODUCTION	0.276765	3.34e-10	6.21e-08	0.139513	0.001743	0.329469	0.467102	0	0
	KEGG_PROGESTERONE_MEDIATED_OOCYTE_MATURATION	0.270044	9.07e-10	1.69e-07	-0.05019	0.261568	1	0.150875	0.000704	0.133083
	KEGG_SPHINGOLIPID_METABOLISM	0.266189	1.59e-09	2.96e-07	0.372896	0	0	0.078729	0.078026	1
	KEGG_BASAL_TRANSCRIPTION_FACTORS	0.26245	2.72e-09	5.06e-07	-0.44927	0	0	-0.07361	0.099462	1
	KEGG_NATURAL_KILLER_CELL_MEDIATED_CYTOTOXICITY	0.25945	4.16e-09	7.74e-07	0.074925	0.093556	1	0.450514	0	0
	KEGG_ARRHYTHMOGENIC_RIGHT_VENTRICULAR_CARDIOMYOPATHY_ARVC	0.250091	1.51e-08	2.81e-06	0.177139	6.76e-05	0.012776	0.494449	0	0
	KEGG_PHOSPHATIDYLINOSITOL_SIGNALING_SYSTEM	0.247164	2.24e-08	4.17e-06	0.161784	0.000278	0.052471	0.280991	1.76e-10	3.33e-08
	KEGG_ASTHMA	0.244302	3.27e-08	6.08e-06	0.026506	0.553383	1	0.519176	0	0
	KEGG_ERBB_SIGNALING_PATHWAY	0.243731	3.53e-08	6.57e-06	-0.02819	0.528395	1	0.240499	5.39e-08	1.02e-05
	KEGG_VIBRIO_CHOLERAE_INFECTION	0.240117	5.66e-08	1.05e-05	0.185964	2.84e-05	0.005368	0.324252	1.27e-13	2.4e-11
	KEGG_ANTIGEN_PROCESSING_AND_PRESENTATION	0.239952	5.78e-08	1.08e-05	0.029834	0.504693	1	0.372601	0	0
	KEGG_NEUROTROPHIN_SIGNALING_PATHWAY	0.239277	6.31e-08	1.17e-05	0.10397	0.019842	1	0.425121	0	0
	KEGG_GLYCOSAMINOGLYCAN_DEGRADATION	0.238788	6.72e-08	1.25e-05	0.232734	1.45e-07	2.74e-05	0.411368	0	0
	KEGG_AUTOIMMUNE_THYROID_DISEASE	0.2346	1.15e-07	2.14e-05	0.03466	0.438287	1	0.405873	0	0
	KEGG_MAPK_SIGNALING_PATHWAY	0.23359	1.3e-07	2.42e-05	0.210038	2.18e-06	0.000412	0.548364	0	0
	KEGG_DILATED_CARDIOMYOPATHY	0.231887	1.61e-07	2.99e-05	0.218303	8.39e-07	0.000159	0.579436	0	0
	KEGG_INOSITOL_PHOSPHATE_METABOLISM	0.226801	3.03e-07	5.64e-05	0.225024	3.76e-07	7.11e-05	0.238143	7.3e-08	1.38e-05
	KEGG_BLADDER_CANCER	0.224383	4.06e-07	7.55e-05	-0.08184	0.066938	1	0.29796	1.19e-11	2.25e-09
	KEGG_VEGF_SIGNALING_PATHWAY	0.212047	1.73e-06	0.000322	0.151838	0.00065	0.122883	0.507104	0	0
	KEGG_TIGHT_JUNCTION	0.210662	2.03e-06	0.000378	0.176515	7.18e-05	0.01357	0.452819	0	0
	KEGG_STARCH_AND_SUCROSE_METABOLISM	0.204849	3.89e-06	0.000724	0.398209	0	0	0.063744	0.153793	1
	KEGG_ALDOSTERONE_REGULATED_SODIUM_REABSORPTION	0.20168	5.5e-06	0.001023	0.390562	0	0	0.291858	3.2e-11	6.05e-09
	KEGG_SYSTEMIC_LUPUS_ERYTHEMATOSUS	0.201463	5.63e-06	0.001047	-0.03155	0.480452	1	0.364117	2.01e-17	3.8e-15
	KEGG_PANTOTHENATE_AND_COA_BIOSYNTHESIS	0.200492	6.26e-06	0.001164	0.216724	1.01e-06	0.000191	0.132658	0.002921	0.552095
	KEGG_LONG_TERM_DEPRESSION	0.200022	6.58e-06	0.001224	0.241138	4.96e-08	9.37e-06	0.406964	0	0
	KEGG_GLYCOSPHINGOLIPID_BIOSYNTHESIS_GLOBO_SERIES	0.185281	3.05e-05	0.005673	0.077477	0.082886	1	0.446892	0	0
	KEGG_REGULATION_OF_AUTOPHAGY	0.184028	3.45e-05	0.006417	0.183197	3.75e-05	0.007088	0.060455	0.176197	1
	KEGG_ENDOCYTOSIS	0.181237	4.55e-05	0.008463	0.15922	0.000347	0.065651	0.396619	0	0
	KEGG_INSULIN_SIGNALING_PATHWAY	0.173813	9.28e-05	0.017261	0.052328	0.241785	1	0.267924	1.24e-09	2.34e-07
	KEGG_AXON_GUIDANCE	0.159032	0.000353	0.065673	0.163447	0.00024	0.04529	0.481781	0	0
	KEGG_TYPE_II_DIABETES_MELLITUS	0.155065	0.000496	0.092253	0.165022	0.000208	0.039351	0.256619	6.17e-09	1.17e-06
	KEGG_TRYPTOPHAN_METABOLISM	0.152867	0.000597	0.110993	0.20182	5.42e-06	0.001024	0.131049	0.003287	0.621188
	KEGG_ETHER_LIPID_METABOLISM	0.150469	0.000728	0.135431	0.400974	0	0	0.105568	0.018018	1
	KEGG_RIG_I_LIKE_RECEPTOR_SIGNALING_PATHWAY	0.148572	0.000851	0.158205	-0.02003	0.654332	1	0.186331	2.74e-05	0.005179
	KEGG_SNARE_INTERACTIONS_IN_VESICULAR_TRANSPORT	0.138203	0.001927	0.358502	0.092005	0.039367	1	0.236182	9.39e-08	1.77e-05
	KEGG_AMINO_SUGAR_AND_NUCLEOTIDE_SUGAR_METABOLISM	0.12486	0.005112	0.950804	0.42428	0	0	0.068948	0.122855	1
	KEGG_PROTEASOME	0.116967	0.008743	1	-0.21417	1.36e-06	0.000257	0.025866	0.563018	1
	KEGG_CELL_CYCLE	0.103702	0.020164	1	-0.37144	0	0	-0.18872	2.15e-05	0.004064
	KEGG_PRIMARY_IMMUNODEFICIENCY	0.103191	0.02079	1	0.043549	0.330062	1	0.295227	1.86e-11	3.52e-09
	KEGG_GLYCOSAMINOGLYCAN_BIOSYNTHESIS_KERATAN_SULFATE	0.099054	0.026505	1	0.36661	7.46e-18	1.41e-15	0.207991	2.74e-06	0.000518
	KEGG_CYTOSOLIC_DNA_SENSING_PATHWAY	0.090239	0.043317	1	-0.01564	0.726582	1	0.158518	0.000369	0.069767
	KEGG_ADIPOCYTOKINE_SIGNALING_PATHWAY	0.088453	0.047643	1	0.060641	0.174865	1	0.277186	3.13e-10	5.92e-08
	KEGG_OOCYTE_MEIOSIS	0.075055	0.092989	1	-0.11035	0.013403	1	-0.10215	0.022122	1
	KEGG_MELANOGENESIS	0.073815	0.098528	1	0.356153	1.88e-16	3.55e-14	0.372655	0	0
	KEGG_RNA_DEGRADATION	0.072039	0.106917	1	-0.35159	5.46e-16	1.03e-13	-0.25306	1.01e-08	1.91e-06
	KEGG_RIBOFLAVIN_METABOLISM	0.063353	0.15634	1	-0.03503	0.433349	1	-0.01553	0.72834	1
	KEGG_VASOPRESSIN_REGULATED_WATER_REABSORPTION	0.055578	0.213751	1	0.417254	0	0	0.218913	7.81e-07	0.000148
	KEGG_NICOTINATE_AND_NICOTINAMIDE_METABOLISM	0.044678	0.317664	1	0.120176	0.007054	1	0.019629	0.660738	1
	KEGG_NOTCH_SIGNALING_PATHWAY	0.038115	0.393992	1	0.025902	0.562464	1	0.240974	5.06e-08	9.56e-06
	KEGG_ARACHIDONIC_ACID_METABOLISM	0.036602	0.413045	1	0.281596	1.6e-10	3.02e-08	0.269008	1.06e-09	2e-07
	KEGG_GLYCOSAMINOGLYCAN_BIOSYNTHESIS_HEPARAN_SULFATE	0.029563	0.508577	1	-0.14754	0.000925	0.174741	0.236216	9.34e-08	1.77e-05
	KEGG_BETA_ALANINE_METABOLISM	0.028775	0.519937	1	0.238997	6.54e-08	1.24e-05	-0.04361	0.32938	1
	KEGG_THYROID_CANCER	0.020363	0.648896	1	0.137081	0.002099	0.39673	0.014379	0.747836	1
	KEGG_GALACTOSE_METABOLISM	0.019227	0.667271	1	0.231118	1.78e-07	3.36e-05	0.001708	0.969544	1
	KEGG_CYSTEINE_AND_METHIONINE_METABOLISM	0.014155	0.751634	1	-0.2248	3.86e-07	7.3e-05	-0.21193	1.75e-06	0.000331
	KEGG_SPLICEOSOME	0.011494	0.797199	1	-0.32916	5.11e-14	9.66e-12	-0.2359	9.73e-08	1.84e-05
	KEGG_PENTOSE_AND_GLUCURONATE_INTERCONVERSIONS	-0.00293	0.947789	1	0.314638	7.08e-13	1.34e-10	-0.08967	0.044662	1
	KEGG_PPAR_SIGNALING_PATHWAY	-0.00952	0.831419	1	0.215276	1.19e-06	0.000225	0.12628	0.004627	0.874463
	KEGG_NUCLEOTIDE_EXCISION_REPAIR	-0.01793	0.688499	1	-0.27971	2.14e-10	4.04e-08	-0.32978	4.55e-14	8.6e-12
	KEGG_PHENYLALANINE_METABOLISM	-0.02179	0.626056	1	0.190111	1.87e-05	0.003534	0.212654	1.62e-06	0.000306
	KEGG_SULFUR_METABOLISM	-0.02475	0.57991	1	0.302563	5.58e-12	1.05e-09	0.1962	9.9e-06	0.001871
	KEGG_GLUTATHIONE_METABOLISM	-0.02601	0.560808	1	0.091979	0.039424	1	-0.01102	0.805359	1
	KEGG_BASAL_CELL_CARCINOMA	-0.02847	0.524348	1	0.03365	0.451754	1	0.279404	2.24e-10	4.23e-08
	KEGG_MISMATCH_REPAIR	-0.02972	0.506276	1	-0.20768	2.84e-06	0.000537	-0.29585	1.68e-11	3.18e-09
	KEGG_PRIMARY_BILE_ACID_BIOSYNTHESIS	-0.0303	0.498098	1	0.08106	0.069588	1	0.143007	0.001328	0.251005
	KEGG_TAURINE_AND_HYPOTAURINE_METABOLISM	-0.03256	0.466535	1	-0.09365	0.035975	1	0.103913	0.019911	1
	KEGG_HEDGEHOG_SIGNALING_PATHWAY	-0.037	0.408047	1	0.132541	0.002946	0.556873	0.227773	2.69e-07	5.08e-05
	KEGG_ABC_TRANSPORTERS	-0.03758	0.400623	1	0.129524	0.003671	0.693781	-0.00204	0.963626	1
	KEGG_STEROID_BIOSYNTHESIS	-0.04467	0.317755	1	-0.02635	0.55578	1	-0.05403	0.226762	1
	KEGG_PORPHYRIN_AND_CHLOROPHYLL_METABOLISM	-0.04529	0.311059	1	0.350462	7.02e-16	1.33e-13	-0.04207	0.346708	1
	KEGG_LONG_TERM_POTENTIATION	-0.04635	0.299892	1	0.376901	0	0	0.066948	0.134116	1
	KEGG_LYSINE_DEGRADATION	-0.04849	0.27812	1	-0.07762	0.082314	1	-0.23292	1.42e-07	2.68e-05
	KEGG_O_GLYCAN_BIOSYNTHESIS	-0.04918	0.271273	1	0.483397	0	0	-0.0993	0.026128	1
	KEGG_GLYCEROLIPID_METABOLISM	-0.051	0.253989	1	0.202355	5.11e-06	0.000966	-0.05151	0.249245	1
	KEGG_RIBOSOME	-0.05642	0.206856	1	-0.17761	6.47e-05	0.012228	-0.25511	7.61e-09	1.44e-06
	KEGG_ASCORBATE_AND_ALDARATE_METABOLISM	-0.06144	0.169261	1	0.440064	0	0	-0.16956	0.000138	0.026068
	KEGG_N_GLYCAN_BIOSYNTHESIS	-0.07164	0.108861	1	0.104646	0.019052	1	-0.09084	0.041945	1
	KEGG_FATTY_ACID_METABOLISM	-0.07182	0.107994	1	0.396953	0	0	-0.12773	0.004174	0.788941
	KEGG_VALINE_LEUCINE_AND_ISOLEUCINE_DEGRADATION	-0.07316	0.101554	1	0.38249	0	0	-0.19152	1.62e-05	0.003062
	KEGG_METABOLISM_OF_XENOBIOTICS_BY_CYTOCHROME_P450	-0.08042	0.07184	1	0.470913	0	0	-0.07814	0.080282	1
	KEGG_LIMONENE_AND_PINENE_DEGRADATION	-0.0811	0.069451	1	0.297937	1.2e-11	2.27e-09	-0.23332	1.35e-07	2.55e-05
	KEGG_DRUG_METABOLISM_CYTOCHROME_P450	-0.08837	0.04785	1	0.476306	0	0	-0.04357	0.329802	1
	KEGG_NON_HOMOLOGOUS_END_JOINING	-0.0945	0.034313	1	-0.37644	0	0	-0.33629	1.31e-14	2.48e-12
	KEGG_DNA_REPLICATION	-0.10012	0.02491	1	-0.21567	1.14e-06	0.000215	-0.29576	1.71e-11	3.23e-09
	KEGG_FRUCTOSE_AND_MANNOSE_METABOLISM	-0.10033	0.024613	1	0.333675	2.17e-14	4.1e-12	-0.10055	0.024297	1
	KEGG_BIOSYNTHESIS_OF_UNSATURATED_FATTY_ACIDS	-0.10619	0.017349	1	0.083287	0.062245	1	-0.12094	0.006697	1
	KEGG_NITROGEN_METABOLISM	-0.10688	0.016633	1	0.470172	0	0	-0.18365	3.58e-05	0.006766
	KEGG_ONE_CARBON_POOL_BY_FOLATE	-0.10732	0.016184	1	-0.03995	0.37166	1	-0.30746	2.44e-12	4.61e-10
	KEGG_PURINE_METABOLISM	-0.11551	0.009621	1	0.063041	0.15839	1	-0.17076	0.000123	0.023321
	KEGG_STEROID_HORMONE_BIOSYNTHESIS	-0.11723	0.008595	1	0.419863	0	0	-0.10107	0.023575	1
	KEGG_SELENOAMINO_ACID_METABOLISM	-0.13296	0.002857	0.531435	-0.11238	0.011784	1	-0.27469	4.56e-10	8.62e-08
	KEGG_GLYCOLYSIS_GLUCONEOGENESIS	-0.13369	0.002707	0.503478	0.289238	4.86e-11	9.19e-09	-0.12268	0.005945	1
	KEGG_PYRIMIDINE_METABOLISM	-0.13457	0.002535	0.471451	-0.08855	0.047393	1	-0.28234	1.43e-10	2.7e-08
	KEGG_PROPANOATE_METABOLISM	-0.1415	0.001494	0.277954	0.297979	1.19e-11	2.25e-09	-0.29165	3.31e-11	6.26e-09
	KEGG_PENTOSE_PHOSPHATE_PATHWAY	-0.1415	0.001494	0.277954	-0.06132	0.170109	1	-0.16699	0.000174	0.032942
	KEGG_OTHER_GLYCAN_DEGRADATION	-0.14477	0.001155	0.214788	0.200951	5.95e-06	0.001125	0.021669	0.628025	1
	KEGG_VALINE_LEUCINE_AND_ISOLEUCINE_BIOSYNTHESIS	-0.14819	0.000877	0.163156	-0.18564	2.94e-05	0.005557	-0.20517	3.75e-06	0.000709
	KEGG_HISTIDINE_METABOLISM	-0.15116	0.000688	0.127914	0.115905	0.009377	1	-0.17294	0.000101	0.019039
	KEGG_GLYCOSYLPHOSPHATIDYLINOSITOL_GPI_ANCHOR_BIOSYNTHESIS	-0.16615	0.000188	0.034985	0.135029	0.00245	0.463035	-0.41334	0	0
	KEGG_HOMOLOGOUS_RECOMBINATION	-0.16823	0.000156	0.028967	-0.26194	2.92e-09	5.52e-07	-0.40889	0	0
	KEGG_GNRH_SIGNALING_PATHWAY	-0.18008	5.09e-05	0.009467	0.287085	6.82e-11	1.29e-08	0.111607	0.012377	1
	KEGG_TYROSINE_METABOLISM	-0.18134	4.5e-05	0.00837	0.214839	1.26e-06	0.000238	-0.06927	0.121091	1
	KEGG_ALANINE_ASPARTATE_AND_GLUTAMATE_METABOLISM	-0.19075	1.75e-05	0.003255	-0.00289	0.948515	1	-0.26477	1.95e-09	3.69e-07
	KEGG_TERPENOID_BACKBONE_BIOSYNTHESIS	-0.1915	1.62e-05	0.003013	0.278644	2.51e-10	4.74e-08	-0.26101	3.34e-09	6.31e-07
	KEGG_PARKINSONS_DISEASE	-0.19797	8.21e-06	0.001527	0.255758	6.96e-09	1.32e-06	-0.17325	9.78e-05	0.018484
	KEGG_AMINOACYL_TRNA_BIOSYNTHESIS	-0.19976	6.77e-06	0.001259	-0.20463	3.98e-06	0.000752	-0.3887	0	0
	KEGG_ARGININE_AND_PROLINE_METABOLISM	-0.20061	6.18e-06	0.001149	0.169515	0.000138	0.026165	-0.21169	1.81e-06	0.000342
	KEGG_PROXIMAL_TUBULE_BICARBONATE_RECLAMATION	-0.20281	4.86e-06	0.000904	0.241216	4.91e-08	9.28e-06	-0.0837	0.060948	1
	KEGG_CALCIUM_SIGNALING_PATHWAY	-0.20285	4.84e-06	0.0009	0.402367	0	0	0.242246	4.29e-08	8.11e-06
	KEGG_RNA_POLYMERASE	-0.20952	2.31e-06	0.00043	-0.17793	6.27e-05	0.01185	-0.2603	3.69e-09	6.97e-07
	KEGG_ALPHA_LINOLENIC_ACID_METABOLISM	-0.22789	2.65e-07	4.93e-05	0.282509	1.39e-10	2.63e-08	-0.08395	0.060191	1
	KEGG_LINOLEIC_ACID_METABOLISM	-0.23091	1.82e-07	3.39e-05	0.351325	5.79e-16	1.09e-13	-0.23999	5.76e-08	1.09e-05
	KEGG_CITRATE_CYCLE_TCA_CYCLE	-0.23971	5.96e-08	1.11e-05	0.156493	0.000439	0.083026	-0.26113	3.28e-09	6.2e-07
	KEGG_OXIDATIVE_PHOSPHORYLATION	-0.2403	5.53e-08	1.03e-05	0.213071	1.54e-06	0.000291	-0.19912	7.25e-06	0.00137
	KEGG_GLYCEROPHOSPHOLIPID_METABOLISM	-0.26145	3.13e-09	5.82e-07	0.25933	4.23e-09	7.99e-07	-0.21175	1.79e-06	0.000338
	KEGG_BUTANOATE_METABOLISM	-0.26475	1.96e-09	3.65e-07	0.397584	0	0	-0.31536	6.24e-13	1.18e-10
	KEGG_ALZHEIMERS_DISEASE	-0.2839	1.12e-10	2.08e-08	0.342665	3.67e-15	6.94e-13	-0.17974	5.26e-05	0.009941
	KEGG_HUNTINGTONS_DISEASE	-0.28452	1.02e-10	1.9e-08	0.222742	4.95e-07	9.36e-05	-0.28658	7.38e-11	1.39e-08
	KEGG_TASTE_TRANSDUCTION	-0.28687	7.06e-11	1.31e-08	0.317686	4.13e-13	7.81e-11	-0.07879	0.077777	1
	KEGG_FOLATE_BIOSYNTHESIS	-0.28731	6.59e-11	1.23e-08	0.164386	0.00022	0.041656	-0.23343	1.33e-07	2.51e-05
	KEGG_AMYOTROPHIC_LATERAL_SCLEROSIS_ALS	-0.30585	3.21e-12	5.97e-10	0.295832	1.69e-11	3.19e-09	-0.03065	0.493102	1
	KEGG_GLYCINE_SERINE_AND_THREONINE_METABOLISM	-0.30828	2.13e-12	3.96e-10	0.185978	2.84e-05	0.005368	-0.15286	0.000597	0.11287
	KEGG_BASE_EXCISION_REPAIR	-0.31063	1.42e-12	2.64e-10	-0.07125	0.1108	1	-0.4248	0	0
	KEGG_GLYCOSPHINGOLIPID_BIOSYNTHESIS_LACTO_AND_NEOLACTO_SERIES	-0.33151	3.28e-14	6.1e-12	0.602172	0	0	-0.18493	3.15e-05	0.005954
	KEGG_RETINOL_METABOLISM	-0.34132	4.82e-15	8.97e-13	0.483669	0	0	-0.32382	1.37e-13	2.59e-11
	KEGG_PYRUVATE_METABOLISM	-0.34416	2.7e-15	5.02e-13	0.118461	0.007916	1	-0.33464	1.8e-14	3.4e-12
	KEGG_PEROXISOME	-0.36565	1.13e-17	2.1e-15	0.197736	8.41e-06	0.001589	-0.41024	0	0
	KEGG_GLYOXYLATE_AND_DICARBOXYLATE_METABOLISM	-0.37836	0	0	0.160866	0.000301	0.056874	-0.33968	6.7e-15	1.27e-12
	KEGG_CARDIAC_MUSCLE_CONTRACTION	-0.38085	0	0	0.368529	2.29e-18	4.33e-16	-0.11971	0.007282	1
	KEGG_DRUG_METABOLISM_OTHER_ENZYMES	-0.3832	0	0	0.374151	0	0	-0.26716	1.38e-09	2.61e-07
	KEGG_NEUROACTIVE_LIGAND_RECEPTOR_INTERACTION	-0.44995	0	0	0.356805	1.6e-16	3.02e-14	-0.00344	0.938739	1
	KEGG_MATURITY_ONSET_DIABETES_OF_THE_YOUNG	-0.49118	0	0	0.337231	1.09e-14	2.06e-12	-0.30765	2.37e-12	4.48e-10
	KEGG_OLFACTORY_TRANSDUCTION	-0.51397	0	0	0.260682	3.49e-09	6.6e-07	-0.46042	0	0
TCGA-COAD	KEGG_FOCAL_ADHESION	0.82416	7.4e-96	1.38e-93	-0.00931	0.856063	1	0.862582	0	0
	KEGG_ECM_RECEPTOR_INTERACTION	0.812641	3.88e-91	7.22e-89	-0.01797	0.726141	1	0.862346	0	0
	KEGG_HYPERTROPHIC_CARDIOMYOPATHY_HCM	0.811732	8.85e-91	1.65e-88	0.043528	0.396067	1	0.790462	0	0
	KEGG_ARRHYTHMOGENIC_RIGHT_VENTRICULAR_CARDIOMYOPATHY_ARVC	0.797247	2.56e-85	4.76e-83	0.067265	0.189476	1	0.749694	0	0
	KEGG_DILATED_CARDIOMYOPATHY	0.794203	3.16e-84	5.88e-82	0.034745	0.498196	1	0.794581	0	0
	KEGG_REGULATION_OF_ACTIN_CYTOSKELETON	0.791441	2.98e-83	5.54e-81	0.014633	0.775486	1	0.804358	0	0
	KEGG_VASCULAR_SMOOTH_MUSCLE_CONTRACTION	0.778101	9.57e-79	1.78e-76	0.051855	0.311938	1	0.786476	0	0
	KEGG_MELANOMA	0.773436	3.05e-77	5.67e-75	0.003856	0.940099	1	0.785502	0	0
	KEGG_CALCIUM_SIGNALING_PATHWAY	0.767087	2.96e-75	5.51e-73	0.133779	0.008889	1	0.76392	0	0
	KEGG_TGF_BETA_SIGNALING_PATHWAY	0.764365	2.02e-74	3.76e-72	0.050322	0.326468	1	0.723821	0	0
	KEGG_PATHWAYS_IN_CANCER	0.760586	2.77e-73	5.15e-71	0.074285	0.147243	1	0.777752	0	0
	KEGG_GAP_JUNCTION	0.756329	5.01e-72	9.32e-70	0.141009	0.005802	1	0.73753	0	0
	KEGG_NEUROACTIVE_LIGAND_RECEPTOR_INTERACTION	0.754424	1.8e-71	3.35e-69	0.136632	0.007529	1	0.754867	0	0
	KEGG_AXON_GUIDANCE	0.728246	2.44e-64	4.54e-62	0.134332	0.00861	1	0.717031	0	0
	KEGG_LEUKOCYTE_TRANSENDOTHELIAL_MIGRATION	0.718171	8.21e-62	1.53e-59	0.047515	0.354201	1	0.790264	0	0
	KEGG_LONG_TERM_DEPRESSION	0.717794	1.02e-61	1.9e-59	0.168858	0.000936	0.174064	0.680747	0	0
	KEGG_ADHERENS_JUNCTION	0.711685	3.05e-60	5.67e-58	0.034235	0.504521	1	0.624679	0	0
	KEGG_RENAL_CELL_CARCINOMA	0.701243	8.33e-58	1.55e-55	0.070111	0.171397	1	0.706259	0	0
	KEGG_MAPK_SIGNALING_PATHWAY	0.689776	3e-55	5.58e-53	0.115131	0.024476	1	0.713729	0	0
	KEGG_GLIOMA	0.669028	6.51e-51	1.21e-48	0.134326	0.008612	1	0.656052	0	0
	KEGG_DORSO_VENTRAL_AXIS_FORMATION	0.668941	6.77e-51	1.26e-48	0.016224	0.751841	1	0.639933	0	0
	KEGG_PROSTATE_CANCER	0.66577	2.9e-50	5.39e-48	0.117973	0.021143	1	0.641709	0	0
	KEGG_WNT_SIGNALING_PATHWAY	0.661126	2.36e-49	4.39e-47	0.107064	0.036506	1	0.616753	0	0
	KEGG_CELL_ADHESION_MOLECULES_CAMS	0.653112	8.1e-48	1.51e-45	-0.00957	0.852103	1	0.760362	0	0
	KEGG_TIGHT_JUNCTION	0.647204	1.02e-46	1.9e-44	0.137062	0.007341	1	0.614142	0	0
	KEGG_NEUROTROPHIN_SIGNALING_PATHWAY	0.643144	5.67e-46	1.05e-43	0.110157	0.031402	1	0.656195	0	0
	KEGG_MELANOGENESIS	0.639072	3.08e-45	5.73e-43	0.233397	4.28e-06	0.000796	0.630628	0	0
	KEGG_SMALL_CELL_LUNG_CANCER	0.628417	2.28e-43	4.24e-41	0.015543	0.761929	1	0.642157	0	0
	KEGG_CHRONIC_MYELOID_LEUKEMIA	0.622563	2.26e-42	4.2e-40	0.038198	0.456464	1	0.61519	0	0
	KEGG_COMPLEMENT_AND_COAGULATION_CASCADES	0.619279	8.03e-42	1.49e-39	0.080203	0.117566	1	0.703376	0	0
	KEGG_ERBB_SIGNALING_PATHWAY	0.614314	5.29e-41	9.84e-39	0.095665	0.061795	1	0.528985	0	0
	KEGG_FC_GAMMA_R_MEDIATED_PHAGOCYTOSIS	0.603787	2.59e-39	4.82e-37	0.162283	0.001478	0.274934	0.666648	0	0
	KEGG_VIRAL_MYOCARDITIS	0.577698	2.19e-35	4.07e-33	-0.05828	0.255742	1	0.688756	0	0
	KEGG_MTOR_SIGNALING_PATHWAY	0.576135	3.67e-35	6.83e-33	0.012178	0.812376	1	0.545307	0	0
	KEGG_ALDOSTERONE_REGULATED_SODIUM_REABSORPTION	0.572406	1.24e-34	2.31e-32	0.231188	5.29e-06	0.000984	0.548226	0	0
	KEGG_PANCREATIC_CANCER	0.572081	1.38e-34	2.57e-32	0.04321	0.399527	1	0.610519	0	0
	KEGG_VASOPRESSIN_REGULATED_WATER_REABSORPTION	0.561915	3.55e-33	6.6e-31	0.222969	1.14e-05	0.00212	0.473969	0	0
	KEGG_HEDGEHOG_SIGNALING_PATHWAY	0.557451	1.43e-32	2.66e-30	0.104666	0.040934	1	0.595284	0	0
	KEGG_ACUTE_MYELOID_LEUKEMIA	0.555595	2.53e-32	4.71e-30	0.033842	0.509437	1	0.622777	0	0
	KEGG_LONG_TERM_POTENTIATION	0.554925	3.11e-32	5.78e-30	0.285594	1.54e-08	2.86e-06	0.47326	0	0
	KEGG_CHEMOKINE_SIGNALING_PATHWAY	0.551464	8.91e-32	1.66e-29	0.052799	0.303196	1	0.66347	0	0
	KEGG_JAK_STAT_SIGNALING_PATHWAY	0.535187	1.08e-29	2.01e-27	0.036843	0.472599	1	0.615481	0	0
	KEGG_GNRH_SIGNALING_PATHWAY	0.534974	1.15e-29	2.14e-27	0.253592	5.58e-07	0.000104	0.481941	0	0
	KEGG_GLYCOSAMINOGLYCAN_BIOSYNTHESIS_CHONDROITIN_SULFATE	0.530621	3.97e-29	7.38e-27	0.00467	0.927485	1	0.621702	0	0
	KEGG_ENDOCYTOSIS	0.526878	1.13e-28	2.1e-26	0.154448	0.002495	0.464008	0.553981	0	0
	KEGG_COLORECTAL_CANCER	0.518581	1.11e-27	2.06e-25	0.169674	0.000883	0.164277	0.506279	0	0
	KEGG_RENIN_ANGIOTENSIN_SYSTEM	0.516186	2.13e-27	3.96e-25	-0.01472	0.774149	1	0.524337	0	0
	KEGG_ENDOMETRIAL_CANCER	0.510965	8.57e-27	1.59e-24	0.071122	0.165291	1	0.441477	0	0
	KEGG_PRION_DISEASES	0.504296	4.91e-26	9.13e-24	0.112691	0.027688	1	0.588468	0	0
	KEGG_PATHOGENIC_ESCHERICHIA_COLI_INFECTION	0.503526	6e-26	1.12e-23	0.06088	0.235073	1	0.504528	0	0
	KEGG_GLYCOSPHINGOLIPID_BIOSYNTHESIS_GANGLIO_SERIES	0.501513	1.01e-25	1.88e-23	0.116488	0.022832	1	0.577093	0	0
	KEGG_CYTOKINE_CYTOKINE_RECEPTOR_INTERACTION	0.500645	1.26e-25	2.34e-23	0.061015	0.234038	1	0.632416	0	0
	KEGG_FC_EPSILON_RI_SIGNALING_PATHWAY	0.49768	2.68e-25	4.98e-23	0.139764	0.006253	1	0.549689	0	0
	KEGG_BASAL_CELL_CARCINOMA	0.49258	9.63e-25	1.79e-22	0.077875	0.128628	1	0.533813	0	0
	KEGG_B_CELL_RECEPTOR_SIGNALING_PATHWAY	0.488452	2.68e-24	4.98e-22	0.053812	0.294009	1	0.576714	0	0
	KEGG_GLYCOSAMINOGLYCAN_BIOSYNTHESIS_HEPARAN_SULFATE	0.485821	5.09e-24	9.47e-22	0.057785	0.259766	1	0.491101	0	0
	KEGG_INSULIN_SIGNALING_PATHWAY	0.484396	7.2e-24	1.34e-21	0.132366	0.00964	1	0.458808	0	0
	KEGG_NON_SMALL_CELL_LUNG_CANCER	0.482583	1.12e-23	2.08e-21	0.095834	0.061335	1	0.472112	0	0
	KEGG_EPITHELIAL_CELL_SIGNALING_IN_HELICOBACTER_PYLORI_INFECTION	0.479161	2.54e-23	4.72e-21	-0.03017	0.556413	1	0.522694	0	0
	KEGG_HEMATOPOIETIC_CELL_LINEAGE	0.477931	3.4e-23	6.32e-21	0.098177	0.055239	1	0.596166	0	0
	KEGG_TYPE_II_DIABETES_MELLITUS	0.464071	8.48e-22	1.58e-19	0.259123	3.1e-07	5.77e-05	0.462457	0	0
	KEGG_LEISHMANIA_INFECTION	0.450271	1.81e-20	3.37e-18	-0.02739	0.593413	1	0.60153	0	0
	KEGG_T_CELL_RECEPTOR_SIGNALING_PATHWAY	0.444638	6.07e-20	1.13e-17	-0.02318	0.651369	1	0.527849	0	0
	KEGG_NOTCH_SIGNALING_PATHWAY	0.438304	2.3e-19	4.28e-17	0.109769	0.032008	1	0.424788	0	0
	KEGG_ASTHMA	0.417497	1.52e-17	2.83e-15	-0.03799	0.458956	1	0.558753	0	0
	KEGG_PHOSPHATIDYLINOSITOL_SIGNALING_SYSTEM	0.416756	1.76e-17	3.27e-15	0.181643	0.000367	0.068247	0.372662	6.41e-14	1.19e-11
	KEGG_TOLL_LIKE_RECEPTOR_SIGNALING_PATHWAY	0.408335	8.79e-17	1.63e-14	0.0049	0.923918	1	0.549585	0	0
	KEGG_ADIPOCYTOKINE_SIGNALING_PATHWAY	0.392686	1.56e-15	2.9e-13	0.11167	0.029137	1	0.492891	0	0
	KEGG_VEGF_SIGNALING_PATHWAY	0.383262	8.18e-15	1.52e-12	0.162987	0.001409	0.262024	0.460698	0	0
	KEGG_PROGESTERONE_MEDIATED_OOCYTE_MATURATION	0.374326	3.76e-14	6.99e-12	0.010402	0.839344	1	0.397072	8.23e-17	1.53e-14
	KEGG_O_GLYCAN_BIOSYNTHESIS	0.361407	3.14e-13	5.84e-11	0.540787	0	0	0.244452	1.43e-06	0.000266
	KEGG_NOD_LIKE_RECEPTOR_SIGNALING_PATHWAY	0.360623	3.56e-13	6.62e-11	-0.08402	0.101052	1	0.500324	0	0
	KEGG_NATURAL_KILLER_CELL_MEDIATED_CYTOTOXICITY	0.356834	6.51e-13	1.21e-10	0.070025	0.171923	1	0.462542	0	0
	KEGG_INOSITOL_PHOSPHATE_METABOLISM	0.349253	2.12e-12	3.94e-10	0.200218	8.4e-05	0.015624	0.308123	9.34e-10	1.74e-07
	KEGG_AUTOIMMUNE_THYROID_DISEASE	0.340893	7.54e-12	1.4e-09	-0.0118	0.818041	1	0.480014	0	0
	KEGG_INTESTINAL_IMMUNE_NETWORK_FOR_IGA_PRODUCTION	0.329518	3.99e-11	7.42e-09	0.05938	0.246825	1	0.459285	0	0
	KEGG_LYSOSOME	0.316636	2.42e-10	4.5e-08	0.128793	0.011797	1	0.421768	0	0
	KEGG_ABC_TRANSPORTERS	0.309476	6.36e-10	1.18e-07	0.176169	0.000552	0.102694	0.275117	5.25e-08	9.77e-06
	KEGG_ANTIGEN_PROCESSING_AND_PRESENTATION	0.307375	8.4e-10	1.56e-07	-0.05819	0.256421	1	0.430033	0	0
	KEGG_GLYCOSPHINGOLIPID_BIOSYNTHESIS_GLOBO_SERIES	0.301143	1.9e-09	3.53e-07	0.029594	0.564023	1	0.435243	0	0
	KEGG_TYPE_I_DIABETES_MELLITUS	0.299304	2.4e-09	4.46e-07	-0.01115	0.828032	1	0.430046	0	0
	KEGG_ALLOGRAFT_REJECTION	0.29171	6.26e-09	1.16e-06	-0.0449	0.381378	1	0.432775	0	0
	KEGG_THYROID_CANCER	0.28973	8.01e-09	1.49e-06	0.218539	1.72e-05	0.003199	0.23387	4.09e-06	0.000761
	KEGG_TASTE_TRANSDUCTION	0.283281	1.76e-08	3.27e-06	0.115101	0.024513	1	0.155568	0.002318	0.431153
	KEGG_BLADDER_CANCER	0.279676	2.7e-08	5.02e-06	0.16099	0.001614	0.300211	0.364789	2.47e-13	4.59e-11
	KEGG_AMYOTROPHIC_LATERAL_SCLEROSIS_ALS	0.278098	3.26e-08	6.06e-06	0.215612	2.23e-05	0.004148	0.334806	2.45e-11	4.56e-09
	KEGG_OLFACTORY_TRANSDUCTION	0.265838	1.34e-07	2.49e-05	0.283802	1.91e-08	3.55e-06	0.247037	1.1e-06	0.000205
	KEGG_GRAFT_VERSUS_HOST_DISEASE	0.263619	1.71e-07	3.18e-05	-0.00909	0.85944	1	0.413791	0	0
	KEGG_GLYCOSAMINOGLYCAN_DEGRADATION	0.251408	6.43e-07	0.00012	0.383641	7.92e-15	1.47e-12	0.309042	8.29e-10	1.54e-07
	KEGG_CIRCADIAN_RHYTHM_MAMMAL	0.237468	2.69e-06	0.0005	0.055845	0.276126	1	0.214642	2.43e-05	0.00452
	KEGG_APOPTOSIS	0.232208	4.51e-06	0.000839	0.145586	0.004386	0.815722	0.337551	1.65e-11	3.07e-09
	KEGG_ETHER_LIPID_METABOLISM	0.23035	5.4e-06	0.001004	0.396465	1.44e-16	2.68e-14	0.206167	5.09e-05	0.009467
	KEGG_PRIMARY_IMMUNODEFICIENCY	0.219728	1.47e-05	0.002734	-0.03636	0.478469	1	0.338618	1.41e-11	2.62e-09
	KEGG_PRIMARY_BILE_ACID_BIOSYNTHESIS	0.218102	1.7e-05	0.003162	0.135963	0.00783	1	0.221341	1.33e-05	0.002474
	KEGG_PPAR_SIGNALING_PATHWAY	0.216344	2e-05	0.00372	0.199714	8.76e-05	0.016294	0.223575	1.08e-05	0.002009
	KEGG_GLYCOSAMINOGLYCAN_BIOSYNTHESIS_KERATAN_SULFATE	0.205428	5.23e-05	0.009728	0.352133	1.87e-12	3.48e-10	0.289086	1.01e-08	1.88e-06
	KEGG_SYSTEMIC_LUPUS_ERYTHEMATOSUS	0.202762	6.57e-05	0.01222	-0.03758	0.463815	1	0.302242	1.99e-09	3.7e-07
	KEGG_TAURINE_AND_HYPOTAURINE_METABOLISM	0.198677	9.25e-05	0.017205	-0.00106	0.983494	1	0.205021	5.61e-05	0.010435
	KEGG_REGULATION_OF_AUTOPHAGY	0.157733	0.001987	0.369618	0.019255	0.707434	1	0.126106	0.013691	1
	KEGG_RIG_I_LIKE_RECEPTOR_SIGNALING_PATHWAY	0.152886	0.002736	0.508852	-0.05461	0.286896	1	0.254369	5.14e-07	9.56e-05
	KEGG_VIBRIO_CHOLERAE_INFECTION	0.152709	0.002767	0.514752	0.195074	0.000128	0.023831	0.184955	0.000285	0.052996
	KEGG_STARCH_AND_SUCROSE_METABOLISM	0.148866	0.003542	0.658838	0.493383	0	0	0.008118	0.874288	1
	KEGG_PROXIMAL_TUBULE_BICARBONATE_RECLAMATION	0.119613	0.019358	1	0.082632	0.106834	1	0.044318	0.387541	1
	KEGG_SPHINGOLIPID_METABOLISM	0.09988	0.051103	1	0.375201	4.06e-14	7.55e-12	0.118775	0.020277	1
	KEGG_STEROID_HORMONE_BIOSYNTHESIS	0.097722	0.056356	1	0.343077	7.34e-12	1.37e-09	0.002389	0.962871	1
	KEGG_OOCYTE_MEIOSIS	0.090595	0.076979	1	-0.07365	0.150746	1	0.068404	0.18208	1
	KEGG_PANTOTHENATE_AND_COA_BIOSYNTHESIS	0.088623	0.083656	1	0.13552	0.008036	1	0.166428	0.00111	0.206506
	KEGG_NICOTINATE_AND_NICOTINAMIDE_METABOLISM	0.059038	0.249686	1	0.098413	0.054655	1	0.092955	0.069573	1
	KEGG_UBIQUITIN_MEDIATED_PROTEOLYSIS	0.042946	0.402589	1	-0.19491	0.00013	0.024146	-0.0309	0.546994	1
	KEGG_ARACHIDONIC_ACID_METABOLISM	0.034581	0.5004	1	0.255564	4.53e-07	8.43e-05	0.114014	0.025903	1
	KEGG_TRYPTOPHAN_METABOLISM	0.032591	0.52539	1	0.206752	4.84e-05	0.009002	0.103667	0.042907	1
	KEGG_DRUG_METABOLISM_CYTOCHROME_P450	-0.005	0.9224	1	0.401334	0	0	-0.07948	0.12094	1
	KEGG_RETINOL_METABOLISM	-0.01044	0.83882	1	0.494925	0	0	-0.11802	0.021091	1
	KEGG_BETA_ALANINE_METABOLISM	-0.01476	0.773677	1	0.22333	1.11e-05	0.002065	0.002896	0.954991	1
	KEGG_GLYCOSPHINGOLIPID_BIOSYNTHESIS_LACTO_AND_NEOLACTO_SERIES	-0.03856	0.452391	1	0.584359	0	0	-0.02703	0.598339	1
	KEGG_OTHER_GLYCAN_DEGRADATION	-0.04577	0.372287	1	0.255292	4.67e-07	8.69e-05	-0.02641	0.606638	1
	KEGG_SNARE_INTERACTIONS_IN_VESICULAR_TRANSPORT	-0.04767	0.352825	1	-0.07489	0.143952	1	0.003595	0.944146	1
	KEGG_P53_SIGNALING_PATHWAY	-0.05992	0.242641	1	0.182487	0.000344	0.064013	-0.06839	0.182168	1
	KEGG_GALACTOSE_METABOLISM	-0.06037	0.239174	1	0.395914	2.09e-16	3.89e-14	0.004168	0.93525	1
	KEGG_GLYCEROLIPID_METABOLISM	-0.06101	0.234156	1	0.320601	1.78e-10	3.31e-08	-0.06397	0.212116	1
	KEGG_ASCORBATE_AND_ALDARATE_METABOLISM	-0.0653	0.202876	1	0.456852	0	0	-0.17642	0.000542	0.100799
	KEGG_PHENYLALANINE_METABOLISM	-0.08529	0.096001	1	0.244438	1.44e-06	0.000268	-0.05089	0.321065	1
	KEGG_SULFUR_METABOLISM	-0.1	0.05082	1	0.304132	1.56e-09	2.9e-07	-0.06815	0.183729	1
	KEGG_ALPHA_LINOLENIC_ACID_METABOLISM	-0.10129	0.047887	1	0.176073	0.000556	0.103422	-0.10896	0.033307	1
	KEGG_METABOLISM_OF_XENOBIOTICS_BY_CYTOCHROME_P450	-0.10438	0.041452	1	0.40805	0	0	-0.18053	0.000399	0.074254
	KEGG_PENTOSE_AND_GLUCURONATE_INTERCONVERSIONS	-0.10582	0.038708	1	0.428309	0	0	-0.21317	2.77e-05	0.005152
	KEGG_CARDIAC_MUSCLE_CONTRACTION	-0.108	0.034852	1	0.147699	0.003844	0.714914	-0.05277	0.303439	1
	KEGG_PROTEIN_EXPORT	-0.11513	0.024434	1	-0.00228	0.96458	1	-0.1676	0.001023	0.190277
	KEGG_CYTOSOLIC_DNA_SENSING_PATHWAY	-0.11981	0.019163	1	-0.01082	0.833035	1	0.05295	0.301819	1
	KEGG_GLYCEROPHOSPHOLIPID_METABOLISM	-0.12171	0.017321	1	0.20811	4.31e-05	0.008017	-0.11921	0.019824	1
	KEGG_LINOLEIC_ACID_METABOLISM	-0.13165	0.009997	1	0.275894	4.8e-08	8.93e-06	-0.19729	0.000107	0.019901
	KEGG_MATURITY_ONSET_DIABETES_OF_THE_YOUNG	-0.1331	0.009202	1	0.401132	0	0	-0.26801	1.17e-07	2.18e-05
	KEGG_DRUG_METABOLISM_OTHER_ENZYMES	-0.13452	0.008474	1	0.420938	0	0	-0.17251	0.000721	0.134102
	KEGG_CYSTEINE_AND_METHIONINE_METABOLISM	-0.13653	0.007534	1	-0.03503	0.494655	1	-0.14352	0.004981	0.92654
	KEGG_GLYCINE_SERINE_AND_THREONINE_METABOLISM	-0.1471	0.00396	0.736563	0.117564	0.021598	1	-0.13213	0.00977	1
	KEGG_LYSINE_DEGRADATION	-0.15839	0.001901	0.353678	0.090486	0.077342	1	-0.23914	2.44e-06	0.000454
	KEGG_AMINO_SUGAR_AND_NUCLEOTIDE_SUGAR_METABOLISM	-0.17083	0.000801	0.148957	0.440643	0	0	-0.09136	0.074512	1
	KEGG_PURINE_METABOLISM	-0.19236	0.000155	0.028855	0.115435	0.024098	1	-0.15788	0.001989	0.369923
	KEGG_CELL_CYCLE	-0.19826	9.58e-05	0.017819	-0.18999	0.000192	0.035775	-0.21397	2.58e-05	0.004799
	KEGG_NON_HOMOLOGOUS_END_JOINING	-0.20516	5.35e-05	0.009951	-0.32681	7.59e-11	1.41e-08	-0.28363	1.95e-08	3.63e-06
	KEGG_FATTY_ACID_METABOLISM	-0.20812	4.14e-05	0.0077	0.37719	2.82e-14	5.25e-12	-0.22552	9.04e-06	0.001681
	KEGG_SPLICEOSOME	-0.20943	3.69e-05	0.006863	-0.28796	1.16e-08	2.16e-06	-0.26226	2.21e-07	4.11e-05
	KEGG_TYROSINE_METABOLISM	-0.21201	2.94e-05	0.005468	0.285414	1.58e-08	2.94e-06	-0.23444	3.87e-06	0.00072
	KEGG_RIBOFLAVIN_METABOLISM	-0.2125	2.82e-05	0.005245	0.074471	0.146234	1	-0.22303	1.14e-05	0.00212
	KEGG_N_GLYCAN_BIOSYNTHESIS	-0.21804	1.71e-05	0.003181	0.17937	0.000435	0.08098	-0.21332	2.74e-05	0.005096
	KEGG_NITROGEN_METABOLISM	-0.2194	1.51e-05	0.002809	0.366543	1.84e-13	3.42e-11	-0.3032	1.76e-09	3.27e-07
	KEGG_PROPANOATE_METABOLISM	-0.222	1.19e-05	0.002213	0.166174	0.00113	0.210194	-0.24688	1.12e-06	0.000208
	KEGG_GLYCOLYSIS_GLUCONEOGENESIS	-0.227	7.44e-06	0.001384	0.329414	5.27e-11	9.8e-09	-0.20329	6.5e-05	0.01209
	KEGG_BIOSYNTHESIS_OF_UNSATURATED_FATTY_ACIDS	-0.22739	7.17e-06	0.001334	0.01673	0.744358	1	-0.22063	1.42e-05	0.002641
	KEGG_VALINE_LEUCINE_AND_ISOLEUCINE_BIOSYNTHESIS	-0.22935	5.94e-06	0.001105	-0.04694	0.360093	1	-0.18172	0.000365	0.06784
	KEGG_ALANINE_ASPARTATE_AND_GLUTAMATE_METABOLISM	-0.23137	4.89e-06	0.00091	0.208698	4.1e-05	0.007626	-0.23106	5.35e-06	0.000995
	KEGG_STEROID_BIOSYNTHESIS	-0.23481	3.5e-06	0.000651	0.039801	0.437779	1	-0.21183	3.12e-05	0.005803
	KEGG_BASAL_TRANSCRIPTION_FACTORS	-0.24417	1.37e-06	0.000255	-0.29942	2.84e-09	5.28e-07	-0.30422	1.55e-09	2.88e-07
	KEGG_VALINE_LEUCINE_AND_ISOLEUCINE_DEGRADATION	-0.28752	1.05e-08	1.95e-06	0.277341	4.07e-08	7.57e-06	-0.2883	1.11e-08	2.06e-06
	KEGG_GLUTATHIONE_METABOLISM	-0.30891	6.85e-10	1.27e-07	0.117697	0.021449	1	-0.23171	5.03e-06	0.000936
	KEGG_HISTIDINE_METABOLISM	-0.31884	1.79e-10	3.33e-08	0.178628	0.00046	0.085598	-0.33642	1.95e-11	3.63e-09
	KEGG_PROTEASOME	-0.31918	1.71e-10	3.18e-08	-0.12828	0.012142	1	-0.21621	2.11e-05	0.003925
	KEGG_PORPHYRIN_AND_CHLOROPHYLL_METABOLISM	-0.32033	1.46e-10	2.72e-08	0.449305	0	0	-0.30251	1.92e-09	3.57e-07
	KEGG_LIMONENE_AND_PINENE_DEGRADATION	-0.32321	9.75e-11	1.81e-08	0.315242	3.67e-10	6.83e-08	-0.37035	9.61e-14	1.79e-11
	KEGG_BUTANOATE_METABOLISM	-0.32346	9.41e-11	1.75e-08	0.369462	1.12e-13	2.08e-11	-0.35719	8.46e-13	1.57e-10
	KEGG_ARGININE_AND_PROLINE_METABOLISM	-0.32639	6.22e-11	1.16e-08	0.218127	1.78e-05	0.003311	-0.30112	2.29e-09	4.26e-07
	KEGG_FRUCTOSE_AND_MANNOSE_METABOLISM	-0.33463	1.9e-11	3.53e-09	0.444531	0	0	-0.2777	3.9e-08	7.25e-06
	KEGG_RIBOSOME	-0.33907	9.89e-12	1.84e-09	-0.0562	0.27305	1	-0.34988	2.64e-12	4.91e-10
	KEGG_CITRATE_CYCLE_TCA_CYCLE	-0.34158	6.8e-12	1.26e-09	0.128724	0.011843	1	-0.29158	7.5e-09	1.4e-06
	KEGG_TERPENOID_BACKBONE_BIOSYNTHESIS	-0.34753	2.77e-12	5.15e-10	0.221139	1.35e-05	0.002511	-0.34367	6.73e-12	1.25e-09
	KEGG_MISMATCH_REPAIR	-0.35505	8.62e-13	1.6e-10	-0.10417	0.041904	1	-0.35446	1.3e-12	2.42e-10
	KEGG_RNA_DEGRADATION	-0.36923	8.78e-14	1.63e-11	-0.24133	1.96e-06	0.000365	-0.39882	0	0
	KEGG_ONE_CARBON_POOL_BY_FOLATE	-0.38999	2.52e-15	4.69e-13	0.038507	0.452821	1	-0.42374	0	0
	KEGG_FOLATE_BIOSYNTHESIS	-0.39266	1.57e-15	2.92e-13	0.219109	1.63e-05	0.003032	-0.31398	4.33e-10	8.05e-08
	KEGG_PENTOSE_PHOSPHATE_PATHWAY	-0.39463	1.1e-15	2.05e-13	0.092886	0.069781	1	-0.34215	8.43e-12	1.57e-09
	KEGG_DNA_REPLICATION	-0.39939	4.63e-16	8.61e-14	-0.08825	0.084977	1	-0.35736	8.23e-13	1.53e-10
	KEGG_NUCLEOTIDE_EXCISION_REPAIR	-0.43314	6.69e-19	1.24e-16	-0.18565	0.00027	0.050231	-0.47018	0	0
	KEGG_GLYCOSYLPHOSPHATIDYLINOSITOL_GPI_ANCHOR_BIOSYNTHESIS	-0.43539	4.21e-19	7.83e-17	0.119692	0.019326	1	-0.53637	0	0
	KEGG_PYRUVATE_METABOLISM	-0.43861	2.16e-19	4.02e-17	0.11263	0.027773	1	-0.39927	0	0
	KEGG_PEROXISOME	-0.4439	7.09e-20	1.32e-17	0.163944	0.001319	0.245333	-0.4686	0	0
	KEGG_SELENOAMINO_ACID_METABOLISM	-0.44569	4.85e-20	9.02e-18	-0.0012	0.981295	1	-0.41857	0	0
	KEGG_PYRIMIDINE_METABOLISM	-0.4607	1.81e-21	3.37e-19	0.041273	0.421009	1	-0.41966	0	0
	KEGG_ALZHEIMERS_DISEASE	-0.47292	1.11e-22	2.06e-20	0.21928	1.6e-05	0.002976	-0.38574	5.04e-15	9.37e-13
	KEGG_AMINOACYL_TRNA_BIOSYNTHESIS	-0.47606	5.29e-23	9.84e-21	-0.02527	0.622331	1	-0.47525	0	0
	KEGG_HOMOLOGOUS_RECOMBINATION	-0.48295	1.02e-23	1.9e-21	-0.13547	0.008058	1	-0.51368	0	0
	KEGG_RNA_POLYMERASE	-0.49808	2.42e-25	4.5e-23	-0.08578	0.094084	1	-0.45828	0	0
	KEGG_PARKINSONS_DISEASE	-0.52403	2.5e-28	4.65e-26	0.114573	0.02518	1	-0.42822	0	0
	KEGG_HUNTINGTONS_DISEASE	-0.54314	1.07e-30	1.99e-28	0.149989	0.003326	0.618556	-0.46322	0	0
	KEGG_OXIDATIVE_PHOSPHORYLATION	-0.54317	1.06e-30	1.97e-28	0.083663	0.102517	1	-0.45247	0	0
	KEGG_GLYOXYLATE_AND_DICARBOXYLATE_METABOLISM	-0.54692	3.49e-31	6.49e-29	0.161376	0.001572	0.292468	-0.49104	0	0
	KEGG_BASE_EXCISION_REPAIR	-0.55173	8.22e-32	1.53e-29	0.000233	0.996374	1	-0.5348	0	0
