# Supplementary material for: Expression pattern of secretory‐cell‐related transcriptional signatures in colon adenocarcinomas defines tumor microenvironment characteristics and correlates with clinical outcomes
Source: Mol Oncol. 2022 Nov 22;17(3):499–517. doi: 10.1002/1878-0261.13338 (PMC9980301; doi:10.1002/1878-0261.13338)
Supplement: Supplementary file 9 — Table S4. Significantly varied methylation genes. [file MOL2-17-499-s014.xlsx]

## Sheet: Sheet1
Table S4: Significantly varied methylation genes
UCSC_RefGene_Name	p value	adjusted p value
ZNF350	3.8e-05	0.038
GALR1	3.56e-05	0.0356
LRRC4	3.34e-05	0.0334
ZNF793	3.31e-05	0.0331
ZNF415	3.29e-05	0.0329
MMP24	2.89e-05	0.0289
RXRG	2.5e-05	0.025
FBN1	2.28e-05	0.0228
CTNND2	2.11e-05	0.0211
FAT4	2.01e-05	0.0201
ZNF625	1.63e-05	0.0163
C5orf49	1.12e-05	0.0112
CMTM3	9.88e-06	0.00988
SHISA9	9.43e-06	0.00943
SULT4A1	9.12e-06	0.00912
ZNF43	7.26e-06	0.00726
COL23A1	6e-06	0.006
ZNF549	5.76e-06	0.00576
FOXD2	5.03e-06	0.00503
SLITRK5	5.01e-06	0.00501
EREG	4.31e-06	0.00431
ZNF829	2.8e-06	0.0028
NUAK1	1.31e-06	0.00131
SH3GL3	1.28e-06	0.00128
FRZB	1.14e-06	0.00114
ZNF300	5.8e-07	0.00058
UNC80	5.67e-07	0.000567
ZNF528	4.85e-07	0.000485
EVC	3.67e-07	0.000367
APOM	6.97e-08	6.97e-05
HS3ST3A1	2.86e-08	2.86e-05
CAPN8	2.11e-08	2.11e-05
NAT2	1.54e-08	1.54e-05
JAM3	8.24e-09	8.24e-06
HYAL1	7.77e-10	7.77e-07
REG4	5.79e-12	5.79e-09
ZNF655	0.0002438	0.987556
LYNX1	0.0002453	0.987516
PTGER3	0.0002727	0.986838
DUOX1	0.0003054	0.986071
RASSF1	0.0003122	0.985917
BRCA1	0.0003258	0.985614
KCNH2	0.0003317	0.985485
ST6GAL2	0.0003562	0.984959
USP2	0.0003753	0.984559
ROBO3	0.0003793	0.984478
CA4	0.0004117	0.983829
NMUR1	0.0004347	0.983382
HOXC10	0.0004507	0.983079
AK5	0.0004562	0.982976
GNG4	0.0004951	0.982265
ALDH1A3	0.0005084	0.982029
RGMA	0.0005113	0.981979
CYP11A1	0.0005338	0.981585
PKHD1L1	0.0005371	0.981529
SHISA6	0.0005383	0.981508
ANO3	0.0005534	0.981252
C14orf162	0.0005948	0.980563
BVES	0.0006002	0.980475
HTR7	0.0006006	0.980468
LHFPL3	0.0006306	0.979986
TACR1	0.0007143	0.9787
CHST1	0.0007291	0.97848
HIC1	0.0007364	0.978373
HIST1H2BB	0.0007438	0.978264
LOC145845	0.000768	0.977913
LOC283856	0.0007692	0.977897
DRD4	0.0007832	0.977697
KDM2A	0.0007886	0.97762
VGLL3	0.0008009	0.977446
HOXA5	0.0008106	0.97731
WNT5A	0.0008328	0.977001
NKX6-2	0.0008862	0.976276
MEIS1	0.0009159	0.975881
SCUBE2	0.0009365	0.975612
KY	0.0009481	0.975461
TNFAIP8	0.0010064	0.974719
POU3F2	0.0010739	0.973884
ADAMTS7	0.0011106	0.973443
HDGFRP3	0.0011138	0.973404
GRIN2C	0.0011335	0.97317
PAX6	0.0011494	0.972983
CYP11A1	0.0011673	0.972773
DRD4	0.0011702	0.972739
P2RX6	0.0012492	0.971835
MAP1LC3A	0.0012574	0.971743
ANTXR1	0.0012699	0.971603
TNFRSF10C	0.0013608	0.970603
TMEM151B	0.0013771	0.970429
HOXA5	0.001451	0.969646
FRMD4B	0.0014604	0.969547
CHRNE	0.0014705	0.969442
NKX6-2	0.0015705	0.968421
MYLK	0.0015908	0.968218
OPRL1	0.0016185	0.967942
SNAPC2	0.0016226	0.967902
TRIM67	0.0016733	0.967404
ZNF365	0.0017426	0.966737
LOC284798	0.0017559	0.96661
BVES	0.0017972	0.96622
PRDM6	0.0018223	0.965985
GAL	0.0019152	0.965129
LOC401097	0.0019957	0.964404
DOK5	0.0020236	0.964157
FLJ22536	0.0020238	0.964155
CA7	0.0021157	0.963351
C1orf190	0.0021388	0.963151
BNC2	0.0021531	0.963028
ODZ4	0.0022016	0.962614
ANO3	0.0022554	0.962161
TMEM106A	0.0022965	0.961818
HLX	0.0023343	0.961505
C6orf103	0.0023373	0.961481
FLJ45983	0.002338	0.961475
KCNS3	0.0023641	0.96126
FLT1	0.0023957	0.961003
HPCA	0.0024011	0.960958
SYNM	0.0024016	0.960955
FBLN2	0.0024218	0.960791
KCTD8	0.0024293	0.96073
RASL10A	0.0024688	0.960413
WNT5A	0.0024736	0.960374
FLJ45983	0.0025049	0.960125
DUOX2	0.0025074	0.960105
COL4A3	0.0025323	0.959907
BMPER	0.002594	0.959422
SLC34A2	0.0026296	0.959145
GJB6	0.0026671	0.958855
NKX6-2	0.002669	0.95884
NDST3	0.0026905	0.958675
TSLP	0.0027389	0.958305
LOC401097	0.0027498	0.958223
FAM92A1	0.0027769	0.958017
LOC401097	0.0027896	0.957921
ACTN2	0.0028016	0.957831
TMEM106A	0.0028673	0.95734
HOXA5	0.002898	0.957113
WASF3	0.0030117	0.95628
TBX2	0.0030712	0.95585
FADS2	0.0030962	0.955671
STAC2	0.0031401	0.955359
NKX6-1	0.0031465	0.955313
SLAIN1	0.0032085	0.954876
LBH	0.0032154	0.954827
CH25H	0.0034245	0.953383
LHX9	0.0034433	0.953256
TMEM106A	0.0034806	0.953003
ZNF419	0.0034875	0.952957
SPSB4	0.0035044	0.952843
BMPER	0.0035302	0.95267
SCUBE2	0.0035409	0.952599
LOC401097	0.0035552	0.952503
LIMS2	0.0035835	0.952315
STK32A	0.0035992	0.95221
ALDH1A3	0.0036105	0.952136
RASL12	0.0036651	0.951775
HOXA5	0.0036898	0.951613
XKR4	0.0037078	0.951495
FLJ45983	0.0037111	0.951474
DUOX1	0.0037229	0.951397
MAGOH	0.0037351	0.951317
HOXC10	0.0037498	0.951222
PTGDR	0.0038016	0.950887
GDF7	0.0038173	0.950786
GAPDHS	0.0038797	0.950386
MIR9-3	0.0039277	0.95008
BMPER	0.0039677	0.949826
BRCA1	0.0041932	0.948422
ODZ4	0.0042139	0.948296
GDF7	0.0042174	0.948274
NAV1	0.0042178	0.948271
KLHL28	0.0042773	0.947908
OTX1	0.0042889	0.947838
COL4A3	0.0043202	0.947648
HTR6	0.0043512	0.947461
DMRTA2	0.0043667	0.947368
KCTD8	0.0043758	0.947313
PSKH2	0.0044767	0.94671
MIR1253	0.0045184	0.946463
PARD6A	0.0045817	0.946089
MED12L	0.0046891	0.945462
DRD4	0.0046942	0.945433
HIC1	0.0047604	0.94505
GNAS	0.0047903	0.944878
TBX2	0.0048572	0.944495
HAND2	0.0050291	0.943523
CBS	0.0050468	0.943424
PLTP	0.0050643	0.943326
COL4A3	0.0050735	0.943275
GAMT	0.0051526	0.942835
PRKACB	0.0051881	0.942638
PRIMA1	0.0052333	0.942389
SLAIN1	0.0052554	0.942269
BMP6	0.0053086	0.941978
CXCL12	0.005385	0.941562
CHST1	0.0054632	0.94114
NPPC	0.0055299	0.940782
S1PR5	0.0056559	0.940113
UCP1	0.0056845	0.939962
CERKL	0.0057817	0.939452
S1PR1	0.0058337	0.939181
PROM1	0.0059568	0.938544
RDX	0.0060207	0.938216
TMEM59L	0.0060505	0.938063
VGLL3	0.0061246	0.937686
LOC399815	0.0061547	0.937533
SCGN	0.0062211	0.937198
SLC34A2	0.0062718	0.936943
CA7	0.0065027	0.935795
FAM184A	0.0065342	0.93564
CYGB	0.0065546	0.93554
KCNH2	0.006675	0.934952
KCNJ12	0.006696	0.93485
TMEM200B	0.0067526	0.934576
KCNS2	0.0068151	0.934274
CHST1	0.0068213	0.934245
MAST4	0.0068746	0.933989
KCTD8	0.0069378	0.933687
CHRNE	0.0069598	0.933582
CERKL	0.0070075	0.933355
TSHZ3	0.0071371	0.932743
SLIT2	0.0071654	0.93261
SHISA7	0.0072434	0.932245
LTBP4	0.0073507	0.931747
GBX1	0.0073641	0.931685
HMCN1	0.0073658	0.931677
PRKG1	0.0074418	0.931326
TMEM91	0.0075272	0.930934
LOC283856	0.0075508	0.930826
COCH	0.0076097	0.930558
RTN4RL1	0.0076243	0.930491
NELL2	0.0078262	0.929579
REM1	0.0078804	0.929336
GADL1	0.007889	0.929298
HIC1	0.0079202	0.929159
CHST9	0.0079463	0.929042
STK32A	0.007964	0.928964
TMEM200B	0.0080602	0.928537
CPNE8	0.0080811	0.928445
LEF1	0.0081794	0.928012
HOXC10	0.0082205	0.927832
MLF1	0.008279	0.927576
AK5	0.008324	0.92738
POU4F1	0.0085591	0.926365
KL	0.008624	0.926087
SUSD4	0.0086361	0.926035
CA4	0.0086456	0.925995
ZNF419	0.0086492	0.925979
TMEM106A	0.0086877	0.925815
LOC100190938	0.0087887	0.925387
KCNB2	0.0089899	0.92454
ZNF365	0.0091901	0.923707
LOC283731	0.0093994	0.922846
WSCD2	0.0095169	0.922366
CLDN11	0.0095999	0.92203
HPCAL4	0.0096887	0.921671
SCGN	0.01023	0.91952
NR2E1	0.010252	0.919434
FBXO10	0.0102699	0.919364
TRIM58	0.0103174	0.919178
VGLL3	0.0103642	0.918996
HIC1	0.0103739	0.918958
FLJ22536	0.0104214	0.918773
CYP1A1	0.0106422	0.91792
FLT1	0.0108335	0.917189
CXCL12	0.0109294	0.916824
DIO3	0.0109958	0.916573
XKR4	0.0110816	0.916249
POM121L2	0.0110913	0.916213
SYNM	0.0111881	0.915849
CILP2	0.0111901	0.915842
CHST1	0.0112127	0.915757
SDK2	0.0112534	0.915605
WDR85	0.0112819	0.915498
CA7	0.0114172	0.914995
KCNG1	0.0115087	0.914657
ALDH1A2	0.0116434	0.914161
RPRM	0.011738	0.913814
CH25H	0.0117683	0.913703
DMRTA2	0.0117784	0.913666
PARD6A	0.0119161	0.913165
RUNX3	0.0120433	0.912704
FUZ	0.0122899	0.911819
RASSF1	0.01238	0.911498
FLJ45983	0.012381	0.911494
HIST1H2BB	0.0124452	0.911266
HLX	0.0125039	0.911058
LOC399815	0.0126621	0.910499
PLXDC1	0.0126671	0.910482
RAB32	0.0126762	0.91045
UCP1	0.0127975	0.910024
RASSF1	0.0130555	0.909126
SYNM	0.0130555	0.909125
ODZ4	0.0131086	0.908942
FLJ45983	0.0134392	0.907806
DYSF	0.0139164	0.906191
TRIM67	0.0139844	0.905963
FLJ45983	0.014047	0.905754
HOXA3	0.0140912	0.905606
EPHA6	0.0141161	0.905523
MRC2	0.014121	0.905507
CHST9	0.0142485	0.905083
C3orf63	0.0144395	0.904452
UCP1	0.0144568	0.904395
PTPRM	0.0144753	0.904334
CYP1A1	0.0145801	0.90399
EPO	0.0146985	0.903603
NKX6-2	0.0148893	0.902983
FAM110B	0.0148909	0.902978
NKX6-2	0.0149229	0.902874
CBLN1	0.0149342	0.902837
ANTXR1	0.0151277	0.902213
GNG4	0.0151821	0.902038
SPSB4	0.0152489	0.901824
TBX2	0.01541	0.90131
TFAP2C	0.0154352	0.901229
SIX2	0.0154674	0.901127
MRC2	0.0154867	0.901065
IRS1	0.0155101	0.900991
VGLL2	0.0157167	0.900337
PRKAA2	0.0159898	0.89948
TRPC4	0.0159962	0.89946
NKX2-1	0.0162431	0.898691
CCDC155	0.0162662	0.898619
GATA5	0.0165522	0.897737
HOXA5	0.0165555	0.897727
POU3F1	0.0166055	0.897573
DYSF	0.016757	0.89711
CILP2	0.01679	0.897009
NTRK1	0.0169902	0.8964
IFITM5	0.0171253	0.895991
GRM2	0.0174346	0.895062
SCT	0.0174792	0.894928
NTSR1	0.0175263	0.894788
HYAL2	0.017544	0.894735
FLJ45983	0.0176903	0.8943
FLJ45983	0.0177049	0.894256
CHRNE	0.0177584	0.894098
ATRNL1	0.01779	0.894004
LOC399815	0.0179038	0.893667
WSCD2	0.018167	0.892893
ST6GAL2	0.0181994	0.892798
PAX9	0.0185108	0.891891
COL9A3	0.0186934	0.891362
VAX2	0.018696	0.891355
HTR6	0.018713	0.891306
PTGS2	0.0188573	0.89089
VGLL3	0.0189198	0.89071
LOC399815	0.0190502	0.890337
FST	0.0190926	0.890216
PRKD1	0.0191051	0.89018
HS6ST3	0.0191792	0.889969
FLJ45983	0.0193341	0.889528
HLX	0.0193362	0.889522
C17orf93	0.0194865	0.889096
SLC6A4	0.0195246	0.888989
GATA5	0.0196763	0.888561
CYGB	0.0198015	0.88821
ASTN2	0.0198373	0.888109
TMEM176B	0.0198489	0.888077
DOCK3	0.0201091	0.88735
ODZ4	0.0201494	0.887238
RGL3	0.0202855	0.886861
CACNA2D3	0.0206634	0.885819
HAND1	0.0207151	0.885677
BMPER	0.0208268	0.885371
CLDN10	0.020918	0.885122
COX4I2	0.020925	0.885103
PKHD1L1	0.0209649	0.884995
FLJ42709	0.0210074	0.884879
CA7	0.0210826	0.884674
TSHZ3	0.0215017	0.883542
RAB3C	0.0215186	0.883497
CAND2	0.0218884	0.882507
HTRA1	0.0219179	0.882428
WDR72	0.0219902	0.882236
GDF7	0.0220349	0.882117
FOXI3	0.022052	0.882072
FLJ45983	0.0220978	0.88195
WNT6	0.0222486	0.881551
MAPK4	0.022295	0.881429
FOXF2	0.0226114	0.880597
DENND2C	0.0227284	0.880291
KCNG3	0.0227726	0.880175
WNT9A	0.0230407	0.879477
C1orf95	0.0232332	0.878979
NKX6-2	0.0236889	0.877807
KIAA1614	0.0237573	0.877632
PDE3A	0.0237626	0.877619
COL7A1	0.0238199	0.877472
IGF2BP1	0.0239945	0.877027
NKAIN2	0.0240364	0.876921
PHLDA3	0.0242199	0.876456
NKX3-2	0.0242885	0.876282
LOC399815	0.0244309	0.875923
COL4A3	0.0246031	0.87549
CPT1C	0.0246608	0.875346
C6orf145	0.0248093	0.874974
CHRNB4	0.0248497	0.874873
GNG4	0.0248514	0.874869
BASP1	0.0249814	0.874545
POMC	0.0252162	0.873961
GDF7	0.0255307	0.873184
HECW2	0.0256971	0.872776
HAP1	0.025709	0.872746
HTRA1	0.0257183	0.872723
NKX6-2	0.025734	0.872685
SOX1	0.0257855	0.872559
GHR	0.0259191	0.872232
SCUBE2	0.0260564	0.871897
HELT	0.0261623	0.871639
H2AFY2	0.0264441	0.870956
NLGN1	0.0267319	0.870261
GPR150	0.0268284	0.87003
PPP2R2B	0.0271012	0.869376
SESN3	0.0272366	0.869053
C1orf103	0.0272394	0.869047
PKHD1L1	0.0273789	0.868715
NKX2-1	0.0274155	0.868628
CERKL	0.0276111	0.868165
PRR16	0.0276415	0.868093
GRASP	0.0277081	0.867935
TSPAN11	0.0279536	0.867357
IGF2BP1	0.0279941	0.867262
ATRNL1	0.0280951	0.867025
MT3	0.0281693	0.866851
MAST4	0.0284297	0.866243
COL4A3	0.0286686	0.865687
CPT1C	0.0287411	0.865519
DRD4	0.0288459	0.865277
MAPK4	0.0288484	0.865271
MIXL1	0.0291007	0.864689
CWH43	0.0291676	0.864535
RASGRP2	0.0291716	0.864525
C19orf76	0.029388	0.864029
HEY2	0.0295814	0.863587
ADCY5	0.0300135	0.862604
LRAT	0.0301383	0.862321
SIX2	0.030163	0.862266
RGMA	0.0303681	0.861803
CHST1	0.0304355	0.861651
RUNX3	0.0305395	0.861417
HHEX	0.0306353	0.861202
RUNX3	0.0308082	0.860815
CELSR3	0.0311586	0.860034
MAP1LC3A	0.0311702	0.860008
ZNF419	0.0314108	0.859475
GALNTL1	0.0314337	0.859424
CACNG2	0.0316095	0.859036
PRRT3	0.0317077	0.858819
POU3F1	0.032066	0.858032
SPSB4	0.0320908	0.857978
UCP1	0.0322453	0.85764
COL7A1	0.0324722	0.857145
LOC100190938	0.032482	0.857124
PRIMA1	0.0325132	0.857056
BRCA1	0.0326808	0.856692
HMCN1	0.0328195	0.856392
KL	0.0331369	0.855707
LOC387646	0.0331524	0.855673
C6orf145	0.0331803	0.855613
KL	0.033258	0.855446
SV2B	0.0333017	0.855352
HAND2	0.0335039	0.854919
GABRA2	0.0338052	0.854275
HOXD9	0.0340599	0.853733
CILP2	0.0340631	0.853727
SLAIN1	0.0340873	0.853675
C6orf145	0.034127	0.853591
HOXA5	0.034327	0.853168
CHRNE	0.0344187	0.852974
ZSCAN12	0.034437	0.852935
NRXN3	0.0345092	0.852783
C1orf65	0.0345323	0.852734
VGLL2	0.0346902	0.852402
TMEM163	0.0348386	0.85209
WSCD2	0.0351096	0.851523
MAST4	0.035235	0.851261
PARD6A	0.0352856	0.851155
NKX6-2	0.0352976	0.85113
BSCL2	0.0354255	0.850864
NTSR1	0.0355901	0.850522
KCTD8	0.0356257	0.850448
GABRA2	0.0358259	0.850034
C6orf227	0.0360522	0.849566
CNIH3	0.0361871	0.849288
PPP1R14A	0.0363868	0.848878
HIST1H2BB	0.0364028	0.848845
FLJ10357	0.03676	0.848115
RADIL	0.0376854	0.846238
RASL11B	0.0379085	0.84579
CPNE5	0.0379457	0.845715
GRASP	0.0380076	0.845591
TNFAIP8	0.0381526	0.8453
RAB3C	0.0382791	0.845047
HVCN1	0.0383219	0.844962
C17orf55	0.0385926	0.844422
SCUBE2	0.0385927	0.844422
SV2B	0.0386621	0.844284
RASGRP2	0.0387642	0.844081
HAND2	0.0388023	0.844005
SFRP5	0.0388706	0.84387
CHST1	0.0391979	0.843223
LMNB2	0.0394727	0.842681
HOXC8	0.0396317	0.842369
HIC1	0.0401693	0.841317
PLCD1	0.040357	0.840952
COL4A3	0.0410912	0.839532
PPP2R2B	0.0411731	0.839374
NMUR1	0.0413355	0.839062
CXCL12	0.0422479	0.83732
KCNQ1DN	0.0422909	0.837239
SH2D3C	0.0426255	0.836605
ODZ4	0.042887	0.836112
FAM150B	0.0429614	0.835972
ACVRL1	0.043177	0.835566
C14orf162	0.0432484	0.835432
IGF2BP1	0.0432537	0.835423
MLH1	0.0434494	0.835056
C1orf190	0.0437123	0.834565
PDGFC	0.043954	0.834115
MLF1	0.0440727	0.833894
NOTUM	0.0441858	0.833684
LARP6	0.0442621	0.833543
HIC1	0.0443579	0.833366
IGF2BP1	0.0446484	0.832829
SNCA	0.0447823	0.832582
MTERF	0.0448382	0.832479
KCNJ6	0.0449047	0.832357
TSHZ3	0.0450271	0.832132
RASSF1	0.0450992	0.832
CNIH3	0.0451122	0.831976
C22orf45	0.0452642	0.831697
SLC24A3	0.0455107	0.831247
PNMAL2	0.0457776	0.83076
CYP1A1	0.0458748	0.830583
PKN1	0.0459057	0.830527
MOXD1	0.0459063	0.830526
DGKZ	0.0459448	0.830456
HIC1	0.0459871	0.830379
ACTN3	0.0460497	0.830265
LOC100190938	0.0461743	0.83004
VAX2	0.0463364	0.829746
NTSR1	0.0464658	0.829512
CHST3	0.0466503	0.829179
DUOX1	0.0466546	0.829172
LOC399815	0.0469313	0.828674
LMX1A	0.0472005	0.828191
EFHD1	0.0472843	0.828041
CNR1	0.0473822	0.827865
GABRA4	0.0473841	0.827862
PTGER3	0.0474869	0.827678
BAIAP3	0.0478035	0.827114
FAM89A	0.0480136	0.826741
KCNE1	0.0480843	0.826615
SLAIN1	0.0480853	0.826613
CYGB	0.0482417	0.826336
MOXD1	0.0489697	0.825052
HS6ST3	0.0494413	0.824225
GPR150	0.0498283	0.82355
VANGL2	0.0498712	0.823475
NKX2-3	0.050074	0.823123
KY	0.0502205	0.822868
GJB6	0.0506056	0.822202
TDRD10	0.0508928	0.821707
SCGN	0.0512265	0.821133
WNT2	0.051309	0.820991
TOX	0.0513546	0.820913
SHISA3	0.0516083	0.820479
COCH	0.0523762	0.819171
ALDH1A2	0.0526275	0.818746
FLJ45983	0.0527303	0.818572
ADM2	0.0528675	0.81834
ASTN2	0.053101	0.817946
NOL4	0.053217	0.817751
KCTD8	0.0534025	0.81744
MSRB3	0.0534389	0.817378
TMEM59L	0.0535204	0.817242
BEND6	0.0536594	0.817009
NOTO	0.0537342	0.816883
RASL12	0.0539029	0.816601
NOL4	0.0546146	0.815416
SV2B	0.0547722	0.815155
WNT5A	0.0549085	0.814929
TMEM151B	0.0550976	0.814617
MLF1	0.0551808	0.81448
KL	0.055302	0.81428
TLX2	0.0554618	0.814016
RAPGEF4	0.0554946	0.813962
HIST1H2BH	0.0555427	0.813883
NEUROG2	0.0560375	0.813072
KIRREL2	0.0561248	0.812929
ANK1	0.0571702	0.811227
WNT9A	0.057254	0.811092
ITGA9	0.0573741	0.810897
ATF7IP	0.0575083	0.810681
ZFP3	0.0575739	0.810575
RPA2	0.0578424	0.810142
TMEM200B	0.0584016	0.809244
HOXD9	0.0585337	0.809033
CHRNB1	0.0586719	0.808812
TCF7L1	0.0588295	0.80856
CNR1	0.0594903	0.807509
ARHGEF10	0.0599035	0.806855
MPPED2	0.0603699	0.80612
S1PR1	0.0606876	0.80562
FLJ41350	0.0607251	0.805562
WNT2	0.0613376	0.804603
C17orf93	0.0614453	0.804435
C6orf103	0.0618571	0.803795
CORO6	0.06196	0.803635
PRKG1	0.0619935	0.803583
CLDN11	0.0623972	0.802957
GPR63	0.0624009	0.802952
LOC100190938	0.062423	0.802918
SYNM	0.0626039	0.802638
POM121L2	0.062606	0.802635
ZNF461	0.0626903	0.802505
SPSB4	0.0626932	0.8025
NBLA00301	0.0626951	0.802497
NRCAM	0.0633086	0.801554
LOC399815	0.063315	0.801544
LOC399815	0.063324	0.80153
PLEC1	0.0634086	0.8014
VANGL2	0.0635679	0.801156
BEND6	0.0636383	0.801048
IGF2BP1	0.063781	0.80083
PDGFC	0.0642901	0.800054
C6orf227	0.0645414	0.799672
KCNJ6	0.0647472	0.799359
KCNK9	0.0649189	0.799099
AKR1B1	0.0649364	0.799073
PRIMA1	0.0657782	0.797803
CPE	0.0661391	0.797261
FAM78A	0.0661898	0.797185
CA7	0.0663913	0.796883
VAX2	0.0664353	0.796818
S1PR1	0.0669594	0.796036
HAND2	0.0675148	0.79521
DYSF	0.0684603	0.793814
PDE10A	0.0685554	0.793674
C6orf227	0.0685651	0.793659
PLCD1	0.0686529	0.79353
FSD1	0.0688126	0.793296
NPR3	0.0693455	0.792515
FLJ45983	0.0694039	0.79243
SIX2	0.0695673	0.792191
C17orf55	0.0702124	0.791252
CAMK4	0.0702361	0.791218
GJD2	0.0703545	0.791046
SYNM	0.0704473	0.790912
ACER2	0.0707235	0.790512
IRS1	0.0708008	0.7904
KCNG3	0.0712181	0.789798
C16orf86	0.0715102	0.789377
PAPL	0.0715614	0.789304
CILP2	0.0719249	0.788782
ANTXR1	0.072105	0.788524
SYT15	0.0722526	0.788313
KDM2A	0.0725031	0.787955
NEUROG1	0.0726326	0.78777
F2R	0.0727547	0.787596
HCK	0.0729743	0.787284
HLX	0.0730568	0.787166
RDX	0.0739064	0.785963
HIST1H2BB	0.0740012	0.785829
RTN4RL1	0.07431	0.785393
CAMK4	0.0744144	0.785246
NXPH1	0.0744518	0.785194
MYCN	0.0745822	0.78501
WSCD2	0.0746141	0.784965
CACNA1H	0.0748881	0.784581
RLTPR	0.0753167	0.783981
GRIN3A	0.0753562	0.783925
KCNB2	0.0753851	0.783885
CNIH3	0.0758091	0.783293
ANPEP	0.076133	0.782842
BEND6	0.0762148	0.782729
MYEF2	0.0762239	0.782716
HEY2	0.0765144	0.782313
GPR6	0.0767589	0.781974
GLI3	0.0768881	0.781795
FOXD3	0.0775172	0.780927
GABRA4	0.0777873	0.780556
CNTN5	0.077873	0.780438
KAAG1	0.07818	0.780017
RHBDD1	0.0782683	0.779896
ZNF529	0.0787	0.779306
MMP23A	0.0788702	0.779073
CPNE8	0.0792166	0.778601
C6orf97	0.0792247	0.77859
TMEM229A	0.0794198	0.778325
PLTP	0.0796405	0.778025
TMEFF2	0.0799468	0.77761
MAP1LC3A	0.0803674	0.777041
HOMER2	0.0807313	0.776551
PLXNA4	0.0808312	0.776416
NKX6-2	0.0809482	0.776259
HRK	0.0813218	0.775757
MSRB3	0.0817011	0.775249
HMX3	0.0819857	0.774868
ADM2	0.0820885	0.774731
MOXD1	0.0824723	0.774219
LOXL2	0.0825327	0.774139
CYP1A1	0.0828211	0.773755
TRIM58	0.0834916	0.772867
TMEM176B	0.0835452	0.772796
C8orf33	0.0835467	0.772794
RTN4RL2	0.0836129	0.772706
SLC30A2	0.0836922	0.772602
FOXC2	0.0837855	0.772478
GDF7	0.0845508	0.77147
WNT5A	0.0845895	0.77142
HOXC10	0.0846304	0.771366
GATA5	0.0847792	0.771171
FLJ45983	0.0850059	0.770873
SCUBE2	0.0852251	0.770587
FAM159A	0.0862915	0.769196
HS6ST3	0.0863716	0.769092
PCOLCE2	0.0868096	0.768524
BVES	0.0875734	0.767538
ALDH1A3	0.0876441	0.767447
CACNA2D1	0.088414	0.766457
WSCD1	0.0885285	0.76631
CACNG8	0.0885813	0.766243
C19orf76	0.0888508	0.765898
ACSL6	0.0892725	0.765359
MIR1908	0.0894252	0.765165
ASCL2	0.0895949	0.764949
LARP6	0.0902168	0.764159
SHISA3	0.0911578	0.762969
C2orf39	0.0916637	0.762332
CELSR3	0.0919433	0.76198
SV2B	0.0932079	0.760399
FKBP4	0.0944005	0.758919
TSPYL3	0.0944381	0.758872
ZNF365	0.0953052	0.757802
SNCAIP	0.0953636	0.757731
MEGF8	0.0960209	0.756924
RUNDC3B	0.0960629	0.756872
SDK2	0.0962808	0.756605
KCTD8	0.0969042	0.755844
IGF2BP1	0.0970961	0.75561
CAMK2B	0.0975338	0.755077
SNCA	0.0977422	0.754824
CNIH3	0.0979037	0.754628
FOXA2	0.0980502	0.754451
WASF3	0.0982116	0.754255
ZNF470	0.0982928	0.754157
CXCL12	0.0985273	0.753873
FBLN2	0.0986901	0.753677
CHST1	0.098716	0.753646
CYP4F22	0.0987742	0.753575
FLJ45983	0.0999721	0.752135
KCNB2	0.100564	0.751426
PANX2	0.100993	0.750914
FLJ45983	0.101393	0.750438
KCNB2	0.101635	0.75015
ANTXR1	0.10173	0.750038
VAX2	0.101834	0.749914
SV2B	0.101915	0.749818
KL	0.10209	0.74961
ANPEP	0.102258	0.749412
GJB6	0.102717	0.748869
PRKG1	0.10313	0.748382
TRAM1L1	0.103368	0.748101
DUOX1	0.103731	0.747674
NTRK1	0.103881	0.747498
SOX21	0.10402	0.747335
FBXL2	0.104599	0.746657
PRDM6	0.104654	0.746593
HAP1	0.105575	0.745519
GRASP	0.10571	0.745362
TUBB2B	0.105803	0.745253
NXPH1	0.106682	0.744235
EGFLAM	0.107428	0.743374
FAM92A1	0.107491	0.743302
SUGT1L1	0.107572	0.743209
LOC440461	0.107771	0.742978
UCP1	0.107798	0.742948
KLC2	0.108134	0.742562
CWH43	0.108172	0.742518
ZNF365	0.108227	0.742455
BASP1	0.108466	0.742181
GDF7	0.10849	0.742154
TCF7L1	0.108723	0.741886
LOC348840	0.109502	0.740997
MYLK	0.109506	0.740992
SLC26A4	0.109537	0.740957
SYT10	0.109544	0.740949
ADAMTS3	0.109555	0.740937
ISYNA1	0.109616	0.740868
PTPRO	0.109647	0.740831
HOXA5	0.109664	0.740812
NEUROG1	0.109683	0.740791
CERKL	0.109749	0.740716
LARP6	0.1099	0.740543
NPAS1	0.109952	0.740485
HAP1	0.109987	0.740445
CPM	0.111252	0.739011
CNR1	0.111898	0.738282
HOXA5	0.112111	0.738043
KCNK10	0.112387	0.737733
RBM24	0.112827	0.737238
KCNK9	0.112923	0.737131
KCNC1	0.113198	0.736823
REM1	0.113267	0.736745
TMEM229A	0.113282	0.736729
KLRG2	0.113777	0.736176
HCN4	0.114475	0.735398
CXCL12	0.11455	0.735315
HIC1	0.114926	0.734897
SVOPL	0.115288	0.734495
RUSC1	0.115335	0.734444
MN1	0.115832	0.733893
TUBB2A	0.11633	0.733345
NELL2	0.116547	0.733105
ZFP3	0.116765	0.732865
PDGFC	0.116786	0.732843
VANGL2	0.116889	0.732729
SVOPL	0.117139	0.732455
THSD1P	0.117186	0.732403
TMEM106A	0.1174	0.732168
FLJ16779	0.117688	0.731853
LOC283856	0.118025	0.731484
FAM163A	0.118166	0.73133
MYCNOS	0.118212	0.731279
ZNF365	0.118249	0.731238
SNCA	0.118331	0.731149
MEGF10	0.118532	0.73093
ST6GAL2	0.118574	0.730884
LYPD5	0.118696	0.730751
FN1	0.118901	0.730527
PRIMA1	0.118935	0.730491
IGFBP7	0.120321	0.728986
FBXL2	0.120505	0.728787
GNG4	0.120562	0.728727
GLI3	0.121111	0.728134
SIX2	0.121684	0.727517
SDK2	0.121708	0.727491
FAT4	0.121827	0.727364
KLC2	0.12242	0.726727
HYAL2	0.122463	0.726682
TACR1	0.122476	0.726668
RNU5E	0.122776	0.726347
ZNF14	0.123039	0.726065
MAP1LC3A	0.123057	0.726047
RGMA	0.123213	0.725879
HIC1	0.123323	0.725762
WSCD2	0.123623	0.725442
MTERF	0.124274	0.72475
ZNF773	0.124381	0.724637
PF4	0.125244	0.723722
DIO3	0.125269	0.723696
FOXB1	0.125538	0.723411
POMC	0.125846	0.723086
FBXL2	0.126043	0.722878
ADCY5	0.126404	0.722498
ST3GAL4	0.126407	0.722495
RUNX3	0.12751	0.721338
PCOLCE2	0.127766	0.72107
GAMT	0.127789	0.721045
WNT1	0.127919	0.72091
ANTXR1	0.128736	0.720058
ZEB1	0.128783	0.720009
HOXC10	0.128814	0.719977
CYP4F22	0.12889	0.719897
CH25H	0.129433	0.719333
CDX2	0.129649	0.719109
DUOX1	0.130369	0.718364
GRIN2A	0.130678	0.718044
FAM159A	0.131101	0.717608
NLGN1	0.131364	0.717337
FAM196A	0.131581	0.717113
DLX5	0.133678	0.714967
PRR18	0.134015	0.714623
FAM123C	0.134092	0.714545
FOXD2	0.13412	0.714516
EFHD1	0.134176	0.71446
CHST11	0.134647	0.713981
ICAM5	0.134749	0.713878
PSD	0.134776	0.71385
RFX4	0.135917	0.712695
NKX6-1	0.136164	0.712446
LOXL2	0.136226	0.712383
ZNF365	0.136293	0.712316
LOC401097	0.136367	0.712241
LHFP	0.136482	0.712126
RHCG	0.136618	0.711989
PKNOX2	0.137141	0.711462
CYP1A1	0.137366	0.711237
GADL1	0.137513	0.711089
MYLK	0.137897	0.710705
NPR3	0.137923	0.710678
PALM2	0.138605	0.709996
CPNE4	0.13868	0.709921
CAND2	0.138826	0.709776
CNR1	0.139055	0.709547
PCDHAC2	0.139137	0.709465
LHX9	0.139174	0.709429
ZNF529	0.139227	0.709376
C1orf65	0.13929	0.709313
SOX18	0.139411	0.709192
PTGER3	0.139501	0.709104
ODZ4	0.139585	0.709019
COX4I2	0.139604	0.709001
FLJ45983	0.140106	0.708502
LOC91149	0.140736	0.707878
NPR3	0.141036	0.707581
CTNNA2	0.141472	0.707151
HMX3	0.141831	0.706797
SHISA3	0.141985	0.706645
HAND1	0.142416	0.706221
HIST1H3G	0.142478	0.706159
AASS	0.142668	0.705973
MRC2	0.142712	0.705929
GRIN2A	0.142753	0.705889
TRANK1	0.142929	0.705717
C1orf103	0.143228	0.705423
SPO11	0.143312	0.705341
ROBO2	0.143478	0.705178
INS-IGF2	0.144106	0.704565
GLI3	0.144445	0.704233
ST6GAL2	0.144652	0.704032
GNG4	0.144846	0.703843
EPHA6	0.145164	0.703534
KL	0.145274	0.703426
GRP	0.145409	0.703295
C2orf39	0.145928	0.702792
EVX2	0.146353	0.702379
FOXF1	0.148197	0.700601
PAX9	0.148323	0.70048
CTNNA2	0.148372	0.700433
WNT6	0.148536	0.700275
SLIT1	0.149004	0.699827
BCL2L11	0.149109	0.699726
DNAJB6	0.149201	0.699638
STX16	0.14985	0.699018
SLC35D3	0.150724	0.698185
BSCL2	0.150797	0.698115
MYOCD	0.150909	0.698008
BAI3	0.151502	0.697445
NCKAP5L	0.151507	0.69744
ZBTB16	0.151544	0.697405
GPR27	0.151743	0.697217
PRR16	0.152005	0.696968
C9orf170	0.152097	0.696881
GAL	0.152185	0.696798
PAX1	0.15245	0.696547
PRKAA2	0.152561	0.696442
PPAPDC1A	0.152576	0.696428
LOC91149	0.152785	0.69623
HOXA5	0.153124	0.69591
DPP10	0.153441	0.695611
LOC284798	0.154008	0.695079
CAMK4	0.15403	0.695058
SLC22A17	0.154359	0.694748
ZNF559	0.154556	0.694564
HIC1	0.155042	0.694108
GDF7	0.156026	0.693188
CXCL12	0.156326	0.692909
HMX3	0.157045	0.69224
FOXB1	0.157235	0.692063
NKX3-2	0.157466	0.691848
GJB6	0.157502	0.691816
WDR69	0.157987	0.691366
GFPT2	0.158138	0.691226
LOC641518	0.15815	0.691215
PPP1R3G	0.158236	0.691135
UBE2E2	0.158375	0.691006
FAM69B	0.159161	0.69028
LYNX1	0.159327	0.690128
LOC145845	0.160286	0.689245
SMO	0.161336	0.688282
COL7A1	0.161925	0.687744
HHEX	0.162826	0.686922
RASGRP2	0.162881	0.686872
HTR1B	0.163344	0.686452
SCGN	0.163607	0.686213
BSCL2	0.164521	0.685385
HIC1	0.164658	0.68526
ITPRIPL1	0.16522	0.684753
PTPRM	0.165235	0.684739
NKX6-2	0.165281	0.684698
RGMA	0.165294	0.684687
PDE10A	0.16534	0.684645
NIPAL4	0.166373	0.683715
CDC25B	0.166655	0.683461
FLT3	0.167202	0.682971
KLRG2	0.167221	0.682953
CACNB4	0.167323	0.682862
CHD5	0.16756	0.68265
PTPRM	0.167868	0.682375
PLXNA4	0.168365	0.68193
MYCN	0.168956	0.681404
WNT5A	0.169031	0.681336
ARC	0.169061	0.68131
SGIP1	0.169188	0.681197
VAX2	0.169374	0.681032
NKX3-2	0.169744	0.680702
GATA5	0.170201	0.680297
FSTL4	0.170965	0.67962
EML6	0.17151	0.679138
HLA-L	0.171701	0.67897
HMGCLL1	0.1723	0.678442
TLX2	0.172623	0.678158
CH25H	0.172672	0.678115
ZEB1	0.172947	0.677873
MYOCD	0.173245	0.677612
CASKIN1	0.173368	0.677503
NKAIN2	0.173556	0.677338
SCUBE3	0.173868	0.677065
HLA-L	0.173987	0.67696
CNIH3	0.174653	0.676379
HMX3	0.174674	0.67636
FREQ	0.175443	0.675689
AK5	0.17649	0.674778
FST	0.176832	0.674482
CXCL12	0.177228	0.674138
CYGB	0.177843	0.673606
CHCHD5	0.177912	0.673546
NKAIN2	0.178562	0.672986
C16orf5	0.17879	0.672789
DSC3	0.17892	0.672677
HIC1	0.179026	0.672586
ADORA2B	0.180303	0.671489
SIX2	0.180466	0.671349
ARL4C	0.181022	0.670873
CRHR1	0.181122	0.670787
FAM50B	0.181871	0.670148
SNCA	0.182533	0.669583
ZNF385B	0.1829	0.669271
MYOCD	0.183001	0.669185
FAM196A	0.183414	0.668835
MIR1908	0.183587	0.668688
BMPER	0.184109	0.668246
LMX1B	0.184356	0.668037
JMJD8	0.184778	0.66768
LOC285696	0.184974	0.667514
WNT1	0.185591	0.666994
RLTPR	0.186671	0.666085
SAMD11	0.187047	0.665769
P2RX6	0.187273	0.66558
ATRNL1	0.187869	0.665081
SGIP1	0.188023	0.664952
MAST4	0.1881	0.664888
CD200	0.18819	0.664812
ROR2	0.188307	0.664714
ARL10	0.188355	0.664674
SLC35D3	0.188928	0.664196
GUCY1A2	0.188991	0.664144
VGLL3	0.189215	0.663957
NKX6-1	0.189726	0.663531
VAX2	0.189781	0.663486
STXBP5L	0.189869	0.663413
FOXF2	0.190944	0.66252
HOXD11	0.191948	0.661689
LOC399815	0.192305	0.661395
SLC30A10	0.19294	0.660872
FERMT2	0.193232	0.660631
HRASLS	0.193729	0.660222
LRGUK	0.193916	0.660068
SV2B	0.193994	0.660004
RGMA	0.194724	0.659406
MAST4	0.19546	0.658804
LOC399815	0.195793	0.658532
SLC22A17	0.19608	0.658298
LRGUK	0.196933	0.657603
PTGS2	0.197151	0.657425
INS-IGF2	0.1972	0.657386
ISL1	0.197626	0.65704
WDR69	0.197835	0.65687
LHX5	0.198195	0.656578
HIC1	0.198444	0.656377
SLC30A2	0.198674	0.65619
ENOX1	0.198716	0.656156
FOXA2	0.200124	0.655019
GJB2	0.200502	0.654715
ACSL6	0.200639	0.654604
IGFBP7	0.200741	0.654523
ST3GAL4	0.202071	0.653455
GATA5	0.202691	0.652959
HOXC8	0.202826	0.652851
HIC1	0.203154	0.652589
HECW2	0.203284	0.652485
ADCY5	0.204736	0.651329
CYGB	0.204832	0.651253
FAM132A	0.206012	0.650316
MYCNOS	0.206657	0.649806
NKX6-2	0.206661	0.649803
BASP1	0.207752	0.648942
CYGB	0.20868	0.648212
GPRC5B	0.209025	0.647941
C10orf107	0.210583	0.646721
FES	0.210985	0.646407
C11orf63	0.211322	0.646144
EPB41L4A	0.211391	0.646091
ZBTB16	0.212093	0.645544
PCOLCE2	0.212152	0.645498
SLC1A2	0.212609	0.645143
C6orf97	0.212627	0.645129
GSC	0.212747	0.645035
NKAIN2	0.212867	0.644942
FGF3	0.213546	0.644416
PDE10A	0.213733	0.644271
SEZ6	0.213952	0.644101
ZNF599	0.214831	0.643422
TRIL	0.215668	0.642776
LOX	0.215936	0.64257
ACSL6	0.21594	0.642567
SFRP5	0.216126	0.642424
ZEB1	0.216409	0.642207
MT3	0.216443	0.64218
TRIM58	0.216858	0.641862
GJB6	0.21735	0.641484
SLC26A4	0.21776	0.64117
ZNF385B	0.218185	0.640845
FLJ45983	0.218844	0.640341
SPAG16	0.219484	0.639854
ABCB1	0.219547	0.639806
TAL1	0.220012	0.639451
MYOCD	0.22013	0.639362
PAQR9	0.220701	0.638928
S1PR1	0.221185	0.63856
CKB	0.221977	0.63796
RNU6ATAC	0.222195	0.637795
CYP7B1	0.222618	0.637475
SOX18	0.223905	0.636505
PPP1R14A	0.224163	0.636311
LOC100128788	0.224212	0.636274
MSRB3	0.224305	0.636205
WNT5A	0.22567	0.63518
FAM132A	0.225884	0.635019
GAL	0.226136	0.634831
HELT	0.22648	0.634574
MTERF	0.226785	0.634346
DLEC1	0.227048	0.63415
ALDH1A2	0.227451	0.633849
PDPN	0.227501	0.633812
DIO3	0.227981	0.633454
TSHZ3	0.228075	0.633384
POMC	0.228456	0.633101
ADM2	0.228494	0.633072
ZNF655	0.228912	0.632762
SLC35F1	0.229382	0.632413
CBX8	0.230152	0.631843
SLC1A2	0.231672	0.63072
GABRA4	0.231817	0.630613
SPTBN4	0.232727	0.629943
POU3F2	0.234335	0.628764
DIO3	0.234497	0.628645
PTGS2	0.234772	0.628445
HHIPL1	0.23494	0.628321
KHDRBS3	0.235137	0.628177
C11orf63	0.235698	0.627768
DIO3	0.235709	0.62776
ZNF773	0.236194	0.627407
FBLN2	0.236707	0.627034
MRC2	0.236817	0.626953
FOXB1	0.237709	0.626305
PRICKLE1	0.238619	0.625646
PSD	0.238711	0.625579
NKX2-1	0.239387	0.62509
MRC2	0.239476	0.625026
PLXDC1	0.24053	0.624266
AS3MT	0.241328	0.623692
NKX6-2	0.241355	0.623673
PAQR9	0.241615	0.623486
CSGALNACT1	0.241648	0.623462
CPEB1	0.242017	0.623197
PCOLCE2	0.242356	0.622954
NTSR1	0.242976	0.62251
TRIL	0.243053	0.622455
NKX3-2	0.244223	0.621619
NXPH1	0.244558	0.62138
MLNR	0.244711	0.621271
GLI3	0.244831	0.621186
WNT5A	0.245504	0.620707
WNT1	0.24667	0.619878
KCNC1	0.246887	0.619725
GUCY1A2	0.247235	0.619479
EPHA10	0.247326	0.619414
LOC284798	0.247905	0.619004
KLRG2	0.248115	0.618856
ISL1	0.24877	0.618394
FOXD2	0.248797	0.618375
CORO6	0.248852	0.618336
GPR135	0.249092	0.618167
FOXF1	0.24912	0.618147
CACNA1G	0.249539	0.617852
NEUROG1	0.249744	0.617708
TMEM59L	0.250146	0.617425
NOL4	0.250161	0.617414
ANKRD53	0.250938	0.616869
HOXA5	0.251067	0.616778
NEUROG1	0.251307	0.61661
FERMT2	0.251429	0.616524
MIR1908	0.252196	0.615988
WNT5A	0.252249	0.61595
STX16	0.252657	0.615666
ZNF577	0.252927	0.615477
DIO3	0.253234	0.615263
ZNF529	0.254072	0.614679
C1orf103	0.254223	0.614574
CTNNA2	0.255504	0.613684
C9orf170	0.255599	0.613619
COL4A3	0.256205	0.613199
TRPC3	0.256228	0.613183
C10orf82	0.256263	0.613158
ZNF385B	0.257763	0.612122
MN1	0.258873	0.611357
NRIP3	0.259521	0.610912
F2R	0.259747	0.610757
SLC16A12	0.260127	0.610496
SNCA	0.260221	0.610432
CDX2	0.260702	0.610102
C15orf59	0.261314	0.609683
LBXCOR1	0.2619	0.609282
FOXI3	0.262101	0.609145
KCNK9	0.262372	0.60896
NKX6-1	0.262464	0.608898
GLI3	0.262523	0.608858
GNG4	0.262694	0.608741
SFXN5	0.262701	0.608736
HDGFRP3	0.263553	0.608156
COCH	0.263884	0.607931
NKX6-1	0.26485	0.607275
PLCD1	0.265105	0.607103
PKNOX2	0.265432	0.606881
RASL10A	0.265483	0.606846
SOX21	0.266076	0.606446
INS-IGF2	0.267175	0.605703
BOC	0.267738	0.605324
FAM196A	0.268741	0.604649
CR2	0.269178	0.604356
PDGFC	0.269201	0.604341
COMP	0.269818	0.603927
KCNS3	0.269832	0.603917
TAL1	0.270684	0.603347
HEYL	0.271354	0.602899
DMRT1	0.27148	0.602815
FAM123C	0.271531	0.602781
RDX	0.272881	0.601882
DLX5	0.272979	0.601816
LOC641518	0.273011	0.601795
CRHR1	0.273429	0.601517
ISYNA1	0.273494	0.601474
SDHAP3	0.274211	0.600998
DLX5	0.274529	0.600787
RLTPR	0.27502	0.600462
SV2C	0.275291	0.600283
AUTS2	0.276861	0.599246
FLJ45983	0.277442	0.598863
PLXNA4	0.278278	0.598314
EPO	0.278397	0.598235
FADS2	0.27927	0.597662
CACNA2D3	0.279507	0.597507
PRKD1	0.27958	0.597459
NOTO	0.28027	0.597007
GPR135	0.280401	0.596922
ABCB1	0.280679	0.59674
INS-IGF2	0.280942	0.596569
MIR1908	0.281389	0.596276
ZNF529	0.281461	0.59623
TRAM1L1	0.281737	0.59605
ELOVL4	0.282564	0.595511
VENTX	0.284013	0.59457
TRANK1	0.284792	0.594065
SELV	0.285226	0.593784
ZEB1	0.28634	0.593065
IGFBP7	0.287057	0.592603
HOXC8	0.287208	0.592505
FLT1	0.287399	0.592383
LOC641518	0.287809	0.592119
PRMT8	0.287884	0.592071
MTERF	0.288112	0.591924
MIR1908	0.288286	0.591812
ENOX1	0.28973	0.590886
CTNNA2	0.290349	0.59049
TRAM1L1	0.290416	0.590447
COL2A1	0.290439	0.590433
BMPR1B	0.291467	0.589776
FERMT2	0.291581	0.589704
COL2A1	0.292675	0.589007
PLCB1	0.293352	0.588576
ZNF559	0.293746	0.588326
NKX6-2	0.294208	0.588034
TLX2	0.295198	0.587406
DPYSL5	0.296654	0.586487
GNG4	0.29704	0.586244
LOC284798	0.29737	0.586036
CHSY3	0.298238	0.58549
MIR1908	0.299081	0.584961
HOXC8	0.299128	0.584931
RHBDD1	0.299428	0.584743
NOTO	0.299564	0.584658
DOCK8	0.299941	0.584422
TMEM163	0.300378	0.584149
C1orf59	0.301254	0.583602
GREB1L	0.302033	0.583116
CDH11	0.302918	0.582565
TNFRSF10C	0.303251	0.582358
GBX1	0.303589	0.582147
DAAM2	0.304488	0.581589
FSD1	0.304797	0.581398
BMP6	0.305168	0.581168
DERL3	0.305393	0.581029
PAX6	0.305596	0.580903
FOXI3	0.307021	0.580024
EMILIN2	0.307113	0.579967
ACSL6	0.308042	0.579395
EMX2	0.308776	0.578943
SDHAP3	0.309334	0.578601
C10orf82	0.312809	0.576477
CNIH3	0.312832	0.576463
NKX3-2	0.31308	0.576312
TXNRD1	0.313819	0.575862
SOX21	0.314281	0.575581
LRAT	0.315739	0.574697
GHR	0.316063	0.574502
FES	0.316284	0.574368
NEUROG1	0.31653	0.574219
HOXA5	0.316536	0.574216
RGMA	0.316721	0.574104
SHISA3	0.317466	0.573654
KAAG1	0.318017	0.573322
REM1	0.318697	0.572913
CNR1	0.319106	0.572667
KCNK13	0.319112	0.572663
KCNH1	0.319233	0.57259
ACTN2	0.319597	0.572371
MGC2889	0.321107	0.571466
SPSB4	0.321894	0.570995
CDX2	0.322547	0.570605
MAPT	0.322709	0.570509
ALDH1A2	0.325299	0.568967
CYGB	0.325577	0.568802
CDK5R2	0.325926	0.568595
CHCHD5	0.326174	0.568448
NPPC	0.327754	0.567514
LIMS2	0.327851	0.567457
ISL1	0.328041	0.567345
WNT7A	0.328138	0.567287
HTR1B	0.328168	0.56727
C5orf49	0.328549	0.567045
C20orf194	0.328746	0.566929
FLJ41350	0.329285	0.566611
SFRP5	0.329867	0.566269
ZFPM2	0.330029	0.566173
MEF2C	0.330462	0.565919
KCNH2	0.330669	0.565798
HSD11B1L	0.330822	0.565707
ZNF655	0.331725	0.565178
TCF4	0.332257	0.564867
CCBE1	0.332969	0.56445
SNCAIP	0.333086	0.564382
NKX6-1	0.33358	0.564093
AK5	0.333701	0.564023
GABRA2	0.335366	0.563053
FOXI3	0.335403	0.563031
ARHGAP20	0.335793	0.562804
ALDH1A2	0.336296	0.562513
POU3F1	0.336324	0.562496
LMX1B	0.336852	0.56219
ZEB1	0.336917	0.562152
KLHL28	0.337656	0.561724
NIPAL4	0.337964	0.561546
SFXN5	0.338212	0.561402
TBX1	0.33839	0.561299
THNSL2	0.339587	0.560608
SMO	0.339839	0.560463
CPNE4	0.341724	0.559378
LIMS2	0.342142	0.559138
SCGN	0.342289	0.559054
TRIM9	0.342799	0.558762
LHX6	0.342951	0.558674
GRASP	0.343089	0.558595
SDHAP3	0.34375	0.558217
SMTNL2	0.344413	0.557838
GAMT	0.344828	0.557601
C1orf61	0.344888	0.557567
LOC255167	0.34548	0.557229
NPPC	0.346481	0.556658
ZNF773	0.346617	0.556581
KCNK9	0.347595	0.556026
SNCA	0.347842	0.555885
ZNF141	0.348472	0.555528
NXPH1	0.348836	0.555322
BNC2	0.349042	0.555205
VENTX	0.34993	0.554703
C22orf45	0.349972	0.554679
ABHD8	0.350282	0.554504
MEF2C	0.350841	0.554188
CHST2	0.352611	0.553191
SMOC1	0.352992	0.552977
SOX21	0.353047	0.552946
KCNK12	0.353339	0.552782
PRKG1	0.353399	0.552749
ZNF470	0.353456	0.552716
PLTP	0.35435	0.552215
VENTX	0.355402	0.551626
TBX2	0.355742	0.551436
HSPA1A	0.356031	0.551274
MPPED2	0.356101	0.551235
PF4	0.356734	0.550882
PF4	0.357937	0.550212
AKR1B1	0.358541	0.549875
ZNF334	0.35925	0.549481
NKX6-1	0.359819	0.549166
MLH1	0.360735	0.548658
C10orf107	0.361685	0.548133
TACR1	0.362124	0.54789
DUOX1	0.363733	0.547003
NKX6-2	0.364209	0.546741
FAM65B	0.364638	0.546505
TXNRD1	0.364739	0.546449
RBM20	0.365627	0.545962
NOTUM	0.365789	0.545873
DFNA5	0.365967	0.545776
KIRREL2	0.366023	0.545745
NEUROG1	0.366947	0.545239
ZNF583	0.367832	0.544754
FAM150B	0.368386	0.544452
BRCA1	0.369181	0.544019
ABHD8	0.36974	0.543714
NKX6-2	0.370108	0.543513
LHX9	0.370119	0.543508
RPS6KA2	0.370149	0.543491
CRYGN	0.370753	0.543163
CPM	0.371101	0.542974
NKX6-2	0.3713	0.542866
GNG4	0.371311	0.54286
ZEB1	0.371409	0.542806
SLC16A12	0.371527	0.542743
ABR	0.372287	0.542331
KCNE1	0.372707	0.542103
NID2	0.374269	0.541258
DZIP1	0.374826	0.540958
MN1	0.376772	0.53991
ADCY2	0.377704	0.53941
EPHA6	0.377842	0.539336
CASKIN1	0.379154	0.538633
PREX1	0.379917	0.538225
CAND2	0.380278	0.538032
COL2A1	0.381193	0.537544
NKX6-2	0.381362	0.537453
SV2B	0.381512	0.537374
KCNS2	0.381891	0.537171
FSTL4	0.382468	0.536865
BASP1	0.382712	0.536735
ZEB1	0.382768	0.536705
MAP2	0.382903	0.536634
MTERF	0.383588	0.53627
PAQR9	0.383667	0.536228
G0S2	0.384113	0.535991
SPG20	0.386584	0.534684
PLCB1	0.386723	0.53461
KREMEN2	0.387127	0.534397
GLI3	0.387376	0.534266
SMOC1	0.387469	0.534216
WNT2	0.387862	0.53401
CRHR1	0.387947	0.533964
FIGN	0.388086	0.533891
HS3ST4	0.388103	0.533882
PTPRS	0.388481	0.533684
C10orf47	0.389681	0.533053
LIFR	0.390023	0.532873
BICC1	0.390889	0.532419
RUSC1	0.393492	0.531058
EMX2	0.393659	0.530971
PRKG1	0.393661	0.530971
GLI3	0.394199	0.53069
PAX3	0.395637	0.529942
PF4	0.396546	0.52947
ZNF583	0.397697	0.528873
TMEM200B	0.397968	0.528733
DYSF	0.398632	0.52839
NKX3-2	0.398836	0.528285
GPR135	0.398883	0.52826
LYNX1	0.39903	0.528184
RUNX3	0.399779	0.527798
CDKN1C	0.40055	0.5274
HIC1	0.40114	0.527097
AK5	0.401233	0.527049
ZNF385B	0.403401	0.525936
VWCE	0.403667	0.525799
MMP23A	0.4047	0.52527
TRAM1L1	0.406375	0.524416
SNCA	0.406924	0.524136
NLGN1	0.4071	0.524046
CAMK2B	0.40728	0.523954
C13orf38	0.409957	0.522594
SPOCK1	0.409982	0.522582
NEUROG1	0.410043	0.522551
ZNF334	0.410239	0.522452
HELT	0.410679	0.522229
C14orf132	0.411384	0.521872
DSC3	0.411446	0.521841
KHDC1	0.411699	0.521713
ISM1	0.412045	0.521538
TMEM163	0.412095	0.521513
G0S2	0.413058	0.521028
HOXC9	0.413408	0.520851
WDR69	0.414792	0.520154
SOX8	0.415151	0.519974
RNLS	0.415588	0.519755
RBM20	0.415963	0.519567
POMC	0.415968	0.519564
SLC16A12	0.416028	0.519534
NKX2-1	0.416502	0.519297
ZNF461	0.417244	0.518925
PET117	0.419437	0.51783
TLE4	0.419647	0.517725
SDK1	0.41968	0.517708
AP3B2	0.420044	0.517527
PRR16	0.420382	0.517359
RGL3	0.420451	0.517324
A4GALT	0.421648	0.516729
PLXNA4	0.421849	0.516629
RUNX3	0.422071	0.516519
TRAM1L1	0.423195	0.515962
SNCA	0.424098	0.515515
NUPL1	0.424254	0.515437
XKR4	0.424981	0.515078
TP73	0.42633	0.514413
C22orf45	0.427334	0.513918
SMCR8	0.427497	0.513838
LYPD5	0.428187	0.513499
PDE3A	0.428248	0.513469
SPAG16	0.428383	0.513403
SHISA6	0.428732	0.513231
CELSR3	0.429143	0.513029
ISL1	0.430806	0.512215
PTGS2	0.430948	0.512145
ZNF385B	0.43136	0.511944
DKK3	0.431823	0.511717
HSPA1A	0.432201	0.511533
PIWIL1	0.432562	0.511357
POM121L2	0.43266	0.511309
GLI3	0.433127	0.511081
MAPT	0.433279	0.511007
CACNA2D3	0.433656	0.510824
LMX1B	0.433661	0.510822
ZNF577	0.435474	0.50994
NKX6-1	0.437512	0.508953
CHST10	0.437709	0.508857
BAIAP3	0.438365	0.50854
ISM1	0.438712	0.508372
RERG	0.439768	0.507863
RNF180	0.440407	0.507555
CUX2	0.440472	0.507524
TACR1	0.440643	0.507441
VENTX	0.441814	0.506878
ADAM32	0.444254	0.505709
LYNX1	0.445315	0.505202
NELL2	0.446122	0.504816
BOLL	0.446161	0.504798
ZNF502	0.447686	0.504071
GALNTL1	0.448549	0.503661
RAB39	0.449106	0.503396
CPE	0.449149	0.503376
TMEM176B	0.44931	0.503299
TMEM132E	0.449545	0.503188
RPRM	0.449766	0.503083
ADCY5	0.44986	0.503038
CHST11	0.450817	0.502585
BOC	0.45088	0.502555
KIAA1755	0.451116	0.502444
COL12A1	0.452045	0.502004
TSLP	0.452764	0.501665
ARC	0.453798	0.501177
NIPAL4	0.453826	0.501164
SCN5A	0.454003	0.501081
NINL	0.455179	0.500527
LOC641518	0.455941	0.500169
RPRM	0.457966	0.49922
HIC1	0.458508	0.498966
ST6GAL2	0.459945	0.498295
HOXC8	0.461256	0.497684
C6orf150	0.4614	0.497617
C10orf107	0.461507	0.497567
CDH7	0.461985	0.497345
STAC2	0.463161	0.496798
DNM3	0.464941	0.495973
C20orf194	0.464948	0.49597
PRKACB	0.46495	0.495969
BCL2L10	0.465278	0.495817
DYNLRB2	0.46695	0.495045
HDGFRP3	0.466986	0.495028
RGS6	0.467079	0.494985
CABYR	0.467176	0.49494
KCNK13	0.467559	0.494764
RASSF1	0.468841	0.494173
HIC1	0.468898	0.494147
CHD5	0.468991	0.494104
KIAA1609	0.470091	0.493599
GADL1	0.470133	0.49358
NIPAL4	0.470658	0.493339
PRKD1	0.470973	0.493194
CWH43	0.471673	0.492873
DIO3	0.473398	0.492084
SMO	0.473704	0.491945
POM121L2	0.474127	0.491751
HTR7	0.474157	0.491738
SLC35F1	0.474519	0.491573
PPP1R16B	0.476045	0.490878
TMEFF1	0.476402	0.490715
CHSY3	0.476538	0.490653
TBX2	0.476967	0.490458
ZNF655	0.477463	0.490233
OGDHL	0.477595	0.490173
GUCY1A2	0.478312	0.489848
TACR1	0.478575	0.489729
ANKRD33B	0.478722	0.489662
FBLN2	0.478824	0.489616
MIR193A	0.478896	0.489584
CACNA2D2	0.479053	0.489512
HCCA2	0.479222	0.489436
CYP26B1	0.479627	0.489253
MIPOL1	0.481179	0.488552
FLJ45983	0.481533	0.488392
MAD2L2	0.481974	0.488193
TRANK1	0.483875	0.487337
SLC35D3	0.484771	0.486934
SNCAIP	0.48483	0.486908
MAPT	0.485165	0.486758
RAB39	0.486548	0.486138
RUNX3	0.48702	0.485927
LOC285696	0.488077	0.485454
LBH	0.488218	0.485391
HCCA2	0.488423	0.4853
AS3MT	0.488786	0.485138
EPB41L4A	0.489423	0.484854
RNF180	0.489455	0.484839
RASL10A	0.490154	0.484528
C17orf93	0.490739	0.484268
CALCA	0.490897	0.484198
RPRM	0.491083	0.484115
RDX	0.491391	0.483978
SGIP1	0.491577	0.483896
ZNF577	0.492018	0.4837
COL7A1	0.494154	0.482753
DSCAML1	0.49491	0.482419
DOCK1	0.495387	0.482208
ZNF583	0.495775	0.482036
EGFLAM	0.496812	0.481579
ISYNA1	0.497024	0.481486
BAIAP3	0.497052	0.481474
MLH1	0.498682	0.480756
LTB4R2	0.499048	0.480595
HECW2	0.501354	0.479585
PPP1R14A	0.502737	0.47898
NCAN	0.502958	0.478883
NEUROG1	0.503061	0.478838
NKX2-3	0.503086	0.478827
HTRA1	0.504259	0.478316
ELFN2	0.506862	0.477183
FLJ45983	0.507075	0.477091
CAND2	0.507334	0.476978
GREB1L	0.507609	0.476859
KIF5C	0.50765	0.476842
ACTA1	0.507892	0.476736
RAB6B	0.508562	0.476446
BCL2L11	0.508848	0.476322
COL2A1	0.509164	0.476186
NEUROG1	0.509809	0.475907
PTGER3	0.510461	0.475625
C10orf107	0.510526	0.475597
PF4	0.510882	0.475444
LBX1	0.511026	0.475381
C14orf162	0.511841	0.47503
FAM162B	0.512285	0.474839
FAM163A	0.512657	0.474678
ROBO2	0.512801	0.474617
RNF180	0.513383	0.474366
MIR193A	0.513806	0.474184
PREX1	0.513829	0.474174
GSX2	0.514403	0.473928
LOC641518	0.514695	0.473802
C10orf107	0.514954	0.473691
TRIM45	0.516281	0.473123
FLJ11235	0.517366	0.472658
MIR1908	0.517376	0.472654
RPRM	0.518143	0.472327
SFRP5	0.518729	0.472076
VAX2	0.519315	0.471827
FLJ45983	0.520069	0.471506
KCNS2	0.520316	0.4714
BARHL1	0.520325	0.471396
ZNF426	0.520691	0.471241
CYP1A1	0.521017	0.471102
MT1M	0.521189	0.471029
PAX2	0.521496	0.470898
B3GAT2	0.522601	0.47043
A2BP1	0.523779	0.46993
SESN3	0.52551	0.469198
RASGRP2	0.525555	0.469179
ISYNA1	0.526803	0.468653
HOXD3	0.528927	0.467758
SLC30A2	0.529678	0.467443
HHIPL1	0.530354	0.467159
HSPA1A	0.530546	0.467079
FSD1	0.532204	0.466384
CLDN10	0.533624	0.465791
G0S2	0.534262	0.465525
ZNF577	0.535227	0.465122
VAX2	0.535332	0.465079
CACNA2D2	0.536068	0.464772
ALPL	0.536125	0.464749
ZSCAN12	0.53674	0.464493
NOL4	0.536962	0.464401
KY	0.537095	0.464345
RNLS	0.537115	0.464337
FAM163A	0.53717	0.464314
LBXCOR1	0.537783	0.46406
HOXA6	0.538679	0.463688
SNCA	0.539334	0.463417
NLGN1	0.540349	0.462997
PLEKHO1	0.541459	0.462538
GAMT	0.541713	0.462434
HOXD13	0.542721	0.462018
C10orf82	0.543061	0.461878
SCARF2	0.543287	0.461785
DPYSL5	0.544639	0.461229
SLC1A2	0.544704	0.461202
FMN2	0.544832	0.461149
KCNMB3	0.545268	0.46097
RUNX3	0.545288	0.460962
HOXD8	0.545591	0.460838
RAB39	0.545722	0.460784
PNMAL2	0.545773	0.460763
HOXD11	0.546408	0.460503
SNTG2	0.546808	0.460339
HOXA5	0.546857	0.460319
CCDC48	0.547118	0.460211
TCF4	0.547411	0.460092
RBM38	0.548227	0.459758
PLXNA4	0.54863	0.459593
WBP2NL	0.549415	0.459272
BEND6	0.550233	0.458939
NKX6-2	0.550286	0.458917
SDHAP3	0.550393	0.458873
AKR1E2	0.55077	0.45872
CBS	0.551148	0.458566
NRCAM	0.551751	0.45832
RASGRP2	0.55176	0.458317
PPDPF	0.552153	0.458157
ROBO3	0.552469	0.458029
TACR1	0.553233	0.457718
GALNT14	0.553841	0.457472
DSCAML1	0.554132	0.457354
LHX4	0.554441	0.457228
ZNF502	0.554907	0.457039
CNTN5	0.554973	0.457013
PCDHAC2	0.555337	0.456866
DST	0.556038	0.456582
FGF4	0.557616	0.455944
PCDHAC2	0.557657	0.455928
ZNF660	0.557827	0.455859
KIF19	0.559752	0.455084
ZNF426	0.562073	0.454151
KCNQ1DN	0.562172	0.454112
KIAA1755	0.562452	0.453999
ADRA1D	0.563381	0.453627
B3GAT1	0.563534	0.453566
SLC26A4	0.563889	0.453424
HOXA6	0.565688	0.452705
CYP7B1	0.566002	0.45258
ATOH8	0.568094	0.451747
CHAT	0.568481	0.451593
SOX1	0.569046	0.451369
PCDHAC2	0.569761	0.451085
CILP2	0.569774	0.45108
DZIP1	0.571671	0.450328
ANK1	0.571706	0.450314
RGS20	0.571721	0.450308
ASCL2	0.57201	0.450194
HOXA5	0.574057	0.449385
HIC1	0.575461	0.448832
GUCY1A2	0.577587	0.447996
PROK2	0.577758	0.447929
LYNX1	0.578204	0.447754
FBLN2	0.578275	0.447726
AGXT2L1	0.578412	0.447673
ALOX12	0.578454	0.447656
VAX2	0.578732	0.447547
RNLS	0.58084	0.446722
C20orf194	0.581372	0.446515
FOXA2	0.581528	0.446454
ZFPM2	0.582426	0.446103
DST	0.582707	0.445994
WNT1	0.582713	0.445992
HOXA5	0.582908	0.445915
EMX2	0.583994	0.445492
HSPA12B	0.584827	0.445169
ZNF385B	0.584989	0.445105
COL12A1	0.585363	0.44496
EMX2	0.586181	0.444643
LRRC32	0.586408	0.444555
TLR2	0.586474	0.444529
TP73	0.586611	0.444476
EPM2AIP1	0.586648	0.444462
HOXC10	0.587728	0.444043
GJB6	0.589654	0.443298
WNT3A	0.590568	0.442946
CBS	0.590806	0.442854
SOX21	0.590847	0.442838
C14orf132	0.591784	0.442477
PON1	0.593063	0.441985
ZSCAN12	0.596619	0.440622
MFAP2	0.597077	0.440446
KIF5C	0.598329	0.439968
ZNF280D	0.598425	0.439932
ZNF583	0.599382	0.439566
SLC24A3	0.599517	0.439515
DDX6	0.601081	0.43892
SUSD4	0.601589	0.438726
C3orf55	0.602574	0.438352
EMX2	0.603085	0.438158
ZNF879	0.604126	0.437764
COL12A1	0.604587	0.437589
RUNX3	0.605517	0.437238
GNAL	0.606121	0.43701
ASCL2	0.606143	0.437001
PAX6	0.606688	0.436795
LHX9	0.607427	0.436517
KCNK13	0.607556	0.436468
CPE	0.607999	0.436301
MEF2C	0.608547	0.436095
FOXD2	0.609048	0.435906
HECW2	0.610449	0.435379
NEUROG1	0.610946	0.435193
KIAA1755	0.611989	0.434802
HOXA6	0.612301	0.434685
RNF180	0.612588	0.434577
DPYSL5	0.613508	0.434233
BEND6	0.614497	0.433863
POMC	0.61595	0.433321
FLJ45983	0.616433	0.433141
GLI3	0.61707	0.432904
ENOX1	0.617672	0.432679
COL12A1	0.617674	0.432679
FIGLA	0.620345	0.431687
FAM163A	0.620803	0.431517
FOXI3	0.621259	0.431348
NTSR2	0.622006	0.431072
HPCA	0.622056	0.431053
PPAPDC1A	0.623411	0.430552
FLJ45983	0.623552	0.4305
COL4A3	0.623914	0.430367
HOXA5	0.624142	0.430283
RNU5E	0.624629	0.430103
POU4F1	0.625506	0.42978
LTB4R2	0.626153	0.429542
EPM2AIP1	0.626851	0.429285
NKX6-2	0.628009	0.428859
HOXA6	0.628438	0.428702
MLH1	0.628734	0.428594
NR2E1	0.628827	0.428559
ISLR2	0.629402	0.428349
TTLL9	0.629496	0.428314
FAM184B	0.629823	0.428195
CAMKV	0.630951	0.427782
PCDH9	0.631408	0.427615
GRHL3	0.632005	0.427397
CHRDL2	0.634159	0.426611
WNT5A	0.634281	0.426567
FLJ11235	0.635969	0.425953
MFSD2B	0.637231	0.425495
COL24A1	0.637426	0.425424
FOXI3	0.638683	0.424969
DST	0.641793	0.423845
MLH1	0.642004	0.423769
C6orf150	0.643477	0.423238
ZNF844	0.643849	0.423104
PRDM14	0.644099	0.423015
HOXA5	0.64422	0.422971
NINL	0.64477	0.422774
MED12L	0.6464	0.422189
SPG20	0.646643	0.422101
HOXA6	0.646845	0.422029
TNFRSF19	0.647957	0.421631
MIR618	0.648827	0.42132
FOXB2	0.649038	0.421244
KLRG2	0.649341	0.421136
TMEM200B	0.649388	0.42112
BDNF	0.649706	0.421006
RERG	0.649798	0.420973
ALOX12	0.649981	0.420908
OTOP2	0.650087	0.42087
LTB4R2	0.650153	0.420846
PRDM2	0.650271	0.420804
HLX	0.651254	0.420454
FES	0.651265	0.42045
G3BP1	0.651989	0.420192
NELL2	0.652245	0.420101
NINL	0.654101	0.419441
CACNG8	0.657636	0.418189
CDK5R2	0.658635	0.417836
BOLL	0.660816	0.417068
POU4F1	0.661167	0.416944
INSM1	0.662051	0.416633
CD40	0.66239	0.416514
TRPC3	0.663439	0.416146
HRK	0.663675	0.416063
ZNF529	0.664028	0.41594
LMX1B	0.665845	0.415303
IGFBP7	0.665898	0.415285
HOXA5	0.666188	0.415183
ZNF879	0.666219	0.415172
ZNF426	0.666949	0.414917
CHD5	0.667914	0.41458
EFEMP1	0.667989	0.414554
CTNNA2	0.668665	0.414319
NKX6-2	0.669975	0.413862
SMO	0.672494	0.412987
MMP23A	0.67293	0.412836
LRRFIP1	0.673038	0.412798
CWH43	0.673101	0.412777
RGS6	0.674298	0.412362
EMX2	0.67519	0.412053
ST3GAL6	0.675539	0.411933
KCNK9	0.67579	0.411846
MIR1908	0.676798	0.411498
LPPR3	0.67682	0.41149
TMEM163	0.67792	0.411111
GBX2	0.679108	0.410702
ISM1	0.681196	0.409985
POMC	0.681229	0.409973
FAM150A	0.681361	0.409928
CERKL	0.683265	0.409276
EGFLAM	0.683877	0.409066
SH3GL2	0.684074	0.408999
FLJ22536	0.684605	0.408817
TP73	0.684661	0.408798
KHDRBS3	0.68536	0.408559
SLC1A2	0.685451	0.408528
MFSD2B	0.685491	0.408515
HKR1	0.687058	0.40798
GALNTL1	0.687855	0.407709
PRKCB	0.688689	0.407425
C20orf166	0.690777	0.406716
PPP1R3C	0.691311	0.406535
KCTD8	0.691861	0.406349
SLC6A3	0.69228	0.406207
NEFH	0.692296	0.406201
SDC2	0.693186	0.4059
LMX1A	0.693603	0.405759
PRR18	0.693919	0.405653
ZBTB16	0.694164	0.40557
HOXA6	0.69454	0.405443
KCNS3	0.695831	0.405007
CAMK2B	0.698291	0.404179
ALPL	0.698611	0.404072
FLJ45983	0.698733	0.404031
DCHS1	0.699722	0.403699
RERG	0.700515	0.403433
LOC284798	0.70148	0.40311
KCNT2	0.701662	0.403049
CACNA2D2	0.701998	0.402937
LOC387763	0.702733	0.402691
DUSP26	0.703271	0.402511
NKX2-3	0.703928	0.402291
NEUROG1	0.70415	0.402218
MCOLN2	0.704905	0.401966
CYS1	0.706444	0.401453
PCDH8	0.706689	0.401372
KCNK13	0.707172	0.401211
MAP6	0.708837	0.400658
SIX1	0.708925	0.400629
FMN2	0.709497	0.400439
NKX6-2	0.710687	0.400045
MAP6	0.713073	0.399256
RPS6KA2	0.7136	0.399082
GUCY1A2	0.713802	0.399015
KCNC1	0.714654	0.398735
TBX2	0.714655	0.398735
C6orf150	0.714695	0.398721
ELMO1	0.71518	0.398562
DUOXA2	0.715873	0.398333
HOMER2	0.716505	0.398125
AKR1B1	0.716519	0.398121
CHST10	0.717225	0.397889
HOXA6	0.719379	0.397182
WNT3	0.720029	0.396969
FNBP1	0.721489	0.396492
HS3ST4	0.721986	0.39633
NKAIN3	0.724069	0.39565
COL2A1	0.7243	0.395575
FLJ45983	0.726861	0.394742
TP73	0.727302	0.394599
TMEM163	0.729382	0.393925
KHSRP	0.729626	0.393846
NKX6-2	0.729662	0.393834
PCDHAC2	0.730221	0.393653
KCNE1	0.73256	0.392898
PRDM6	0.734089	0.392405
WNT3A	0.734116	0.392396
[truncated: 3,002 more rows]
