# Supplementary material for: Expression pattern of secretory‐cell‐related transcriptional signatures in colon adenocarcinomas defines tumor microenvironment characteristics and correlates with clinical outcomes
Source: Mol Oncol. 2022 Nov 22;17(3):499–517. doi: 10.1002/1878-0261.13338 (PMC9980301; doi:10.1002/1878-0261.13338)
Supplement: Supplementary file 10 — Table S5. Differentially expressed genes in SCS2 subtype. [file MOL2-17-499-s002.xlsx]

## Sheet: Sheet1
Table S5: Differentially expressed genes in SCS2 subtype
Genes	log2FC	AveExpr	t	P.Value	adj.P.Val	B
SFRP2	3.38582	7.49569	-13.1878	2.58e-34	2.08e-32	67.136
PLN	2.54956	6.08468	-15.4221	3.23e-44	7.53e-42	89.7308
GAS1	2.54566	6.36386	-15.4857	1.65e-44	3.94e-42	90.3941
LINC01279	2.51435	5.52172	-17.8809	1.05e-55	1.01e-52	115.965
MGP	2.39305	8.6751	-15.2561	1.84e-43	3.78e-41	88.0046
MIR100HG	2.32634	3.97967	-21.0558	4.94e-71	5.48e-67	150.961
AKAP12	2.28137	7.33247	-15.6631	2.55e-45	6.56e-43	92.2494
FNDC1	2.26096	5.54793	-12.3436	9.25e-31	5.13e-29	59.0296
SFRP4	2.25943	6.16586	-10.4915	2.03e-23	5.97e-22	42.3139
ASPN	2.19494	7.4749	-11.3626	8.7e-27	3.38e-25	49.9776
CYP1B1	2.16219	4.94146	-15.1967	3.43e-43	6.79e-41	87.3879
GREM1	2.13911	8.2589	-10.0712	7.44e-22	1.98e-20	38.7555
PTGIS	2.13676	6.78078	-14.6942	6.36e-41	1.06e-38	82.2117
CCDC80	2.12898	6.65644	-17.6528	1.27e-54	1.04e-51	113.489
CHRDL1	2.12755	5.11707	-14.2938	3.88e-39	5.06e-37	78.1362
FABP4	2.10017	4.6963	-13.2135	2e-34	1.66e-32	67.3868
CNN1	2.09964	7.17923	-13.2069	2.13e-34	1.75e-32	67.3226
SPOCK1	2.08812	6.43516	-12.2512	2.23e-30	1.19e-28	58.1594
SYNM	2.08447	6.37251	-11.2305	2.89e-26	1.07e-24	48.7916
COL8A1	2.07237	7.41434	-11.015	2.01e-25	7e-24	46.8741
TNS1	2.07082	8.10343	-16.1497	1.45e-47	5.44e-45	97.3745
MAB21L2	2.06478	6.01129	-11.3293	1.18e-26	4.52e-25	49.6778
MFAP5	2.06455	5.94032	-13.3256	6.6e-35	5.81e-33	68.4845
TAGLN	2.0639	10.2037	-13.7766	7.33e-37	7.6e-35	72.9426
COL10A1	2.05075	6.54847	-9.7819	8.41e-21	2.06e-19	36.3622
SRPX	2.04663	6.15056	-14.2822	4.37e-39	5.6e-37	78.0185
NEXN	2.04333	5.55438	-15.9077	1.91e-46	5.87e-44	94.8192
SYNPO2	2.0158	7.40645	-12.9764	2.05e-33	1.53e-31	65.0812
MRC1	2.01467	6.8234	-13.6823	1.89e-36	1.9e-34	72.0047
COLEC12	2.0113	5.65038	-16.9889	1.74e-51	9.21e-49	106.324
THBS2	1.99259	8.21528	-10.1968	2.56e-22	7e-21	39.8088
MYL9	1.98797	8.54724	-13.5533	6.87e-36	6.56e-34	70.7259
DES	1.9764	6.52346	-10.6386	5.62e-24	1.74e-22	43.5811
C3	1.96685	8.94947	-11.7721	2.01e-28	9.01e-27	53.7046
F13A1	1.95768	6.192	-14.6069	1.56e-40	2.38e-38	81.3188
FAM129A	1.94598	6.44442	-15.7553	9.59e-46	2.59e-43	93.2173
PHLDB2	1.94248	6.54843	-14.6535	9.67e-41	1.53e-38	81.7956
HOPX	1.93796	7.14811	-12.2695	1.87e-30	1.01e-28	58.3314
EFEMP1	1.9326	7.80424	-12.665	4.23e-32	2.69e-30	62.0835
FERMT2	1.92663	7.76796	-15.24	2.18e-43	4.43e-41	87.8375
RSPO3	1.89024	5.08988	-13.6185	3.58e-36	3.52e-34	71.3713
CLMP	1.88954	5.80721	-17.5296	4.88e-54	3.61e-51	112.154
MYH11	1.87435	8.96398	-10.7024	3.21e-24	1.01e-22	44.1347
VGLL3	1.87148	4.60248	-17.9559	4.59e-56	4.76e-53	116.781
LMOD1	1.86661	6.21205	-15.2937	1.24e-43	2.7e-41	88.3946
CCL18	1.86303	8.05369	-9.16928	1.22e-18	2.55e-17	31.4533
SLIT2	1.85777	5.84743	-14.7466	3.7e-41	6.26e-39	82.7483
OGN	1.85755	4.12512	-12.4994	2.08e-31	1.24e-29	60.5055
PRRX1	1.85689	6.89339	-12.0676	1.26e-29	6.33e-28	56.441
WWTR1	1.84068	7.81682	-14.6837	7.09e-41	1.16e-38	82.1035
AOC3	1.83804	6.19728	-14.9816	3.23e-42	6.02e-40	85.1641
AHNAK2	1.8358	6.60004	-10.4119	4.04e-23	1.16e-21	41.6329
GPNMB	1.82967	8.86542	-11.4689	3.29e-27	1.33e-25	50.9375
PCDH7	1.82753	5.81138	-15.7017	1.69e-45	4.41e-43	92.6541
STON1	1.82742	5.50502	-17.3701	2.78e-53	1.76e-50	110.429
DPYSL3	1.82703	7.3843	-14.3672	1.83e-39	2.46e-37	78.8795
ACTG2	1.81361	8.67265	-9.60643	3.58e-20	8.27e-19	34.9337
MYLK	1.81251	9.44505	-14.0532	4.49e-38	5.13e-36	75.7092
FRMD6	1.79988	6.78296	-15.2003	3.3e-43	6.59e-41	87.4259
SPARCL1	1.79098	8.82171	-14.6092	1.53e-40	2.35e-38	81.3422
SPP1	1.78585	8.81899	-6.4096	3.36e-10	3.4e-09	12.3837
ZFPM2	1.78101	4.03787	-18.5975	3.93e-59	5.8e-56	123.788
MAP1B	1.78081	6.23556	-16.0488	4.25e-47	1.45e-44	96.3077
ZEB1	1.78073	7.09501	-15.0424	1.72e-42	3.23e-40	85.7912
COL11A1	1.78032	7.33117	-7.83358	2.84e-14	4.31e-13	21.5617
SERPING1	1.77662	7.62113	-13.6446	2.76e-36	2.73e-34	71.6307
MEIS1	1.7747	5.74771	-15.8366	4.05e-46	1.18e-43	94.0716
ABI3BP	1.7703	5.34828	-12.366	7.47e-31	4.18e-29	59.2412
CD109	1.76604	5.94092	-11.3869	6.97e-27	2.73e-25	50.1964
HSPB8	1.76493	5.894	-16.0536	4.04e-47	1.4e-44	96.3589
TMEM45A	1.75108	6.43182	-11.5448	1.64e-27	6.76e-26	51.6267
CD163	1.75047	7.18985	-12.4575	3.11e-31	1.81e-29	60.1073
C7	1.75012	4.95155	-12.8188	9.53e-33	6.48e-31	63.5597
LY96	1.7495	6.08011	-12.9713	2.16e-33	1.6e-31	65.0313
DPYD	1.74816	6.03245	-12.5112	1.86e-31	1.12e-29	60.6171
TMEM47	1.74684	7.15876	-13.039	1.11e-33	8.38e-32	65.688
CXCL12	1.74623	6.7865	-15.5787	6.2e-45	1.54e-42	91.3665
CFH	1.74303	5.49722	-14.6934	6.41e-41	1.06e-38	82.2028
SULF1	1.74134	9.21563	-11.0113	2.07e-25	7.22e-24	46.8414
MEIS2	1.74091	6.14395	-12.0432	1.59e-29	7.89e-28	56.2133
FAP	1.73071	6.88298	-11.3227	1.25e-26	4.78e-25	49.6185
DCLK1	1.72431	3.72374	-20.8975	2.91e-70	1.61e-66	149.203
PDLIM3	1.7234	7.14071	-15.8419	3.83e-46	1.13e-43	94.1268
FBN1	1.71959	8.41984	-13.2029	2.22e-34	1.81e-32	67.2831
TNFAIP6	1.71864	6.21291	-10.9789	2.77e-25	9.56e-24	46.5557
TPM2	1.71491	8.73331	-12.7589	1.71e-32	1.13e-30	62.9834
KCNMA1	1.71467	6.89459	-12.2475	2.31e-30	1.22e-28	58.1246
CRYAB	1.7107	6.56239	-16.5339	2.37e-49	1.01e-46	101.455
BCAT1	1.70745	6.50531	-11.7073	3.66e-28	1.59e-26	53.1101
DPT	1.70491	5.82042	-14.1559	1.58e-38	1.96e-36	76.7429
DDR2	1.69691	7.39149	-15.8591	3.19e-46	9.56e-44	94.308
FCGR2B	1.69196	5.32131	-13.275	1.09e-34	9.32e-33	67.9887
LOX	1.69002	6.27173	-10.1953	2.59e-22	7.08e-21	39.7966
ARMCX1	1.6886	6.14584	-16.2185	6.95e-48	2.7e-45	98.1031
CYBRD1	1.68679	7.51525	-13.4428	2.06e-35	1.91e-33	69.6363
POSTN	1.68449	10.2343	-9.33895	3.14e-19	6.86e-18	32.7906
RGS2	1.67551	8.62428	-11.7288	3e-28	1.32e-26	53.307
NXN	1.67518	7.87153	-14.57	2.29e-40	3.36e-38	80.9421
NOX4	1.67216	4.44299	-14.1462	1.75e-38	2.15e-36	76.6451
ADAM12	1.67122	6.18912	-11.0213	1.9e-25	6.64e-24	46.9301
SYNC	1.66945	4.45311	-16.3501	1.7e-48	6.97e-46	99.5
TCEAL7	1.66862	3.95603	-19.0728	2.03e-61	5.64e-58	129.007
TNC	1.66616	7.98263	-9.31096	3.94e-19	8.52e-18	32.5688
AEBP1	1.66576	8.14541	-12.5772	9.87e-32	6.03e-30	61.245
GPX3	1.66076	7.33806	-11.4142	5.43e-27	2.14e-25	50.4428
MRGPRF	1.66064	5.8809	-14.2959	3.8e-39	4.98e-37	78.1576
CTHRC1	1.65595	9.14805	-8.80402	2.14e-17	4.15e-16	28.634
MS4A4A	1.65461	6.44375	-12.9215	3.51e-33	2.54e-31	64.5496
FHL1	1.652	8.12823	-13.1225	4.9e-34	3.88e-32	66.4996
COL6A2	1.6485	8.91799	-11.9608	3.45e-29	1.66e-27	55.4477
ADH1B	1.6478	4.71666	-8.47513	2.62e-16	4.7e-15	26.1676
APOD	1.64744	6.58809	-9.47432	1.05e-19	2.36e-18	33.8699
ANTXR1	1.64461	8.8061	-11.4481	3.99e-27	1.59e-25	50.749
RAB31	1.63727	8.76679	-12.8616	6.29e-33	4.36e-31	63.9714
KCNMB1	1.63496	5.74577	-14.1207	2.26e-38	2.72e-36	76.3888
COMP	1.63468	5.38567	-9.37555	2.34e-19	5.17e-18	33.0814
GNB4	1.63445	7.17929	-15.0868	1.08e-42	2.07e-40	86.2504
CCL2	1.62884	7.72873	-11.448	3.99e-27	1.59e-25	50.7486
GUCY1A3	1.62021	7.30245	-12.6205	6.5e-32	4.03e-30	61.6581
COL14A1	1.61587	5.80565	-12.673	3.92e-32	2.49e-30	62.1605
WISP1	1.615	5.60282	-12.685	3.49e-32	2.23e-30	62.2754
SERPINF1	1.60732	8.84133	-12.7673	1.57e-32	1.04e-30	63.0646
KIAA1462	1.60304	4.34632	-18.5175	9.5e-59	1.32e-55	122.912
ECM2	1.60128	5.1239	-17.0167	1.29e-51	7.12e-49	106.623
FBLN1	1.60065	7.54403	-11.9979	2.44e-29	1.18e-27	55.7923
ZEB2	1.59464	4.92257	-20.111	1.94e-66	8.58e-63	140.474
MAFB	1.59379	8.05685	-13.5978	4.4e-36	4.28e-34	71.1672
GJC1	1.59325	5.68917	-14.8836	8.95e-42	1.6e-39	84.1552
STEAP4	1.58762	5.12683	-13.4657	1.64e-35	1.52e-33	69.8613
RUNX1T1	1.57936	5.3931	-17.8023	2.47e-55	2.29e-52	115.111
DCN	1.57851	10.4796	-12.3758	6.81e-31	3.83e-29	59.3335
DSE	1.57524	6.56597	-12.9614	2.38e-33	1.75e-31	64.9351
LHFP	1.57254	6.80589	-16.0967	2.55e-47	9.12e-45	96.8137
GPC6	1.56993	6.43106	-16.5698	1.61e-49	6.98e-47	101.839
CILP	1.5636	5.3504	-15.2693	1.6e-43	3.32e-41	88.1418
FN1	1.56291	11.1496	-9.02173	3.92e-18	7.96e-17	30.3045
C1S	1.56211	9.64915	-13.8279	4.38e-37	4.64e-35	73.454
BICC1	1.56201	5.33626	-14.286	4.2e-39	5.42e-37	78.057
FBXO32	1.56102	7.11306	-13.27	1.14e-34	9.71e-33	67.9397
TUBB6	1.56049	7.87498	-14.6673	8.4e-41	1.35e-38	81.9359
CFL2	1.55848	6.17166	-15.7654	8.63e-46	2.36e-43	93.3225
COL15A1	1.55798	8.80664	-11.0645	1.29e-25	4.55e-24	47.3125
PRKD1	1.55763	4.394	-16.7536	2.22e-50	1.07e-47	103.802
CXCL13	1.55713	5.43225	-6.56641	1.29e-10	1.37e-09	13.3198
TIMP2	1.54689	9.88451	-13.6497	2.62e-36	2.6e-34	71.6814
SGCE	1.53923	5.50491	-13.2912	9.28e-35	8.06e-33	68.1473
ISLR	1.53494	6.62226	-10.936	4.06e-25	1.37e-23	46.1773
CYR61	1.53464	8.97737	-12.2146	3.15e-30	1.66e-28	57.8155
SSPN	1.53392	6.14637	-13.5742	5.57e-36	5.39e-34	70.9333
VSIG4	1.53222	6.47065	-12.5186	1.73e-31	1.04e-29	60.688
THBS4	1.53004	5.72361	-13.164	3.25e-34	2.61e-32	66.9041
BNC2	1.52944	5.53707	-17.7456	4.61e-55	3.93e-52	114.495
FIBIN	1.5291	6.57857	-12.0875	1.05e-29	5.31e-28	56.6263
NAP1L3	1.529	3.50623	-18.9531	7.67e-61	1.54e-57	127.692
RBMS3	1.5284	5.4319	-18.1311	6.71e-57	7.44e-54	118.689
PDGFC	1.52568	7.74157	-11.6891	4.34e-28	1.87e-26	52.9428
PLPP4	1.52123	5.44129	-10.0195	1.15e-21	3.01e-20	38.324
IGFBP5	1.51906	9.05533	-10.4804	2.23e-23	6.54e-22	42.2191
TSPYL5	1.51145	4.93116	-18.1823	3.82e-57	4.45e-54	119.249
GFPT2	1.50807	5.14811	-14.674	7.83e-41	1.28e-38	82.0051
FXYD6	1.5034	6.82543	-14.8542	1.21e-41	2.1e-39	83.8524
MNDA	1.50207	5.70239	-10.7147	2.88e-24	9.13e-23	44.2415
CCL8	1.49768	6.04892	-9.1838	1.09e-18	2.28e-17	31.567
CLU	1.49727	7.09979	-10.4161	3.89e-23	1.13e-21	41.6688
LOXL1	1.49628	6.90024	-11.7804	1.86e-28	8.36e-27	53.7815
CALD1	1.4932	10.298	-13.6526	2.54e-36	2.54e-34	71.7102
ANK2	1.49143	4.3566	-17.4361	1.35e-53	9.09e-51	111.142
ACKR1	1.48981	5.73463	-13.2366	1.59e-34	1.33e-32	67.6122
TIMP3	1.48631	8.80197	-11.3717	8.01e-27	3.12e-25	50.0592
NRP1	1.48438	6.55351	-14.3488	2.21e-39	2.96e-37	78.6929
TWIST1	1.47943	4.83846	-11.7601	2.25e-28	9.97e-27	53.5945
GUCY1B3	1.4788	7.02335	-14.1235	2.2e-38	2.68e-36	76.4166
MSRB3	1.47767	7.32657	-20.9951	9.75e-71	7.2e-67	150.287
VCAN	1.47416	9.58015	-11.1544	5.74e-26	2.08e-24	48.1118
MITF	1.46991	5.99988	-15.2093	3.01e-43	6.06e-41	87.5191
SNAI2	1.46795	6.6713	-11.5576	1.46e-27	6.04e-26	51.7432
C1R	1.46551	8.71188	-13.4778	1.46e-35	1.37e-33	69.9806
ADAMTS1	1.46361	6.90163	-12.0524	1.46e-29	7.27e-28	56.2993
CLEC2B	1.46333	7.44497	-11.9052	5.81e-29	2.74e-27	54.9322
BEX4	1.46054	5.6103	-11.0888	1.04e-25	3.69e-24	47.5282
CRISPLD1	1.45633	3.83194	-14.4889	5.27e-40	7.3e-38	80.1158
OSMR	1.45625	6.58364	-14.5998	1.68e-40	2.52e-38	81.2463
OLFML2B	1.45289	6.83864	-12.6516	4.82e-32	3.03e-30	61.9551
AMOTL1	1.45199	6.63331	-17.1036	5.03e-52	2.94e-49	107.557
BCHE	1.45165	3.13626	-11.8686	8.18e-29	3.78e-27	54.5938
EBF1	1.45138	5.06196	-17.2345	1.21e-52	7.48e-50	108.967
UBE2E2	1.45108	6.40362	-12.7218	2.44e-32	1.6e-30	62.6274
HSD17B6	1.44891	4.96051	-12.8601	6.38e-33	4.41e-31	63.9568
LAYN	1.44796	5.07386	-16.1457	1.51e-47	5.59e-45	97.3317
GLT8D2	1.44425	6.48052	-13.9581	1.18e-37	1.28e-35	74.7557
WIPF1	1.44303	6.69547	-15.0845	1.11e-42	2.1e-40	86.2262
VCAM1	1.44113	7.10472	-12.4069	5.06e-31	2.87e-29	59.6277
EVI2A	1.44024	5.80223	-12.4808	2.49e-31	1.48e-29	60.328
CRISPLD2	1.43811	7.77869	-14.0173	6.46e-38	7.27e-36	75.3489
CLIP4	1.43666	4.26274	-21.1	3.01e-71	5.48e-67	151.453
MMP2	1.4317	9.48845	-10.8762	6.91e-25	2.3e-23	45.6514
MAF	1.43158	7.75791	-14.9785	3.34e-42	6.17e-40	85.1323
INHBA	1.43034	8.37612	-8.5222	1.84e-16	3.34e-15	26.5163
HTR2B	1.42904	3.50822	-12.644	5.18e-32	3.25e-30	61.8834
TSPAN2	1.42691	5.6002	-10.0584	8.29e-22	2.19e-20	38.6486
CDH11	1.42622	8.51599	-10.3825	5.21e-23	1.49e-21	41.3816
CNRIP1	1.42507	6.42898	-16.6699	5.47e-50	2.58e-47	102.907
FCGR1B	1.42446	5.24088	-11.5026	2.42e-27	9.85e-26	51.2435
ADAMTS2	1.42256	7.35641	-9.63062	2.93e-20	6.85e-19	35.1296
PGM5	1.42173	5.40873	-9.76637	9.56e-21	2.33e-19	36.2351
ZNF521	1.42165	4.66715	-16.009	6.49e-47	2.12e-44	95.8875
PLXDC2	1.42142	6.41011	-11.9922	2.57e-29	1.25e-27	55.7396
RORA	1.42069	5.60946	-12.0469	1.54e-29	7.64e-28	56.2476
MYO5A	1.42022	5.68883	-17.5506	3.88e-54	2.97e-51	112.381
SDC2	1.42009	7.47527	-12.1505	5.78e-30	2.97e-28	57.2155
BGN	1.41997	7.79189	-10.7469	2.17e-24	6.91e-23	44.5218
ACTA2	1.41734	11.1033	-12.981	1.96e-33	1.47e-31	65.1256
MDFIC	1.41337	7.14924	-12.687	3.42e-32	2.2e-30	62.2945
ABCA8	1.4131	4.12255	-11.7324	2.9e-28	1.28e-26	53.3402
FEZ1	1.41185	5.95552	-16.6091	1.05e-49	4.86e-47	102.258
SCG2	1.41185	4.41374	-12.2506	2.24e-30	1.19e-28	58.1544
ANGPTL2	1.40892	7.66932	-12.9892	1.81e-33	1.36e-31	65.2043
S100A8	1.40816	8.0467	-6.88501	1.73e-11	2.04e-10	15.2802
CPA3	1.40789	6.48552	-8.2264	1.66e-15	2.8e-14	24.349
TNFSF13B	1.40675	6.78229	-10.4155	3.91e-23	1.13e-21	41.6634
C1orf162	1.40653	5.91737	-12.5933	8.45e-32	5.19e-30	61.3991
ARMCX2	1.40364	6.51557	-11.6784	4.79e-28	2.06e-26	52.8455
MPDZ	1.40261	5.58248	-19.0183	3.72e-61	8.25e-58	128.408
CSF2RB	1.40169	6.1859	-10.7646	1.86e-24	5.98e-23	44.6753
GEM	1.40142	8.18046	-11.8295	1.18e-28	5.38e-27	54.233
HTRA1	1.40061	8.21168	-12.3777	6.68e-31	3.77e-29	59.3517
LMO3	1.4004	5.00964	-12.8856	4.98e-33	3.52e-31	64.203
GPM6B	1.39843	5.33964	-12.0134	2.11e-29	1.03e-27	55.9363
HOXC6	1.39773	5.55657	-5.77595	1.34e-08	1.06e-07	8.79887
C3orf80	1.39735	3.48642	-16.0669	3.5e-47	1.23e-44	96.4993
MXRA5	1.39647	8.7624	-9.86151	4.33e-21	1.09e-19	37.0161
QKI	1.39445	7.24596	-12.7946	1.21e-32	8.07e-31	63.327
ARL4C	1.38884	7.56465	-11.9533	3.7e-29	1.78e-27	55.3784
NDN	1.38823	6.60027	-12.4836	2.43e-31	1.44e-29	60.355
CHRDL2	1.38732	5.40222	-10.708	3.05e-24	9.64e-23	44.1832
HMCN1	1.3849	4.51763	-14.0694	3.81e-38	4.38e-36	75.8726
COL6A3	1.38329	10.6395	-11.8072	1.45e-28	6.57e-27	54.0281
TGFB1I1	1.38139	8.12056	-13.1665	3.18e-34	2.56e-32	66.9281
CAV1	1.37894	8.56794	-13.5589	6.5e-36	6.23e-34	70.7814
IL1R1	1.37877	7.55884	-14.0068	7.19e-38	8.04e-36	75.244
JAM3	1.37812	7.33068	-17.9533	4.73e-56	4.76e-53	116.753
FLNA	1.37749	8.62988	-13.4917	1.27e-35	1.2e-33	70.1183
PMP22	1.37552	8.8698	-13.4396	2.13e-35	1.96e-33	69.6048
C10orf10	1.37382	7.47431	-12.6892	3.35e-32	2.16e-30	62.3148
PRICKLE2	1.37296	5.36213	-17.0149	1.32e-51	7.12e-49	106.603
NCF2	1.36958	5.84436	-10.1405	4.13e-22	1.11e-20	39.3353
CAV2	1.369	7.30543	-11.0913	1.01e-25	3.61e-24	47.5507
KCTD12	1.36792	8.30285	-9.70783	1.55e-20	3.72e-19	35.7571
CHST15	1.36387	6.9313	-12.4681	2.81e-31	1.65e-29	60.2081
CD14	1.36253	8.30793	-11.2783	1.87e-26	7.03e-25	49.2193
NR3C1	1.36005	7.73841	-13.9862	8.85e-38	9.76e-36	75.0374
PKD2	1.36003	6.31766	-14.0837	3.3e-38	3.85e-36	76.0163
PRKAR2B	1.35893	5.64638	-9.45988	1.18e-19	2.65e-18	33.7543
RDX	1.35508	6.89747	-10.0647	7.86e-22	2.08e-20	38.7015
COL5A1	1.35492	8.84086	-10.1226	4.81e-22	1.29e-20	39.1853
C11orf96	1.35471	8.98828	-10.9416	3.86e-25	1.31e-23	46.2265
SPON1	1.35374	7.52149	-7.74423	5.34e-14	7.92e-13	20.9426
AXL	1.35203	7.40131	-14.6676	8.37e-41	1.35e-38	81.939
JAZF1	1.35052	5.32224	-16.1253	1.88e-47	6.83e-45	97.1169
PDGFRL	1.34735	5.15537	-11.6085	9.13e-28	3.84e-26	52.2066
COL5A2	1.3455	9.37499	-10.1727	3.14e-22	8.51e-21	39.6057
EMILIN1	1.34467	6.69693	-13.3765	3.99e-35	3.56e-33	68.9838
AKT3	1.34446	6.04709	-16.5877	1.33e-49	6e-47	102.029
JAM2	1.34392	5.09734	-16.3298	2.11e-48	8.51e-46	99.284
DACT1	1.34297	6.12813	-10.5428	1.3e-23	3.88e-22	42.755
C5AR1	1.34147	6.39384	-11.2762	1.91e-26	7.15e-25	49.2009
PTRF	1.34076	8.18659	-14.2567	5.67e-39	7.18e-37	77.7603
EFEMP2	1.33915	7.33356	-14.4261	1e-39	1.36e-37	79.4771
ATP8B2	1.33709	6.07783	-17.1709	2.42e-52	1.45e-49	108.282
PRICKLE1	1.33658	6.20574	-15.4441	2.56e-44	6.04e-42	89.9606
ITGA5	1.33618	7.44618	-12.8542	6.75e-33	4.64e-31	63.9007
CD36	1.33507	4.79431	-10.9424	3.84e-25	1.3e-23	46.2335
ITGBL1	1.33406	5.8077	-10.7536	2.04e-24	6.56e-23	44.5799
GNG2	1.33402	6.39658	-14.5153	4.02e-40	5.7e-38	80.3848
GNG11	1.33077	7.2095	-12.9651	2.29e-33	1.7e-31	64.9713
PDE1A	1.32999	4.29214	-18.7642	6.21e-60	1.06e-56	125.617
RASSF8	1.32997	4.59697	-16.3041	2.78e-48	1.1e-45	99.0115
BASP1	1.32719	8.13323	-11.454	3.78e-27	1.51e-25	50.8027
KCNE4	1.32698	4.79985	-15.7434	1.09e-45	2.91e-43	93.0923
ANXA1	1.32062	9.1671	-9.48564	9.59e-20	2.16e-18	33.9607
TNFSF4	1.31965	4.91786	-10.8105	1.24e-24	4.03e-23	45.0763
FGL2	1.31951	7.30658	-9.63278	2.88e-20	6.73e-19	35.1471
VIM	1.31774	11.0354	-13.3341	6.07e-35	5.38e-33	68.5672
MS4A7	1.3165	6.77991	-12.4146	4.69e-31	2.67e-29	59.7013
CD69	1.3163	4.30831	-9.85837	4.45e-21	1.12e-19	36.9902
MRVI1	1.316	7.60769	-14.1139	2.43e-38	2.88e-36	76.3201
C1QB	1.31573	7.75358	-9.55995	5.23e-20	1.2e-18	34.5583
KLHL5	1.31543	7.05068	-12.2235	2.9e-30	1.53e-28	57.8997
TYROBP	1.31295	7.65092	-10.3265	8.43e-23	2.39e-21	40.9057
CHST11	1.31194	6.19211	-13.8669	2.95e-37	3.15e-35	73.8434
GULP1	1.31112	6.67007	-9.05696	2.97e-18	6.07e-17	30.5775
ENPP2	1.31057	7.43669	-9.79842	7.33e-21	1.81e-19	36.4976
MCC	1.31034	5.18942	-17.5981	2.31e-54	1.83e-51	112.895
CLEC7A	1.30905	6.01939	-12.3557	8.24e-31	4.6e-29	59.1439
GIMAP8	1.30814	4.93657	-13.9866	8.82e-38	9.76e-36	75.0414
PEG3	1.30661	4.04092	-19.0607	2.33e-61	5.73e-58	128.875
SAMSN1	1.30513	6.12271	-10.1501	3.81e-22	1.02e-20	39.4159
PPP1R3C	1.3049	4.95017	-11.9769	2.97e-29	1.43e-27	55.5975
EGR2	1.30346	5.95396	-12.1691	4.85e-30	2.51e-28	57.389
PALLD	1.30069	9.84947	-13.6012	4.26e-36	4.16e-34	71.2001
PLEKHO1	1.30045	6.5512	-15.3077	1.07e-43	2.38e-41	88.541
CYBB	1.29997	6.56773	-10.9681	3.05e-25	1.05e-23	46.4605
HCLS1	1.29958	7.1028	-11.658	5.78e-28	2.46e-26	52.6586
BCL2A1	1.29949	5.98216	-7.44892	4.13e-13	5.69e-12	18.9361
PTPRC	1.29926	6.92675	-9.58334	4.32e-20	9.96e-19	34.7471
S1PR3	1.29904	6.37948	-12.6344	5.68e-32	3.55e-30	61.7913
TCF4	1.29889	8.63324	-14.6066	1.57e-40	2.38e-38	81.3158
MLLT11	1.2979	6.65726	-14.0733	3.67e-38	4.23e-36	75.9112
ITGAM	1.29754	5.81854	-13.0769	7.66e-34	5.88e-32	66.0558
TFPI	1.29606	7.09615	-10.6454	5.29e-24	1.64e-22	43.6399
COL6A1	1.29522	9.55161	-11.4602	3.57e-27	1.43e-25	50.8591
EMP3	1.29428	7.72293	-12.5505	1.28e-31	7.77e-30	60.9913
FCER1G	1.29244	7.6726	-10.1875	2.77e-22	7.53e-21	39.7305
FCGR2A	1.29187	6.64337	-10.1299	4.52e-22	1.21e-20	39.2464
PI15	1.29098	4.99873	-10.1878	2.76e-22	7.52e-21	39.733
CACNA2D1	1.28836	5.38677	-19.9946	7.11e-66	2.62e-62	139.185
EML1	1.28652	5.0998	-14.2765	4.64e-39	5.9e-37	77.9604
MOXD1	1.28564	5.95292	-13.1048	5.83e-34	4.52e-32	66.3272
SLC2A3	1.28452	7.40778	-9.31045	3.95e-19	8.54e-18	32.5648
PLXNC1	1.28284	6.21885	-12.8759	5.47e-33	3.84e-31	64.1095
DOCK4	1.28107	5.72424	-12.3223	1.13e-30	6.18e-29	58.8291
CTSK	1.28005	9.1779	-10.8629	7.77e-25	2.58e-23	45.5353
MAOB	1.27986	6.22506	-9.74407	1.15e-20	2.78e-19	36.0527
MGC24103	1.27757	3.70153	-16.2157	7.16e-48	2.74e-45	98.0738
RERG	1.27561	5.22949	-14.8738	9.91e-42	1.74e-39	84.054
CMAHP	1.27443	4.72437	-10.6094	7.25e-24	2.21e-22	43.3284
OLFML3	1.27434	7.20283	-10.2352	1.84e-22	5.09e-21	40.1324
RUNX2	1.27251	6.82099	-10.4227	3.68e-23	1.07e-21	41.7251
PCOLCE	1.26993	8.08765	-11.2297	2.91e-26	1.08e-24	48.7839
GIMAP6	1.2693	5.76916	-12.5277	1.59e-31	9.59e-30	60.7743
COX7A1	1.26869	6.86699	-14.6483	1.02e-40	1.6e-38	81.7422
C1QA	1.26805	7.8082	-10.0453	9.26e-22	2.44e-20	38.5389
ADGRL4	1.26644	6.22045	-13.5281	8.83e-36	8.4e-34	70.4775
HACD4	1.264	5.34213	-13.1435	3.98e-34	3.17e-32	66.7037
MN1	1.26331	4.3574	-12.9635	2.33e-33	1.72e-31	64.9558
ITGB2	1.26302	7.14407	-10.6375	5.67e-24	1.75e-22	43.5714
MYH10	1.26146	7.70603	-9.61592	3.31e-20	7.69e-19	35.0105
RASSF2	1.26127	6.05973	-14.2393	6.77e-39	8.48e-37	77.5844
DFNA5	1.25838	5.938	-12.3684	7.3e-31	4.1e-29	59.264
TSHZ3	1.25703	5.32158	-18.9115	1.22e-60	2.25e-57	127.234
CPXM2	1.25629	5.62048	-14.6371	1.15e-40	1.78e-38	81.6275
PDZRN4	1.25616	3.15533	-14.9693	3.67e-42	6.73e-40	85.0373
ARHGAP29	1.25575	6.78076	-10.4724	2.39e-23	6.99e-22	42.1498
C10orf128	1.25427	6.08951	-15.286	1.35e-43	2.9e-41	88.3152
SLAMF8	1.25252	5.93546	-11.5407	1.71e-27	7e-26	51.5889
CTGF	1.25124	9.26244	-11.2444	2.55e-26	9.47e-25	48.9153
OLR1	1.24991	3.77687	-9.77477	8.92e-21	2.18e-19	36.3038
PTPRM	1.24965	6.68513	-17.4562	1.09e-53	7.78e-51	111.359
SERPINE1	1.24886	7.13945	-8.56411	1.34e-16	2.46e-15	26.828
TMTC1	1.2483	5.61377	-15.1341	6.6e-43	1.28e-40	86.74
SAMD4A	1.2475	7.07447	-13.7349	1.11e-36	1.14e-34	72.5277
BAG2	1.24322	6.35903	-7.14403	3.2e-12	4.1e-11	16.9304
SYNE1	1.24106	5.26072	-14.8796	9.33e-42	1.65e-39	84.1135
HSD11B1	1.23706	5.36468	-10.3136	9.42e-23	2.66e-21	40.796
HEG1	1.23609	7.79264	-14.8438	1.35e-41	2.32e-39	83.7457
RBMS1	1.23553	8.27396	-11.6746	4.96e-28	2.13e-26	52.8107
MAMDC2	1.23363	3.12255	-12.4232	4.32e-31	2.48e-29	59.7828
VIP	1.23341	4.09832	-7.89946	1.78e-14	2.75e-13	22.0218
TRIB2	1.23269	6.94582	-9.84875	4.82e-21	1.21e-19	36.9111
VEGFC	1.23235	5.43197	-14.4725	6.23e-40	8.53e-38	79.9488
CXCR4	1.23225	8.73702	-8.38563	5.12e-16	8.99e-15	25.5085
C14orf132	1.23206	5.23247	-15.5725	6.62e-45	1.63e-42	91.3015
GPR34	1.23127	5.33134	-9.66644	2.18e-20	5.17e-19	35.4203
ADGRL2	1.23098	5.38367	-12.8769	5.42e-33	3.82e-31	64.1194
HLA-DPB1	1.22847	9.31693	-9.30372	4.17e-19	9e-18	32.5115
PPP1R14A	1.22486	5.34294	-10.846	9.04e-25	2.99e-23	45.3867
ISM1	1.22424	4.10164	-10.5044	1.81e-23	5.38e-22	42.4248
CCDC88A	1.22322	4.54115	-15.6343	3.45e-45	8.69e-43	91.9481
TIE1	1.2221	4.96491	-13.8145	5.01e-37	5.29e-35	73.32
TRIM22	1.22204	8.11484	-8.85003	1.5e-17	2.93e-16	28.9846
FSTL1	1.22184	9.6552	-12.9363	3.03e-33	2.22e-31	64.6932
UBE2QL1	1.22171	3.93938	-15.1928	3.57e-43	7.01e-41	87.3481
DAPK1	1.22154	6.50103	-9.19343	1.01e-18	2.12e-17	31.6425
OLFML1	1.22042	5.57614	-14.9157	6.41e-42	1.16e-39	84.4854
CLIC2	1.21918	4.75898	-12.9032	4.19e-33	3.02e-31	64.3733
CD93	1.21669	7.98319	-12.643	5.23e-32	3.28e-30	61.873
THBS1	1.21539	8.15761	-10.2637	1.44e-22	4.02e-21	40.3737
MSR1	1.21498	4.38789	-14.1171	2.35e-38	2.8e-36	76.3518
SELM	1.21481	8.14937	-10.8252	1.09e-24	3.57e-23	45.2051
CCL19	1.21468	5.7118	-8.27846	1.13e-15	1.94e-14	24.7263
GPX8	1.21384	6.77918	-8.92239	8.52e-18	1.71e-16	29.5386
MPEG1	1.21368	7.06463	-9.719	1.42e-20	3.4e-19	35.8481
GLIS2	1.21358	6.13051	-13.0648	8.63e-34	6.57e-32	65.9386
SLC24A3	1.21319	6.50401	-11.196	3.94e-26	1.44e-24	48.4828
PRKCDBP	1.21239	6.70428	-10.5799	9.38e-24	2.83e-22	43.0744
RGS4	1.21171	5.11037	-10.7535	2.05e-24	6.56e-23	44.5786
AMIGO2	1.2107	7.80762	-7.89031	1.9e-14	2.93e-13	21.9577
LDB2	1.21062	5.71653	-14.6052	1.59e-40	2.4e-38	81.3014
THBD	1.20939	6.28871	-13.2771	1.07e-34	9.2e-33	68.0084
PXDN	1.20929	8.22655	-12.0682	1.26e-29	6.31e-28	56.4464
SOX7	1.2091	4.63394	-11.351	9.66e-27	3.74e-25	49.8732
PALMD	1.20869	4.66269	-14.5081	4.32e-40	6.1e-38	80.3114
MSN	1.2086	9.2169	-13.4388	2.15e-35	1.97e-33	69.5965
FLI1	1.20684	5.45942	-15.0926	1.02e-42	1.96e-40	86.3103
STOM	1.20664	8.82484	-14.5479	2.87e-40	4.1e-38	80.7175
FPR3	1.20649	6.39682	-9.92665	2.51e-21	6.42e-20	37.5538
LGALS1	1.20547	10.9681	-11.7926	1.66e-28	7.48e-27	53.8938
FCGR3B	1.20437	5.995	-8.97815	5.51e-18	1.11e-16	29.9677
KANK2	1.20352	7.95537	-15.3276	8.71e-44	1.99e-41	88.7471
C1QC	1.20331	8.34093	-9.33652	3.2e-19	6.99e-18	32.7713
GJA1	1.20198	8.69424	-10.6784	3.96e-24	1.24e-22	43.9265
ZNF667-AS1	1.20182	4.55561	-16.9555	2.5e-51	1.29e-48	105.965
RARRES2	1.20179	8.36369	-10.4875	2.1e-23	6.17e-22	42.2794
TLR8	1.20086	4.34465	-11.7225	3.18e-28	1.39e-26	53.2493
FAM126A	1.19894	6.30293	-10.7295	2.53e-24	8.04e-23	44.3699
MEF2C	1.19828	6.65446	-13.8003	5.78e-37	6.07e-35	73.1785
IFI44L	1.19809	5.82669	-5.57517	4.04e-08	2.91e-07	7.73086
SLFN11	1.19759	5.35825	-12.0639	1.31e-29	6.54e-28	56.4063
FAM198B	1.19582	8.38921	-9.33181	3.33e-19	7.24e-18	32.734
P2RY14	1.19559	5.46799	-9.87123	4e-21	1.01e-19	37.0961
AQP1	1.19391	7.28675	-8.85854	1.4e-17	2.76e-16	29.0495
ALDH1A3	1.19358	7.12491	-10.5077	1.76e-23	5.23e-22	42.4532
ANOS1	1.19299	6.29286	-7.83458	2.82e-14	4.29e-13	21.5687
IGFBP6	1.1929	6.69219	-12.3257	1.1e-30	6.02e-29	58.8611
BHLHE41	1.19091	7.09168	-8.29183	1.03e-15	1.76e-14	24.8234
HDGFRP3	1.19072	6.32181	-9.13659	1.58e-18	3.28e-17	31.1976
PECAM1	1.19057	8.30644	-13.2708	1.13e-34	9.68e-33	67.9475
HECTD2	1.19014	4.3259	-14.8636	1.1e-41	1.92e-39	83.9496
CMTM3	1.18903	7.27431	-12.9252	3.38e-33	2.46e-31	64.5851
FBLN5	1.18824	6.47666	-13.0604	9.01e-34	6.84e-32	65.8952
CLEC5A	1.18779	3.89298	-10.2573	1.53e-22	4.24e-21	40.3191
ALOX5AP	1.1864	8.02577	-9.2738	5.3e-19	1.14e-17	32.2751
A2M	1.18452	9.87075	-12.6819	3.59e-32	2.3e-30	62.2454
SMARCA1	1.18374	5.72201	-12.7159	2.59e-32	1.69e-30	62.5713
LUM	1.18254	10.4022	-10.3721	5.69e-23	1.63e-21	41.2937
COL1A2	1.18225	11.9033	-9.19247	1.01e-18	2.13e-17	31.635
AGTR1	1.18218	3.88664	-12.4196	4.48e-31	2.56e-29	59.7482
FAM20C	1.18097	6.37933	-14.121	2.26e-38	2.72e-36	76.3914
TUBA1A	1.17723	10.151	-13.3761	4e-35	3.56e-33	68.9802
RFTN1	1.17441	7.80441	-12.906	4.08e-33	2.95e-31	64.3996
PNMAL1	1.17391	3.84964	-14.5597	2.54e-40	3.66e-38	80.8369
EVI2B	1.17385	6.61086	-9.24737	6.55e-19	1.4e-17	32.0666
LAMA4	1.17038	7.49583	-13.3949	3.32e-35	2.98e-33	69.1647
GGTA1P	1.17021	5.53922	-13.2993	8.56e-35	7.5e-33	68.2264
MXRA7	1.16943	9.78878	-12.6304	5.91e-32	3.68e-30	61.7534
SFRP1	1.16857	4.57659	-11.2014	3.76e-26	1.38e-24	48.531
PPP1R12B	1.16713	7.01083	-11.417	5.3e-27	2.1e-25	50.4681
CD86	1.16694	5.77907	-11.6952	4.1e-28	1.77e-26	52.9995
ZCCHC24	1.16406	7.54102	-10.4952	1.96e-23	5.79e-22	42.3455
IFIT1	1.16179	6.35437	-6.35243	4.75e-10	4.71e-09	12.0472
NUAK1	1.15943	6.84443	-12.2567	2.11e-30	1.14e-28	58.2115
CD37	1.15827	5.31363	-10.9059	5.31e-25	1.78e-23	45.9128
ALOX5	1.15757	7.44729	-7.87246	2.16e-14	3.31e-13	21.8329
RNF217	1.15731	5.18588	-8.65035	6.95e-17	1.3e-15	27.4729
ADAMTS12	1.15672	7.0791	-8.98456	5.24e-18	1.06e-16	30.0172
EDNRA	1.15552	7.20873	-8.90203	9.99e-18	1.99e-16	29.3823
LAPTM5	1.15519	9.2853	-10.6301	6.05e-24	1.85e-22	43.5074
KIF26B	1.15495	5.48326	-9.61154	3.43e-20	7.95e-19	34.9751
TTC7B	1.1523	5.05251	-12.8157	9.82e-33	6.66e-31	63.5296
DOCK8	1.1515	5.44627	-10.354	6.65e-23	1.9e-21	41.1396
SOBP	1.15058	5.86563	-9.9511	2.05e-21	5.27e-20	37.7562
PIK3CG	1.1501	5.2382	-11.7636	2.17e-28	9.72e-27	53.6264
MEOX2	1.15006	3.04158	-14.5912	1.84e-40	2.73e-38	81.159
TGFB1	1.14742	7.00821	-9.77083	9.21e-21	2.24e-19	36.2715
LIX1L	1.14647	7.18678	-15.5154	1.21e-44	2.91e-42	90.7046
IL10RA	1.14529	6.24183	-12.1833	4.24e-30	2.21e-28	57.5224
FAM171B	1.1449	4.8727	-12.9406	2.91e-33	2.14e-31	64.734
SPARC	1.14478	11.0102	-10.2438	1.71e-22	4.74e-21	40.2056
CARMN	1.14112	6.21101	-11.8896	6.72e-29	3.13e-27	54.7886
SCN7A	1.14086	3.15496	-11.3316	1.15e-26	4.45e-25	49.6978
MAGI2-AS3	1.13695	4.76738	-17.7621	3.84e-55	3.41e-52	114.675
TFEC	1.13646	3.78155	-11.7137	3.45e-28	1.5e-26	53.1688
ITPR1	1.13437	5.35525	-16.5279	2.52e-49	1.05e-46	101.391
EPB41L3	1.13371	5.51157	-8.58722	1.12e-16	2.08e-15	27.0004
PNMA1	1.1324	7.09415	-10.6989	3.31e-24	1.04e-22	44.1039
RGS1	1.13225	8.74497	-8.48715	2.39e-16	4.32e-15	26.2565
MFAP4	1.13086	5.9204	-10.4636	2.58e-23	7.53e-22	42.0747
ADAMTS5	1.13022	6.22865	-11.3538	9.43e-27	3.66e-25	49.8978
RCAN2	1.13004	6.11227	-12.1076	8.67e-30	4.42e-28	56.8146
PDLIM7	1.13	6.63103	-13.4763	1.48e-35	1.39e-33	69.9661
BOC	1.12873	6.39785	-16.0208	5.72e-47	1.89e-44	96.0123
TIAM1	1.12779	5.15223	-11.1989	3.84e-26	1.41e-24	48.5087
CECR1	1.12687	7.14375	-9.38171	2.23e-19	4.93e-18	33.1303
LYVE1	1.12577	5.01365	-13.7766	7.34e-37	7.6e-35	72.9419
C1orf54	1.12556	7.46013	-15.7906	6.6e-46	1.85e-43	93.5876
GPRASP1	1.12531	4.44947	-13.7401	1.06e-36	1.09e-34	72.5793
FYN	1.12377	7.70905	-10.9052	5.34e-25	1.79e-23	45.9065
C2orf40	1.12376	3.42107	-12.3311	1.04e-30	5.74e-29	58.9122
GXYLT2	1.12326	6.23487	-7.01736	7.35e-12	9.05e-11	16.1171
DLC1	1.12311	7.36257	-12.3256	1.1e-30	6.02e-29	58.8603
PRKCB	1.12167	5.55285	-11.6662	5.36e-28	2.29e-26	52.7333
GIMAP7	1.12147	5.05408	-11.2667	2.08e-26	7.79e-25	49.1151
SELL	1.12015	5.51459	-8.8151	1.96e-17	3.81e-16	28.7183
BCL6	1.11963	7.51773	-11.9873	2.69e-29	1.3e-27	55.6932
CDKN2B	1.11917	6.07694	-7.30029	1.13e-12	1.49e-11	17.9499
SETBP1	1.1157	5.16739	-12.8912	4.71e-33	3.37e-31	64.257
SPG20	1.1146	5.15435	-19.1579	7.9e-62	2.5e-58	129.945
LTBP1	1.11401	7.96909	-11.0359	1.66e-25	5.85e-24	47.059
TLR1	1.11316	3.94256	-11.9125	5.42e-29	2.56e-27	55.0002
FAM101B	1.11205	7.1735	-12.4541	3.22e-31	1.86e-29	60.0756
DNAJB4	1.11194	6.07392	-11.8519	9.56e-29	4.39e-27	54.4397
TMEM200B	1.11116	5.19114	-15.8714	2.8e-46	8.51e-44	94.4373
COL12A1	1.11022	9.79911	-8.08727	4.6e-15	7.45e-14	23.3498
CCL21	1.10876	6.21683	-8.32544	8.01e-16	1.39e-14	25.0682
ID4	1.10814	7.04814	-7.88353	1.99e-14	3.07e-13	21.9103
HLA-DRA	1.10784	10.6634	-7.08863	4.61e-12	5.82e-11	16.5732
ZNF532	1.10756	6.72345	-12.6916	3.27e-32	2.12e-30	62.3378
CLIC4	1.10732	9.14942	-13.5684	5.91e-36	5.69e-34	70.8754
CXCL9	1.10607	7.22635	-5.30066	1.73e-07	1.1e-06	6.32479
TM6SF1	1.10384	3.9375	-13.8908	2.32e-37	2.5e-35	74.0821
P2RX7	1.10292	4.53648	-13.7501	9.57e-37	9.86e-35	72.6789
DOCK2	1.1027	5.27746	-12.0348	1.72e-29	8.49e-28	56.1351
SRGN	1.09984	10.0347	-9.53634	6.35e-20	1.45e-18	34.3681
RAMP1	1.09862	6.6639	-8.03031	6.95e-15	1.11e-13	22.9445
TRPC1	1.0981	4.5911	-16.8729	6.12e-51	3.08e-48	105.079
TUSC3	1.09794	5.96554	-11.0765	1.16e-25	4.1e-24	47.4196
ELK3	1.09745	7.69111	-12.6552	4.65e-32	2.95e-30	61.9899
CD84	1.09311	6.32652	-11.5576	1.46e-27	6.04e-26	51.7431
HLA-DPA1	1.09106	10.9458	-7.7612	4.74e-14	7.06e-13	21.0597
PLK2	1.0898	6.8666	-8.38968	4.96e-16	8.74e-15	25.5382
MYOCD	1.08682	5.57635	-8.68734	5.24e-17	9.92e-16	27.751
RAI14	1.08652	7.31974	-11.1527	5.83e-26	2.11e-24	48.0964
FNBP1	1.08518	7.21326	-13.0402	1.1e-33	8.31e-32	65.6996
GZMK	1.08416	5.27165	-8.79248	2.33e-17	4.53e-16	28.5463
ZNF331	1.0811	6.38335	-9.35532	2.75e-19	6.04e-18	32.9205
NHSL2	1.07862	4.32139	-18.652	2.15e-59	3.4e-56	124.386
TPSB2	1.07844	7.26681	-7.55681	1.97e-13	2.79e-12	19.662
HCK	1.07708	6.59793	-10.8166	1.17e-24	3.83e-23	45.13
C3AR1	1.07696	7.54064	-11.1718	4.9e-26	1.79e-24	48.2671
FAM13C	1.07681	4.13731	-12.8737	5.59e-33	3.91e-31	64.0881
TSC22D3	1.07644	8.26885	-11.2807	1.83e-26	6.89e-25	49.2412
SELE	1.07471	4.16729	-8.25889	1.31e-15	2.22e-14	24.5842
S100A4	1.07332	9.90095	-8.03355	6.79e-15	1.08e-13	22.9675
CD53	1.07114	8.30567	-9.58285	4.34e-20	9.98e-19	34.7431
TRPS1	1.07065	6.19958	-15.996	7.45e-47	2.39e-44	95.7507
CXCL10	1.07032	7.53156	-5.26515	2.08e-07	1.3e-06	6.14755
MRAS	1.06811	5.92411	-15.7121	1.52e-45	4e-43	92.7632
CCDC69	1.06803	5.28818	-12.2053	3.44e-30	1.81e-28	57.7283
CPED1	1.06687	6.62985	-9.83723	5.31e-21	1.33e-19	36.8162
MCTP1	1.06672	4.99603	-9.11082	1.94e-18	4e-17	30.9965
CYYR1	1.06612	5.28844	-14.5822	2.02e-40	2.98e-38	81.0673
ST8SIA4	1.06467	4.38694	-13.9899	8.53e-38	9.5e-36	75.0739
EMCN	1.06321	6.13168	-12.388	6.05e-31	3.43e-29	59.4495
PRELP	1.06311	6.15185	-13.2536	1.35e-34	1.14e-32	67.779
UCHL1	1.06299	5.98291	-10.6415	5.47e-24	1.7e-22	43.6064
CSTA	1.06273	6.37558	-7.32683	9.45e-13	1.26e-11	18.1248
TCEAL2	1.06254	3.25764	-13.0935	6.51e-34	5.03e-32	66.2167
GNAI1	1.06039	6.28409	-7.49526	3.01e-13	4.2e-12	19.2469
CHI3L1	1.06016	7.41321	-5.65969	2.55e-08	1.9e-07	8.17638
APBB1IP	1.05854	6.81826	-11.5091	2.28e-27	9.34e-26	51.3019
COL8A2	1.05809	5.66448	-11.9435	4.06e-29	1.93e-27	55.2876
MFAP2	1.05665	7.7893	-8.46714	2.78e-16	4.98e-15	26.1085
EVL	1.05648	6.44812	-13.1484	3.79e-34	3.03e-32	66.7519
ADGRF5	1.05577	6.48295	-11.5791	1.2e-27	5.02e-26	51.9386
TMEM204	1.05503	6.66147	-13.9463	1.33e-37	1.44e-35	74.6369
LATS2	1.05485	7.86439	-12.7752	1.46e-32	9.72e-31	63.1399
MRC2	1.05383	8.2237	-13.1074	5.68e-34	4.45e-32	66.3526
EPYC	1.05279	3.31177	-5.3699	1.21e-07	7.89e-07	6.67352
SCG5	1.05218	5.88147	-6.35147	4.78e-10	4.73e-09	12.0415
THY1	1.05024	8.13637	-10.8296	1.04e-24	3.44e-23	45.2435
SH3BP5	1.04937	7.64689	-13.1566	3.5e-34	2.8e-32	66.8313
RCSD1	1.04902	5.45705	-12.2563	2.12e-30	1.14e-28	58.2076
COL18A1	1.04744	6.95387	-11.3218	1.26e-26	4.81e-25	49.6101
FAM26F	1.04619	6.63992	-7.49934	2.92e-13	4.1e-12	19.2743
IL6	1.04466	6.3604	-6.39604	3.65e-10	3.68e-09	12.3036
FDCSP	1.0439	4.9283	-6.32813	5.5e-10	5.41e-09	11.9048
CSF1R	1.04324	7.15759	-12.8766	5.43e-33	3.82e-31	64.1162
EPHA3	1.0416	4.08093	-12.1023	9.12e-30	4.63e-28	56.765
PLA1A	1.04113	5.38012	-7.85429	2.45e-14	3.75e-13	21.706
ENTPD1	1.03974	7.343	-15.2759	1.5e-43	3.13e-41	88.2104
GLIPR2	1.03927	6.62228	-12.0903	1.02e-29	5.18e-28	56.6523
LRRC15	1.03772	6.26075	-7.72567	6.08e-14	8.97e-13	20.8146
PPP1R18	1.03584	7.83543	-12.5404	1.41e-31	8.51e-30	60.8947
BHLHE22	1.03581	5.2652	-13.2172	1.93e-34	1.61e-32	67.4232
C16orf54	1.03574	3.99534	-7.22894	1.82e-12	2.36e-11	17.4822
SCRG1	1.03454	4.00346	-12.3849	6.23e-31	3.53e-29	59.4203
PDZRN3	1.03412	6.28969	-9.17249	1.19e-18	2.49e-17	31.4784
MAGEH1	1.03364	6.71727	-11.1424	6.39e-26	2.3e-24	48.0052
GPR183	1.03322	6.11126	-10.7111	2.97e-24	9.39e-23	44.2104
TANC2	1.03291	5.05258	-9.9561	1.96e-21	5.06e-20	37.7977
ARHGEF6	1.0329	6.50975	-14.4742	6.12e-40	8.43e-38	79.9665
FAM63B	1.0327	6.07377	-12.4883	2.32e-31	1.38e-29	60.3992
CSGALNACT2	1.03261	7.19053	-12.3319	1.03e-30	5.71e-29	58.9196
CDH5	1.03249	5.88454	-12.0108	2.16e-29	1.05e-27	55.9124
FBLN2	1.0321	6.06144	-10.7498	2.11e-24	6.75e-23	44.5468
C1QTNF3	1.03193	6.07983	-11.0223	1.88e-25	6.59e-24	46.9388
KLF2	1.03187	7.80141	-11.6333	7.27e-28	3.08e-26	52.4324
OMD	1.03158	3.32371	-12.1697	4.82e-30	2.5e-28	57.395
GIMAP4	1.03096	6.4734	-12.0709	1.23e-29	6.16e-28	56.4719
LRCH2	1.03029	3.6151	-15.2768	1.48e-43	3.13e-41	88.2198
MS4A6A	1.02997	8.07049	-10.9596	3.29e-25	1.13e-23	46.3856
TBC1D9	1.02869	6.43844	-8.14469	3.03e-15	4.98e-14	23.7606
CYS1	1.02853	3.89648	-13.7287	1.19e-36	1.21e-34	72.4656
CYTIP	1.02671	5.80892	-8.01851	7.57e-15	1.2e-13	22.8608
KATNAL1	1.02386	5.47668	-13.1047	5.83e-34	4.52e-32	66.3261
IFI16	1.02168	8.47331	-8.56223	1.36e-16	2.5e-15	26.814
KLF9	1.02162	6.17956	-11.305	1.47e-26	5.57e-25	49.4592
MXRA8	1.02108	7.4031	-11.2813	1.82e-26	6.87e-25	49.2464
DENND5A	1.02047	7.25521	-13.2756	1.08e-34	9.3e-33	67.9943
CTSL	1.02017	8.63815	-11.078	1.14e-25	4.06e-24	47.4321
FBXL7	1.01843	5.58793	-16.5708	1.59e-49	6.98e-47	101.849
NID2	1.01829	7.4329	-8.83024	1.74e-17	3.41e-16	28.8336
DIXDC1	1.01544	6.28558	-12.844	7.46e-33	5.11e-31	63.8017
KLK10	1.01379	7.3314	-3.99411	7.46e-05	0.000243	0.522423
RNF150	1.01337	5.40794	-14.6367	1.15e-40	1.78e-38	81.6232
HAVCR2	1.01271	6.08718	-10.5833	9.11e-24	2.75e-22	43.1034
CAP2	1.01169	5.56654	-12.0002	2.38e-29	1.16e-27	55.8137
HLA-DQB1	1.01145	8.06443	-6.87674	1.82e-11	2.15e-10	15.2283
SOCS3	1.0095	7.46767	-8.29763	9.84e-16	1.7e-14	24.8656
FCGR2C	1.00882	6.59443	-10.005	1.3e-21	3.39e-20	38.204
SLC8A1	1.00709	5.25886	-15.6436	3.13e-45	7.97e-43	92.0454
ANTXR2	1.00622	8.40478	-10.5914	8.49e-24	2.57e-22	43.173
NID1	1.00532	7.63703	-9.51862	7.33e-20	1.67e-18	34.2255
MEDAG	1.00407	5.91258	-12.189	4.02e-30	2.1e-28	57.5757
DACT3	1.00302	6.28242	-15.3054	1.1e-43	2.41e-41	88.5161
TPST1	1.00133	5.68149	-13.7019	1.55e-36	1.57e-34	72.1988
LTBP2	1.00093	7.00488	-11.7674	2.1e-28	9.39e-27	53.662
RNF144A	1.00003	6.5508	-10.5036	1.82e-23	5.41e-22	42.4175
VAV3	-1.01445	8.88766	5.02801	6.91e-07	3.84e-06	4.99124
SELENBP1	-1.02232	9.26691	5.97579	4.34e-09	3.74e-08	9.89465
DUOX2	-1.03541	7.60526	3.68589	0.000253	0.000707	-0.62445
ASCL2	-1.05022	9.09351	5.33006	1.49e-07	9.51e-07	6.47237
ATP10B	-1.05689	10.1417	7.64178	1.09e-13	1.59e-12	20.2395
MEP1A	-1.06839	8.39411	4.83716	1.75e-06	8.82e-06	4.09566
FAM84A	-1.0754	10.2802	7.21381	2.02e-12	2.6e-11	17.3834
ACE2	-1.09003	7.01207	4.95833	9.74e-07	5.23e-06	4.66062
REG3A	-1.09436	7.16123	2.94054	0.003427	0.007068	-3.03452
DPEP1	-1.12008	7.87868	5.10857	4.62e-07	2.67e-06	5.37868
CCL20	-1.14031	9.65996	5.61779	3.21e-08	2.36e-07	7.95479
GUCY2C	-1.1916	8.72135	8.33527	7.44e-16	1.29e-14	25.1399
KRT23	-1.21971	7.1967	4.16824	3.61e-05	0.000128	1.20854
PRAC1	-1.23166	7.01421	3.07738	0.002202	0.004785	-2.63106
CEACAM7	-1.2637	9.1838	3.97695	8.01e-05	0.000257	0.456327
FABP1	-1.3065	10.6194	4.21454	2.97e-05	0.000107	1.39558
DDC	-1.30763	9.1519	8.12128	3.59e-15	5.87e-14	23.5929
SLC26A3	-1.52596	7.99448	4.08294	5.17e-05	0.000175	0.869044
C10orf99	-1.70169	8.81959	6.64274	8.02e-11	8.76e-10	13.7824
OLFM4	-1.87163	10.3194	4.88436	1.4e-06	7.2e-06	4.31424
