# Supplementary material for: Expression pattern of secretory‐cell‐related transcriptional signatures in colon adenocarcinomas defines tumor microenvironment characteristics and correlates with clinical outcomes
Source: Mol Oncol. 2022 Nov 22;17(3):499–517. doi: 10.1002/1878-0261.13338 (PMC9980301; doi:10.1002/1878-0261.13338)
Supplement: Supplementary file 11 — Table S6. The summaries for genes included in the SCS score model. [file MOL2-17-499-s004.xlsx]

## Sheet: Sheet1
Table S6. The summaries for genes included in the SCS score model
Gene symbol	Function	Expression status
AKAP12	Binding to the regulatory subunit of protein kinase A (PKA) and confining the holoenzyme to discrete locations within the cell	Up-regulated in SCS2
ASCL2	Activating transcription by binding to the E box (5'-CANNTG-3')	Down-regulated in SCS2
A2M	Inhibiting a broad spectrum of proteases, including trypsin, thrombin and collagenase by a bait-and-trap mechanism	Up-regulated in SCS2
FAM13C	Unknown	Up-regulated in SCS2
FAM84A	Involved in cell morphogenesis and cell motility	Down-regulated in SCS2
FSTL1	Paticipated in BMP signaling and protein metabolism	Up-regulated in SCS2
PRKD1	A serine/threonine protein kinase involved in many cellular processes	Up-regulated in SCS2
