# Supplementary material for: Expression pattern of secretory‐cell‐related transcriptional signatures in colon adenocarcinomas defines tumor microenvironment characteristics and correlates with clinical outcomes
Source: Mol Oncol. 2022 Nov 22;17(3):499–517. doi: 10.1002/1878-0261.13338 (PMC9980301; doi:10.1002/1878-0261.13338)
Supplement: Supplementary file 12 — Table S7. Multivariate survival analyses of SCS score and clinical variables in the meta‐GEO cohort. [file MOL2-17-499-s007.xlsx]

## Sheet: Sheet1
Table S7. Multivariate survival analyses of SCS score and clinical variables in the meta-GEO cohort
	MVA (RFS)		MVA (OS, ADJC unperform)		MVA (OS, ADJC perform)
	HR (95%CI)	p-value	HR (95%CI)	p-value	HR (95%CI)	p-value
Agea	1.01 (0.99-1.02)	0.195	1.07 (1.04-1.10)	< 0.001	1.02 (0.99-1.05)	0.083
Gender (vs. Male)	0.80 (0.58-1.10)	0.199	0.42 (0.25-0.71)	0.001	0.87 (0.48-1.58)	0.654
SCS scorea	1.05 (1.01-1.10)	0.028	0.94 (0.87-1.01)	0.101	1.08 (1.01-1.17)	0.048
Stage (vs. stage I-II)	2.09 (1.51-2.88)	< 0.001	2.24 (1.26-3.96)	0.006	1.20 (0.62-2.33)	0.59
CMS (vs. CMS4)
CMS1	0.68 (0.41-1.12)	0.13	0.60 (0.28-1.28)	0.186	0.65 (0.23-1.78)	0.398
CMS2	0.93 (0.55-1.58)	0.785	0.64 (0.29-1.43)	0.276	0.75 (0.31-1.83)	0.529
CMS3	0.70 (0.35-1.43)	0.333	0.19 (0.05-0.69)	0.012	0.89 (0.24-3.31)	0.862
