# Supplementary material for: Expression pattern of secretory‐cell‐related transcriptional signatures in colon adenocarcinomas defines tumor microenvironment characteristics and correlates with clinical outcomes
Source: Mol Oncol. 2022 Nov 22;17(3):499–517. doi: 10.1002/1878-0261.13338 (PMC9980301; doi:10.1002/1878-0261.13338)
Supplement: Supplementary file 13 — Table S8. Multivariate survival analyses of SCS score and clinical variables in the TCGA‐COAD cohort. [file MOL2-17-499-s012.xlsx]

## Sheet: Sheet1
Table S8. Multivariate survival analyses of SCS score and clinical variables in the TCGA-COAD cohort
	MVA (OS, ADJC unperform)		MVA (OS, ADJC perform)
	HR (95%CI)	p-value	HR (95%CI)	p-value
Agea	1.27 (0.51-3.16)	0.614	1.61 (0.42-6.13)	0.486
Gender (vs. Male)	0.72 (0.34-1.52)	0.392	2.20 (0.53-9.13)	0.276
SCS scorea	0.96 (0.39-1.04)	0.319	1.26 (1.09-1.46)	0.001
Stage (vs. stage I-II)	7.64 (3.58-16.34)	< 0.001	1.13 (0.23-5.65)	0.882
CMS (vs. CMS4)
CMS1	1.12 (0.32-3.94)	0.856	2.36 (0.33-17.14)	0.396
CMS2	0.45 (0.11-1.88)	0.273	3.45 (0.54-21.98)	0.188
CMS3	0.46 (0.07-3.12)	0.429	1.24 (0.10-15.25)	0.867
