# Supplementary material for: Expression pattern of secretory‐cell‐related transcriptional signatures in colon adenocarcinomas defines tumor microenvironment characteristics and correlates with clinical outcomes
Source: Mol Oncol. 2022 Nov 22;17(3):499–517. doi: 10.1002/1878-0261.13338 (PMC9980301; doi:10.1002/1878-0261.13338)
Supplement: Supplementary file 14 — Table S9. Differentially expressed genes between SCS2 and SCS3. [file MOL2-17-499-s005.xlsx]

## Sheet: Sheet1
Table S9: Differentially expressed genes between SCS2 and SCS3
Cohorts	Genes	log2FC	AveExpr	t	P.Value	adj.P.Val	B
GSE39582	SFRP2	4.64324	7.31777	19.3421	7.82e-48	1.27e-45	98.2608
	PLN	3.33704	6.05774	21.4366	6.61e-54	2.4e-51	112.181
	GREM1	3.28748	7.90875	15.934	1.53e-37	9.52e-36	74.6629
	LINC01279	3.22523	5.5393	26.1703	8.93e-67	2.47e-63	141.647
	MGP	3.22266	8.58905	21.6238	1.94e-54	7.56e-52	113.4
	FNDC1	3.21505	5.35227	19.3877	5.74e-48	9.56e-46	98.5693
	SFRP4	3.17445	5.99615	15.5996	1.64e-36	9.45e-35	72.302
	GAS1	3.15565	6.45537	21.2921	1.71e-53	5.65e-51	111.237
	ASPN	3.10239	7.29756	17.003	8.16e-41	6.96e-39	82.1674
	COL8A1	3.01902	7.18655	16.9932	8.74e-41	7.39e-39	82.0994
	AKAP12	2.95008	7.3325	18.6817	7.11e-46	9.21e-44	93.7707
	SPOCK1	2.93216	6.27938	19.428	4.37e-48	7.39e-46	98.8413
	MAB21L2	2.87561	5.87322	14.0359	1.13e-31	4.59e-30	61.211
	MIR100HG	2.85971	4.07946	24.9944	1.08e-63	1.6e-60	134.593
	SRPX	2.84171	6.0195	20.8964	2.32e-52	6.43e-50	108.64
	COL10A1	2.82466	6.43244	12.5439	4.64e-27	1.41e-25	50.6381
	THBS2	2.80739	8.06034	14.5571	2.74e-33	1.25e-31	64.9127
	EFEMP1	2.80051	7.60181	20.1573	3.19e-50	6.8e-48	103.738
	HOPX	2.79473	6.95422	19.0294	6.58e-47	9.72e-45	96.1403
	TAGLN	2.76379	10.14	18.5097	2.32e-45	2.84e-43	92.5933
	PTGIS	2.75008	6.78955	19.6508	9.66e-49	1.73e-46	100.344
	NEXN	2.73116	5.4947	23.9176	8.38e-61	8.08e-58	127.979
	SPP1	2.72292	8.54123	8.55914	2.88e-15	3.85e-14	23.6906
	FERMT2	2.71411	7.61838	22.6005	3.5e-57	1.84e-54	119.689
	MFAP5	2.70618	5.91585	15.7934	4.14e-37	2.48e-35	73.6707
	PHLDB2	2.69732	6.42389	20.1812	2.72e-50	5.85e-48	103.898
	PRRX1	2.69467	6.6963	18.7854	3.49e-46	4.72e-44	94.4786
	TNS1	2.69118	8.09448	21.5418	3.32e-54	1.27e-51	112.866
	MRC1	2.68983	6.76659	17.6428	9.34e-43	8.96e-41	86.6195
	CNN1	2.67743	7.20454	15.408	6.39e-36	3.54e-34	70.9464
	FAM129A	2.64859	6.35564	24.0259	4.26e-61	4.3e-58	128.651
	CHRDL1	2.64691	5.18714	15.1738	3.38e-35	1.79e-33	69.2879
	C3	2.64441	8.88164	14.4338	6.59e-33	2.91e-31	64.037
	CTHRC1	2.63465	8.81675	13.5064	4.93e-30	1.81e-28	57.4507
	GPNMB	2.62487	8.69156	16.7273	5.66e-40	4.34e-38	80.2393
	CCDC80	2.61792	6.74721	23.8325	1.43e-60	1.22e-57	127.451
	TMEM45A	2.61782	6.19443	19.1053	3.92e-47	5.95e-45	96.6559
	SULF1	2.59632	8.98422	17.635	9.86e-43	9.38e-41	86.5652
	SYNM	2.57996	6.45011	11.9894	2.34e-25	6.41e-24	46.739
	COLEC12	2.57496	5.66779	20.5969	1.69e-51	4.31e-49	106.661
	POSTN	2.5648	9.97471	14.6893	1.07e-33	5.01e-32	65.8518
	FAP	2.56398	6.66407	17.6449	9.21e-43	8.88e-41	86.6333
	COL11A1	2.56108	7.15729	10.2542	3.98e-20	7.81e-19	34.7755
	LOC102725271///NTM	2.5592	6.35885	17.0074	7.92e-41	6.77e-39	82.198
	WWTR1	2.55547	7.69913	22.1503	6.35e-56	2.81e-53	116.805
	SYNPO2	2.55094	7.44391	15.0876	6.24e-35	3.25e-33	68.6768
	DPYD	2.54941	5.83847	19.4618	3.47e-48	5.92e-46	99.0699
	FRMD6	2.54256	6.63851	23.9005	9.33e-61	8.61e-58	127.873
	RSPO3	2.53673	5.02782	18.546	1.81e-45	2.24e-43	92.8421
	TNC	2.53655	7.72608	14.1316	5.69e-32	2.35e-30	61.8909
	CYP1B1	2.53179	5.11892	15.3687	8.45e-36	4.66e-34	70.6682
	MYL9	2.52911	8.57519	16.2608	1.52e-38	1.03e-36	76.9651
	CLMP	2.52778	5.75056	28.2236	5.58e-72	4.12e-68	153.544
	CCL18	2.52324	7.97707	12.1485	7.62e-26	2.15e-24	47.8552
	FABP4	2.50862	4.83546	13.1971	4.47e-29	1.54e-27	55.257
	DPYSL3	2.49951	7.29235	19.9137	1.64e-49	3.33e-47	102.109
	ACTG2	2.49749	8.5704	11.5367	5.63e-24	1.43e-22	43.5776
	ABI3BP	2.49717	5.20862	17.7872	3.42e-43	3.45e-41	87.6189
	TMEM47	2.48765	7.00513	19.5061	2.57e-48	4.45e-46	99.3686
	MYH11	2.48694	8.92157	13.2419	3.25e-29	1.14e-27	55.5751
	MEIS2	2.47777	5.9918	17.2299	1.67e-41	1.48e-39	83.7498
	CD109	2.47557	5.81207	17.9797	9.01e-44	9.37e-42	88.949
	MYLK	2.4716	9.35924	19.767	4.4e-49	8.27e-47	101.125
	ANTXR1	2.47117	8.57475	18.6923	6.61e-46	8.77e-44	93.8427
	ZEB1	2.47108	6.98195	21.3032	1.59e-53	5.36e-51	111.31
	FBN1	2.47098	8.25373	21.0546	8.15e-53	2.38e-50	109.681
	LOX	2.46627	6.08311	16.0098	8.94e-38	5.68e-36	75.1974
	SPARCL1	2.45841	8.72606	19.741	5.25e-49	9.7e-47	100.95
	SLIT2	2.44374	5.81963	21.1358	4.78e-53	1.45e-50	110.213
	LY96	2.4396	5.96105	18.3085	9.27e-45	1.08e-42	91.2136
	STON1	2.43431	5.4572	25.4952	5.15e-65	8.78e-62	137.619
	VGLL3	2.42208	4.60114	25.4735	5.87e-65	9.29e-62	137.488
	SERPING1	2.41669	7.54102	17.9266	1.3e-43	1.34e-41	88.5825
	DES	2.40357	6.62567	11.103	1.16e-22	2.68e-21	40.5718
	CYBRD1	2.38615	7.37763	18.8028	3.1e-46	4.21e-44	94.5974
	BCAT1	2.38092	6.38914	18.3602	6.49e-45	7.69e-43	91.5683
	CFH	2.37453	5.41626	19.9148	1.63e-49	3.33e-47	102.117
	LOC101928916///NNMT	2.36581	8.79821	19.2169	1.83e-47	2.88e-45	97.4131
	RGS2	2.3656	8.49067	16.2479	1.66e-38	1.12e-36	76.8744
	MEIS1	2.36261	5.70226	22.9774	3.15e-58	1.89e-55	122.083
	PCDH7	2.36066	5.81311	22.2025	4.53e-56	2.09e-53	117.141
	AOC3	2.35272	6.21349	18.6341	9.85e-46	1.26e-43	93.4454
	F13A1	2.33308	6.3253	16.0735	5.7e-38	3.67e-36	75.6467
	LMOD1	2.33076	6.26782	17.0019	8.22e-41	6.98e-39	82.16
	CD163	2.32896	7.14595	15.4097	6.31e-36	3.51e-34	70.9584
	ADAM12	2.32644	6.07808	16.4272	4.68e-39	3.33e-37	78.1342
	CDH11	2.31946	8.19686	17.4658	3.21e-42	2.94e-40	85.391
	GNB4	2.31851	7.04165	26.6602	4.88e-68	2.71e-64	144.533
	KCNMA1	2.31427	6.82946	16.6097	1.29e-39	9.66e-38	79.4155
	DDR2	2.31138	7.31289	23.8687	1.14e-60	1.01e-57	127.676
	DCN	2.30491	10.3025	18.955	1.09e-46	1.55e-44	95.6345
	TNFAIP6	2.30331	6.15859	15.2039	2.73e-35	1.45e-33	69.5011
	DSE	2.2915	6.39504	18.8792	1.84e-46	2.54e-44	95.1183
	CCL2	2.29134	7.60445	16.3036	1.12e-38	7.69e-37	77.2661
	OGN	2.28313	4.205	13.2521	3.02e-29	1.06e-27	55.6472
	IGFBP5	2.279	8.844	16.835	2.65e-40	2.1e-38	80.9933
	TPM2	2.27866	8.69232	15.6358	1.27e-36	7.35e-35	72.5574
	ARMCX1	2.27609	6.08372	26.04	1.94e-66	4.79e-63	140.874
	FHL1	2.27453	8.03536	17.6322	1.01e-42	9.49e-41	86.5455
	PDLIM3	2.27396	7.11024	20.2737	1.46e-50	3.24e-48	104.515
	RAB31	2.27036	8.66392	18.7004	6.25e-46	8.4e-44	93.8981
	PDGFC	2.26805	7.54335	18.0541	5.38e-44	5.81e-42	89.4624
	WISP1	2.26616	5.48344	18.8414	2.38e-46	3.28e-44	94.8605
	COL14A1	2.24998	5.6979	17.9884	8.48e-44	8.9e-42	89.0093
	COL6A2	2.24542	8.84163	16.0883	5.13e-38	3.33e-36	75.7505
	AEBP1	2.23319	8.09225	16.7985	3.43e-40	2.67e-38	80.7382
	SGCE	2.22903	5.34466	22.1295	7.26e-56	3.16e-53	116.671
	ZFPM2	2.22641	4.08937	22.6738	2.19e-57	1.21e-54	120.156
	MRGPRF	2.22609	5.82808	18.4105	4.59e-45	5.53e-43	91.9133
	GUCY1A3	2.22564	7.21481	17.6337	9.95e-43	9.43e-41	86.5563
	TIMP2	2.22354	9.7346	21.6902	1.26e-54	4.99e-52	113.831
	KCTD12	2.2212	7.99907	15.7685	4.94e-37	2.94e-35	73.4952
	AHNAK2	2.21951	6.70376	11.5183	6.41e-24	1.61e-22	43.4499
	C1S	2.21231	9.52	20.3593	8.26e-51	1.91e-48	105.084
	MAP1B	2.20663	6.30017	19.1099	3.8e-47	5.81e-45	96.6875
	COL15A1	2.20639	8.67788	16.2087	2.19e-38	1.46e-36	76.5986
	MAFB	2.20576	7.95962	19.5713	1.65e-48	2.93e-46	99.8083
	FBLN1	2.20539	7.45301	15.9019	1.92e-37	1.18e-35	74.4367
	NXN	2.20348	7.84651	19.5618	1.76e-48	3.1e-46	99.7445
	SYNC	2.2017	4.42432	21.3024	1.6e-53	5.36e-51	111.304
	PLXDC2	2.20001	6.16703	20.2148	2.17e-50	4.71e-48	104.123
	SPON1	2.18408	7.23033	11.9174	3.89e-25	1.05e-23	46.2349
	LHFP	2.18268	6.7057	24.9615	1.32e-63	1.83e-60	134.393
	HSPB8	2.17962	5.96297	17.6181	1.11e-42	1.04e-40	86.4475
	FIBIN	2.17792	6.44385	19.2517	1.45e-47	2.31e-45	97.6492
	NOX4	2.17456	4.43478	17.05	5.87e-41	5.06e-39	82.4955
	SSPN	2.173	6.01914	19.3584	7e-48	1.15e-45	98.3712
	FBXO32	2.16725	7.01323	18.1358	3.06e-44	3.39e-42	90.0252
	BICC1	2.15307	5.24681	21.875	3.78e-55	1.55e-52	115.028
	SNAI2	2.14868	6.50311	17.2866	1.12e-41	1.01e-39	84.1449
	MNDA	2.14577	5.56579	15.0523	8.02e-35	4.14e-33	68.4268
	ADH1B	2.14257	4.70878	9.31199	2.2e-17	3.53e-16	28.5169
	MMP2	2.14131	9.29373	16.9921	8.81e-41	7.43e-39	82.0913
	GPX3	2.14127	7.3423	12.6914	1.63e-27	5.06e-26	51.6791
	SERPINF1	2.14024	8.79986	16.3623	7.4e-39	5.18e-37	77.6786
	ISLR	2.13591	6.52082	16.0046	9.28e-38	5.87e-36	75.1609
	LOC100509457///HLA-DQA2///HLA-DQA1	2.13559	8.43739	11.3142	2.67e-23	6.52e-22	42.0321
	INHBA	2.13448	8.18481	11.8583	5.89e-25	1.58e-23	45.8216
	CPA3	2.1311	6.27698	12.7229	1.3e-27	4.08e-26	51.9014
	VCAM1	2.12197	6.93118	20.5398	2.48e-51	6.03e-49	106.283
	CALD1	2.11813	10.1723	20.8793	2.6e-52	7.02e-50	108.527
	FCGR2B	2.11708	5.3689	15.4197	5.88e-36	3.29e-34	71.0295
	TCEAL7	2.11679	3.98355	24.5433	1.72e-62	1.91e-59	131.841
	CRYAB	2.11165	6.62991	19.2437	1.53e-47	2.42e-45	97.595
	LOC100506718///FLRT2	2.11164	5.62798	26.5038	1.23e-67	4.55e-64	143.615
	GPC6	2.10911	6.37802	24.7767	4.1e-63	5.35e-60	133.268
	ZEB2	2.10292	4.89515	35.302	2.76e-88	3.06e-84	190.719
	CYR61	2.09698	8.90182	15.9181	1.71e-37	1.06e-35	74.5511
	MS4A4A	2.0947	6.47394	16.0484	6.8e-38	4.37e-36	75.4698
	GUCY1B3	2.0939	6.90137	22.6392	2.73e-57	1.47e-54	119.935
	APOD	2.09193	6.6139	10.8354	7.41e-22	1.62e-20	38.7312
	BEX4	2.09035	5.47486	15.5972	1.67e-36	9.59e-35	72.2849
	TUBB6	2.08813	7.82783	19.3626	6.8e-48	1.13e-45	98.3997
	CFHR1///CFH	2.08715	6.92461	16.4615	3.68e-39	2.63e-37	78.3754
	PRKAR2B	2.08705	5.4249	15.0183	1.02e-34	5.22e-33	68.186
	ARMCX2	2.08644	6.33332	18.8843	1.77e-46	2.47e-44	95.1532
	CXCL13	2.08132	5.38676	8.88612	3.54e-16	5.13e-15	25.7651
	ADAMTS2	2.07337	7.19938	14.5542	2.79e-33	1.27e-31	64.8926
	VCAN	2.07336	9.46794	15.7851	4.39e-37	2.62e-35	73.6124
	MDFIC	2.06806	6.98779	21.155	4.21e-53	1.32e-50	110.339
	LOXL1	2.06567	6.8124	15.8921	2.06e-37	1.26e-35	74.3678
	CSF2RB	2.06499	6.01637	15.818	3.48e-37	2.1e-35	73.8445
	OSMR	2.05827	6.46601	22.0577	1.16e-55	4.92e-53	116.208
	CFL2	2.04824	6.14956	18.0066	7.47e-44	7.96e-42	89.1351
	COL6A3	2.04169	10.4697	19.1571	2.75e-47	4.24e-45	97.0076
	PLPP4	2.03572	5.39525	12.571	3.83e-27	1.17e-25	50.8296
	CXCL12	2.03563	6.93593	15.2443	2.05e-35	1.1e-33	69.7875
	FN1	2.03492	11.1403	10.7195	1.65e-21	3.51e-20	37.9376
	IL1R1	2.0346	7.38982	22.0444	1.26e-55	5.27e-53	116.123
	GLT8D2	2.03261	6.3697	21.7408	9.06e-55	3.65e-52	114.159
	C7	2.03113	5.10739	11.7012	1.78e-24	4.65e-23	44.7241
	CLEC2B	2.02581	7.35529	17.6412	9.45e-43	9.03e-41	86.6079
	STEAP4	2.02426	5.14614	16.753	4.72e-40	3.65e-38	80.4193
	C1R	2.02391	8.62536	17.8865	1.72e-43	1.76e-41	88.3057
	SDC2	2.02182	7.35072	16.8892	1.81e-40	1.49e-38	81.3726
	CCL8	2.01729	5.99481	11.8077	8.42e-25	2.23e-23	45.4674
	S100A8	2.01705	7.91499	8.81335	5.66e-16	8.07e-15	25.3004
	FGF7P3///FGF7P6///FGF7	2.01567	3.97442	20.3127	1.13e-50	2.55e-48	104.774
	FCGR3B///FCGR3A	2.01236	5.91209	10.5475	5.37e-21	1.11e-19	36.7636
	WIPF1	2.01219	6.59731	25.7459	1.13e-65	2.29e-62	139.121
	DPT	2.01175	5.95	14.7116	9.09e-34	4.3e-32	66.0101
	MXRA5	2.01107	8.62455	13.6132	2.3e-30	8.62e-29	58.2089
	GPX8	2.00934	6.48388	16.135	3.69e-38	2.41e-36	76.0797
	CRISPLD2	2.00716	7.67964	19.2054	1.98e-47	3.07e-45	97.3348
	NRP1	1.99842	6.50051	19.7458	5.08e-49	9.46e-47	100.983
	PRKD1	1.99509	4.40686	23.0078	2.59e-58	1.6e-55	122.276
	RUNX1T1	1.99346	5.42593	24.6999	6.57e-63	7.71e-60	132.799
	PMP22	1.99114	8.72715	20.8146	3.99e-52	1.05e-49	108.1
	GJC1	1.99029	5.73619	17.2641	1.31e-41	1.17e-39	83.9885
	QKI	1.98928	7.12099	17.403	4.97e-42	4.53e-40	84.9546
	KCNMB1	1.98637	5.83165	14.9788	1.35e-34	6.84e-33	67.9054
	COMP	1.98593	5.47161	9.79067	9.12e-19	1.61e-17	31.6697
	ADAMTS1	1.98466	6.83983	15.3066	1.31e-35	7.15e-34	70.2285
	COL5A2	1.98239	9.21213	16.3012	1.14e-38	7.8e-37	77.249
	CXCR4	1.98131	8.47653	13.9365	2.29e-31	9.14e-30	60.5045
	DCLK1	1.97721	3.89336	18.6143	1.13e-45	1.44e-43	93.3099
	OLFML2B	1.97719	6.77256	17.3616	6.64e-42	6.03e-40	84.6669
	MAF	1.96969	7.67835	23.2798	4.62e-59	3.3e-56	123.992
	UBE2E2	1.96618	6.34335	17.3089	9.59e-42	8.68e-40	84.2998
	TWIST1	1.96222	4.80547	15.8206	3.42e-37	2.07e-35	73.8626
	ANGPTL2	1.96015	7.57649	18.9063	1.53e-46	2.14e-44	95.3026
	TIMP3	1.95623	8.77898	14.9261	1.97e-34	9.76e-33	67.5314
	MITF	1.95522	5.96333	20.0036	8.95e-50	1.87e-47	102.712
	NDN	1.95399	6.4936	18.6981	6.35e-46	8.48e-44	93.8829
	KIAA1462	1.95327	4.4267	22.4264	1.07e-56	5.39e-54	118.576
	TSPAN2	1.95321	5.52765	12.6017	3.08e-27	9.44e-26	51.0459
	CAV2	1.9525	7.18306	15.2341	2.2e-35	1.18e-33	69.715
	ECM2	1.94774	5.20647	18.4019	4.87e-45	5.83e-43	91.8549
	GFPT2	1.94741	5.14995	18.9626	1.04e-46	1.48e-44	95.6861
	VSIG4	1.94671	6.49393	14.2457	2.52e-32	1.07e-30	62.7013
	TSPYL5	1.94514	4.93746	23.7383	2.57e-60	2.04e-57	126.863
	ENPP2	1.94304	7.26993	15.0617	7.5e-35	3.88e-33	68.4937
	NARR///RAB34	1.94036	6.98102	21.5285	3.62e-54	1.36e-51	112.779
	HSD17B6	1.9361	4.91856	14.2127	3.19e-32	1.34e-30	62.4667
	BGN	1.93504	7.72552	13.8869	3.27e-31	1.28e-29	60.1523
	CNRIP1	1.93327	6.36823	24.3587	5.4e-62	5.7e-59	130.706
	COL5A1	1.92861	8.72231	14.6631	1.28e-33	6.02e-32	65.6658
	C11orf96	1.9246	8.87224	15.8132	3.6e-37	2.17e-35	73.811
	LAYN	1.92248	5.04024	23.1897	8.17e-59	5.66e-56	123.424
	PKD2	1.92099	6.20866	21.1548	4.21e-53	1.32e-50	110.338
	DACT1	1.91938	6.0054	14.1042	6.93e-32	2.84e-30	61.6958
	PALLD	1.91427	9.69345	19.5074	2.55e-48	4.45e-46	99.3773
	EVI2A	1.91343	5.76797	17.2698	1.26e-41	1.13e-39	84.028
	BNC2	1.90889	5.58334	21.4541	5.9e-54	2.18e-51	112.295
	AMOTL1	1.90808	6.61285	23.795	1.8e-60	1.48e-57	127.217
	CTSK	1.90535	9.00994	16.8901	1.8e-40	1.49e-38	81.3785
	ARL4C	1.90421	7.49194	17.2053	1.98e-41	1.75e-39	83.5788
	CRISPLD1	1.9025	3.81901	20.9742	1.39e-52	3.89e-50	109.152
	NAP1L3	1.89517	3.56133	22.2076	4.38e-56	2.07e-53	117.173
	CAV1	1.89318	8.49405	16.8302	2.75e-40	2.17e-38	80.9594
	NCF2	1.89233	5.7629	12.7521	1.06e-27	3.34e-26	52.1081
	BCL2A1	1.89233	5.83983	10.2334	4.59e-20	8.95e-19	34.6348
	ZNF521	1.89177	4.63129	22.5504	4.82e-57	2.48e-54	119.369
	ANOS1	1.88892	6.06032	11.9558	2.97e-25	8.1e-24	46.5037
	ACTA2	1.88835	11.066	17.5831	1.42e-42	1.32e-40	86.2056
	NR3C1	1.8845	7.65394	20.3702	7.67e-51	1.81e-48	105.157
	ANXA1	1.88231	9.04986	12.1141	9.72e-26	2.73e-24	47.6135
	BASP1	1.88155	8.0222	15.9085	1.83e-37	1.13e-35	74.4835
	MYO5A	1.88018	5.65951	26.3109	3.87e-67	1.22e-63	142.478
	TNFSF13B	1.87838	6.74249	13.9832	1.64e-31	6.64e-30	60.8366
	GEM	1.87736	8.13672	14.7118	9.08e-34	4.3e-32	66.0114
	FGL2	1.87422	7.1938	13.8111	5.61e-31	2.16e-29	59.6142
	RUNX2	1.87401	6.66753	14.3173	1.51e-32	6.53e-31	63.2098
	BHLHE41	1.87068	6.86959	11.7892	9.58e-25	2.53e-23	45.3385
	AXL	1.8655	7.32263	19.8113	3.27e-49	6.35e-47	101.423
	ACKR1	1.86453	5.77626	14.1018	7.05e-32	2.88e-30	61.6786
	CHST15	1.86345	6.86428	16.6715	8.38e-40	6.38e-38	79.8483
	EBF1	1.86283	5.07137	22.1551	6.15e-56	2.78e-53	116.836
	HCLS1	1.86125	6.98143	16.7421	5.1e-40	3.92e-38	80.343
	TNFSF4	1.85902	4.81542	15.3098	1.28e-35	7.01e-34	70.2513
	VIM	1.85729	10.9325	19.0862	4.47e-47	6.73e-45	96.5263
	FEZ1	1.85584	5.93528	23.0492	1.99e-58	1.3e-55	122.537
	SAMSN1	1.85425	6.01085	14.8158	4.33e-34	2.08e-32	66.749
	HTRA1	1.85301	8.18358	16.5759	1.64e-39	1.22e-37	79.1781
	IQCJ-SCHIP1///SCHIP1	1.8515	4.69585	21.1548	4.21e-53	1.32e-50	110.338
	SLC24A3	1.84951	6.31548	18.5878	1.35e-45	1.72e-43	93.1285
	PTPRC	1.84929	6.81314	13.8529	4.16e-31	1.62e-29	59.9107
	TFPI	1.84712	6.98121	14.6283	1.65e-33	7.62e-32	65.4185
	C1orf162	1.84612	5.89904	15.4138	6.13e-36	3.41e-34	70.9872
	GULP1	1.84462	6.56989	12.1213	9.24e-26	2.59e-24	47.6641
	FXYD6	1.84135	6.89445	16.6264	1.15e-39	8.65e-38	79.5324
	GNG2	1.84062	6.31898	22.3431	1.83e-56	9e-54	118.043
	CD14	1.83904	8.25615	13.7832	6.84e-31	2.62e-29	59.4162
	FCGR1B	1.83389	5.24635	14.288	1.87e-32	7.97e-31	63.0018
	GNG11	1.83266	7.13442	18.0039	7.62e-44	8.08e-42	89.116
	RORA	1.82875	5.6151	14.9051	2.29e-34	1.12e-32	67.3826
	TYROBP	1.82271	7.56704	13.4977	5.25e-30	1.92e-28	57.3889
	CD69	1.82241	4.22754	14.3664	1.07e-32	4.62e-31	63.5588
	C10orf10	1.82108	7.44439	15.9925	1.01e-37	6.38e-36	75.0759
	KLHL5	1.81882	6.97158	16.3902	6.08e-39	4.29e-37	77.8745
	HOXC6	1.81774	5.54966	7.44364	2.78e-12	2.54e-11	16.9079
	LUM	1.81565	10.2098	17.0397	6.31e-41	5.42e-39	82.4236
	DAPK1	1.81301	6.34427	13.2875	2.35e-29	8.3e-28	55.8979
	RBMS3	1.81066	5.54325	20.8816	2.56e-52	7e-50	108.542
	TRIB2	1.80953	6.80108	13.89	3.19e-31	1.26e-29	60.1743
	HMCN1	1.80931	4.50524	19.2149	1.86e-47	2.9e-45	97.3994
	RDX	1.80868	6.8596	12.2574	3.53e-26	1.01e-24	48.6206
	SCG2	1.80709	4.42624	15.1809	3.21e-35	1.7e-33	69.3381
	MYH10	1.80678	7.58812	12.7422	1.14e-27	3.57e-26	52.038
	CLEC7A	1.80637	5.9431	16.8792	1.95e-40	1.59e-38	81.3027
	JAM3	1.80447	7.31565	23.0574	1.89e-58	1.27e-55	122.59
	CILP	1.79994	5.49951	13.6595	1.65e-30	6.24e-29	58.5372
	CYBB	1.79959	6.4881	14.5633	2.62e-33	1.2e-31	64.9567
	CDKN2B	1.79645	5.8424	13.1489	6.3e-29	2.15e-27	54.9157
	COL6A1	1.79382	9.47174	16.1673	2.93e-38	1.93e-36	76.3071
	AKT3	1.79142	6.01159	25.8703	5.37e-66	1.19e-62	139.864
	PLXNC1	1.78869	6.13167	19.3061	9.99e-48	1.6e-45	98.017
	PCOLCE	1.78807	7.98967	16.6096	1.29e-39	9.66e-38	79.4149
	CLU	1.78729	7.19979	10.77	1.16e-21	2.51e-20	38.2827
	TGFB1I1	1.78438	8.12187	15.9115	1.79e-37	1.11e-35	74.5042
	C3orf80	1.78267	3.50274	20.5705	2.02e-51	4.97e-49	106.486
	TCF4	1.77881	8.56664	20.2978	1.25e-50	2.79e-48	104.675
	MOXD1	1.77789	5.87543	19.6917	7.32e-49	1.33e-46	100.619
	HACD4	1.77659	5.24671	19.8801	2.05e-49	4.1e-47	101.884
	GJA1	1.76962	8.54964	14.9595	1.55e-34	7.74e-33	67.7689
	CTGF	1.76951	9.1607	14.7614	6.37e-34	3.03e-32	66.3635
	EGR2	1.7689	5.89797	16.983	9.39e-41	7.88e-39	82.0281
	EVI2B	1.76655	6.44389	13.5485	3.65e-30	1.35e-28	57.7498
	C5AR1	1.76619	6.3727	14.2857	1.9e-32	8.09e-31	62.9852
	C1QB	1.76554	7.71052	11.9435	3.24e-25	8.8e-24	46.4176
	EMILIN1	1.76312	6.68063	17.1406	3.11e-41	2.7e-39	83.1276
	ALOX5	1.75964	7.27082	12.0572	1.45e-25	4.02e-24	47.2146
	MPEG1	1.75789	6.93806	13.7993	6.1e-31	2.34e-29	59.5299
	HEG1	1.75666	7.68637	23.3467	3.03e-59	2.24e-56	124.413
	COL1A2	1.75599	11.7507	14.2296	2.83e-32	1.19e-30	62.5866
	THBS4	1.75503	5.87375	12.5061	6.07e-27	1.82e-25	50.3719
	FCER1G	1.7533	7.61753	12.7058	1.47e-27	4.58e-26	51.7812
	ATP8B2	1.75229	6.06222	26.5406	9.9e-68	4.39e-64	143.831
	FAM198B	1.75175	8.25126	12.853	5.17e-28	1.67e-26	52.8211
	EFEMP2	1.74899	7.32196	19.0599	5.34e-47	7.95e-45	96.3474
	PTRF	1.74877	8.17653	17.9936	8.18e-44	8.63e-42	89.0453
	GIMAP8	1.74537	4.90046	18.0573	5.26e-44	5.74e-42	89.4848
	RARRES1	1.74426	7.23442	8.17323	3.27e-14	3.92e-13	21.2895
	JAZF1	1.74128	5.32568	19.0604	5.32e-47	7.95e-45	96.3512
	MPDZ	1.74124	5.6312	20.3884	6.8e-51	1.62e-48	105.278
	VIP	1.73867	4.00181	10.4174	1.31e-20	2.64e-19	35.8798
	FCGR2A	1.73496	6.60012	13.3033	2.1e-29	7.44e-28	56.0103
	SELM	1.73358	8.04013	13.3854	1.17e-29	4.19e-28	56.5921
	MRVI1	1.7334	7.58645	18.3215	8.48e-45	9.94e-43	91.3025
	SLC2A3	1.73229	7.35994	11.8305	7.17e-25	1.91e-23	45.6272
	CHST11	1.73089	6.16902	18.0321	6.26e-44	6.74e-42	89.3108
	GPM6B	1.72805	5.39358	12.7583	1.01e-27	3.2e-26	52.152
	GIMAP6	1.72642	5.71204	16.8731	2.03e-40	1.64e-38	81.26
	DOCK4	1.72428	5.67878	16.544	2.06e-39	1.5e-37	78.9547
	S1PR3	1.72296	6.35052	16.2223	1.99e-38	1.33e-36	76.6944
	CD36	1.72276	4.79677	12.8161	6.72e-28	2.15e-26	52.5604
	ITGB2	1.72246	7.08415	14.0221	1.24e-31	5.05e-30	61.1129
	CLIC2	1.7221	4.66123	19.9625	1.18e-49	2.44e-47	102.437
	PDGFRL	1.7217	5.16921	14.1582	4.71e-32	1.95e-30	62.0797
	JAM2	1.72011	5.10927	19.4233	4.51e-48	7.57e-46	98.8096
	PRICKLE2	1.71801	5.40069	20.4637	4.11e-51	9.91e-49	105.778
	ADGRL2	1.71715	5.29949	18.4217	4.25e-45	5.15e-43	91.9903
	SYNE1	1.71262	5.18834	23.6106	5.74e-60	4.38e-57	126.067
	EML1	1.71222	5.06717	18.0294	6.38e-44	6.83e-42	89.2919
	ADGRL4	1.70973	6.17206	18.8079	2.99e-46	4.09e-44	94.632
	ADAMTS12	1.70827	6.9364	13.2443	3.19e-29	1.12e-27	55.5918
	PTPRM	1.7058	6.6248	25.5324	4.11e-65	7.6e-62	137.842
	GPR34	1.70569	5.25512	12.5289	5.16e-27	1.56e-25	50.5322
	CMAHP	1.70466	4.68632	16.6342	1.09e-39	8.21e-38	79.5872
	DOCK8	1.70249	5.30292	16.3965	5.82e-39	4.12e-37	77.9186
	CHRDL2	1.70243	5.46372	9.98277	2.51e-19	4.6e-18	32.9509
	MS4A7	1.70218	6.78006	15.4258	5.63e-36	3.17e-34	71.0721
	FSTL1	1.70168	9.57348	19.0087	7.58e-47	1.11e-44	95.9993
	CD93	1.69764	7.89971	17.1638	2.65e-41	2.31e-39	83.2893
	HLA-DPB1	1.69626	9.24461	12.1686	6.61e-26	1.87e-24	47.9966
	P2RY14	1.69392	5.36868	14.3126	1.57e-32	6.74e-31	63.1764
	RASSF2	1.69328	6.0179	19.664	8.83e-49	1.59e-46	100.433
	LOC100509457///HLA-DQA1	1.69176	6.50223	5.02105	1.13e-06	3.63e-06	4.2804
	FPR3	1.68916	6.31017	13.0776	1.05e-28	3.53e-27	54.4104
	THBD	1.68833	6.20514	18.6834	7.03e-46	9.16e-44	93.782
	ALOX5AP	1.68609	7.92374	12.4069	1.23e-26	3.62e-25	49.6723
	TRIM22	1.6847	8.04471	12.0314	1.74e-25	4.8e-24	47.0339
	LAMA4	1.68462	7.38087	19.7769	4.12e-49	7.8e-47	101.192
	SPARC	1.68436	10.8732	16.0116	8.83e-38	5.62e-36	75.2102
	DFNA5	1.68078	5.90205	16.697	7e-40	5.35e-38	80.0275
	PXDN	1.67951	8.14882	16.5935	1.45e-39	1.08e-37	79.3013
	ANK2	1.67839	4.52467	15.7558	5.41e-37	3.2e-35	73.4056
	EMP3	1.67672	7.72088	14.4857	4.55e-33	2.03e-31	64.406
	C1QA	1.67607	7.78382	11.9723	2.64e-25	7.22e-24	46.6195
	AMIGO2	1.67599	7.73348	9.90823	4.14e-19	7.49e-18	32.4528
	PRKCDBP	1.67449	6.63262	13.8896	3.2e-31	1.26e-29	60.1714
	ITGA5	1.67345	7.48272	14.2464	2.51e-32	1.06e-30	62.706
	RARRES2	1.67126	8.28499	13.8118	5.58e-31	2.16e-29	59.6188
	FLNA	1.66919	8.70516	14.4876	4.49e-33	2.01e-31	64.4189
	GLYR1///SEPT6	1.66745	6.48968	16.532	2.24e-39	1.61e-37	78.8705
	ALDH1A3	1.66658	7.04222	13.687	1.36e-30	5.14e-29	58.7331
	RFTN1	1.66656	7.70508	18.2453	1.43e-44	1.64e-42	90.7789
	COL12A1	1.66613	9.64433	11.7496	1.27e-24	3.33e-23	45.0615
	PPP1R3C	1.66583	4.96467	13.6976	1.26e-30	4.79e-29	58.8078
	CLIP4	1.65994	4.39563	21.0993	6.07e-53	1.82e-50	109.974
	ITGAM	1.6594	5.83096	15.7239	6.78e-37	3.99e-35	73.18
	LDB2	1.65824	5.65425	20.6568	1.14e-51	2.93e-49	107.058
	LGALS1	1.65662	10.9024	16.8759	1.99e-40	1.62e-38	81.2794
	PTGS2	1.65641	5.92231	7.4856	2.17e-12	2.02e-11	17.1538
	PECAM1	1.65641	8.22796	17.8523	2.18e-43	2.23e-41	88.0691
	C10orf128	1.65624	6.06647	20.8243	3.74e-52	9.99e-50	108.164
	HSPA2	1.65463	6.64963	12.6867	1.68e-27	5.22e-26	51.6462
	THBS1	1.6516	8.10393	13.2194	3.81e-29	1.32e-27	55.4153
	CMTM3	1.65147	7.19781	18.0551	5.34e-44	5.8e-42	89.4692
	SLFN11	1.64899	5.29087	18.9828	9.05e-47	1.3e-44	95.8234
	MSRB3	1.64463	7.50536	19.8627	2.31e-49	4.57e-47	101.768
	SERPINE1	1.64431	7.11973	10.2719	3.53e-20	6.93e-19	34.8947
	PLEKHO1	1.6431	6.5771	17.6948	6.51e-43	6.38e-41	86.9794
	MLLT11	1.64271	6.6812	16.8674	2.11e-40	1.7e-38	81.2201
	ABCA8	1.64176	4.24719	10.9796	2.73e-22	6.15e-21	39.7217
	HTR2B	1.64142	3.64693	12.0069	2.07e-25	5.68e-24	46.8618
	RGS1	1.64118	8.62607	11.2481	4.23e-23	1e-21	41.5747
	BCHE	1.63963	3.29581	9.50255	6.23e-18	1.04e-16	29.7649
	FCGR3B	1.6388	5.94034	11.4972	7.43e-24	1.86e-22	43.303
	PNMA1	1.63831	6.97731	14.4773	4.83e-33	2.15e-31	64.3461
	FBLN5	1.63743	6.40892	16.3371	8.84e-39	6.14e-37	77.5015
	HDGFRP3	1.6366	6.25678	12.7888	8.16e-28	2.59e-26	52.3675
	PDE1A	1.63631	4.34825	21.4183	7.46e-54	2.67e-51	112.061
	SLAMF8	1.63628	5.92431	14.4764	4.86e-33	2.16e-31	64.3402
	TMTC1	1.63585	5.59925	20.3334	9.81e-51	2.24e-48	104.913
	IFI44L	1.63513	5.76904	7.00998	3.51e-11	2.69e-10	14.4137
	COX7A1	1.63095	6.87346	18.4262	4.12e-45	5.01e-43	92.0215
	C1QC	1.63022	8.29111	11.3423	2.19e-23	5.39e-22	42.2271
	OLFML1	1.63011	5.54125	22.3368	1.9e-56	9.17e-54	118.002
	ITGBL1	1.63002	5.87157	10.7825	1.07e-21	2.32e-20	38.3683
	ARHGAP29	1.62994	6.77668	12.9816	2.07e-28	6.82e-27	53.7308
	A2M	1.62859	9.8057	16.9438	1.24e-40	1.03e-38	81.7543
	MSN	1.62848	9.17285	17.721	5.42e-43	5.34e-41	87.161
	RBMS1	1.62685	8.25439	14.9751	1.39e-34	7e-33	67.8794
	LMO3	1.62505	5.13448	11.2904	3.15e-23	7.63e-22	41.8672
	SRGN	1.62504	9.89851	13.2092	4.1e-29	1.42e-27	55.343
	LAPTM5	1.62415	9.19777	14.2196	3.04e-32	1.27e-30	62.516
	FAM126A	1.62384	6.25361	14.7865	5.33e-34	2.55e-32	66.5414
	KCNE4	1.62257	4.86257	18.2601	1.29e-44	1.49e-42	90.8806
	C14orf132	1.62127	5.21364	19.3531	7.26e-48	1.18e-45	98.3354
	MXRA7	1.62114	9.71564	16.8135	3.09e-40	2.42e-38	80.8429
	PI15	1.62064	5.03149	12.3284	2.14e-26	6.22e-25	49.1198
	OLFML3	1.6199	7.22163	11.9159	3.93e-25	1.06e-23	46.2242
	VEGFC	1.61895	5.41495	18.1913	2.08e-44	2.33e-42	90.4072
	MCC	1.61835	5.24053	22.7482	1.36e-57	7.72e-55	120.629
	FYN	1.61624	7.59954	14.6223	1.72e-33	7.94e-32	65.3757
	TSHZ3	1.60888	5.33275	24.6991	6.61e-63	7.71e-60	132.794
	PRICKLE1	1.60757	6.28689	16.2316	1.86e-38	1.25e-36	76.7598
	EDNRA	1.60106	7.13699	11.272	3.58e-23	8.61e-22	41.7399
	PIK3CG	1.60063	5.16204	17.4725	3.06e-42	2.81e-40	85.4377
	IFIT1	1.59938	6.2892	8.16253	3.5e-14	4.18e-13	21.2237
	FLI1	1.59728	5.43479	21.1447	4.5e-53	1.39e-50	110.272
	SAMD4A	1.59673	7.08553	16.5608	1.83e-39	1.34e-37	79.0727
	OLR1	1.59556	3.7908	10.753	1.31e-21	2.81e-20	38.1668
	TUBA1A	1.59533	10.1019	18.144	2.89e-44	3.22e-42	90.0818
	C16orf54	1.59457	3.82393	12.7772	8.86e-28	2.81e-26	52.2854
	MEF2C	1.59387	6.62468	18.5627	1.61e-45	2e-43	92.9565
	HSD11B1	1.59202	5.36984	10.8782	5.51e-22	1.22e-20	39.0245
	SOX7	1.59184	4.61493	15.0707	7.04e-35	3.64e-33	68.5575
	CYTIP	1.58585	5.63552	11.4747	8.7e-24	2.17e-22	43.1461
	MFAP4	1.58267	5.8396	13.939	2.25e-31	9.01e-30	60.5224
	FAM171B	1.58224	4.80438	20.7025	8.39e-52	2.19e-49	107.36
	MIR8071-2///MIR8071-1///IGHV4-31///IGHM///IGHG2///IGHG1	1.58057	11.6352	6.32444	1.61e-09	9.12e-09	10.6618
	BAG2	1.57921	6.37813	7.96562	1.18e-13	1.32e-12	20.0206
	GLIS2	1.57891	6.12408	15.776	4.68e-37	2.79e-35	73.5483
	MN1	1.57819	4.39463	15.4503	4.73e-36	2.67e-34	71.2458
	RERG	1.57765	5.27777	16.9068	1.6e-40	1.33e-38	81.4956
	SMARCA1	1.57701	5.69094	17.1654	2.62e-41	2.29e-39	83.3009
	AQP1	1.57698	7.26453	10.3457	2.14e-20	4.24e-19	35.3938
	TUSC3	1.5768	5.86008	18.9294	1.3e-46	1.84e-44	95.4601
	NUAK1	1.57667	6.79247	15.5728	1.98e-36	1.14e-34	72.1124
	TGFB1	1.57572	6.94645	12.2859	2.89e-26	8.32e-25	48.8207
	FAM101B	1.57551	7.08116	17.1857	2.27e-41	2e-39	83.4422
	CCL11	1.57532	6.77774	8.36661	9.75e-15	1.24e-13	22.486
	GNAI1	1.57411	6.14783	10.3444	2.16e-20	4.28e-19	35.3847
	STOM	1.57236	8.81677	17.6878	6.83e-43	6.67e-41	86.9312
	CECR1	1.56877	7.06881	13.0261	1.51e-28	5.03e-27	54.0462
	PGM5	1.56675	5.59125	8.69762	1.19e-15	1.65e-14	24.5648
	LIX1L	1.56577	7.13088	21.3271	1.36e-53	4.71e-51	111.466
	CCL21	1.56262	6.1303	11.2267	4.91e-23	1.16e-21	41.4265
	PEG3	1.56048	4.12766	18.2352	1.54e-44	1.75e-42	90.7091
	TPSB2	1.55918	7.15625	11.0698	1.46e-22	3.36e-21	40.343
	FAM20C	1.55611	6.35988	17.7417	4.7e-43	4.69e-41	87.3043
	TIE1	1.55464	4.98217	16.2209	2.01e-38	1.34e-36	76.6844
	HLA-DRA	1.5544	10.5816	9.04298	1.28e-16	1.93e-15	26.7723
	HLA-DPA1	1.55316	10.8502	10.558	5e-21	1.04e-19	36.8354
	KANK2	1.55148	7.95862	18.2511	1.38e-44	1.58e-42	90.8189
	CCL19	1.54535	5.72886	9.90436	4.25e-19	7.68e-18	32.4269
	FRY	1.54472	5.69685	14.3691	1.05e-32	4.54e-31	63.5781
	ELK3	1.54444	7.60696	16.1734	2.81e-38	1.86e-36	76.3499
	LTBP1	1.53909	7.90292	14.5594	2.69e-33	1.23e-31	64.9295
	RGS4	1.53788	5.12987	14.9021	2.34e-34	1.14e-32	67.3616
	SELL	1.53662	5.45542	11.4673	9.16e-24	2.28e-22	43.0951
	CD53	1.53655	8.20397	13.0385	1.38e-28	4.62e-27	54.1341
	EPB41L3	1.53409	5.46586	10.7062	1.81e-21	3.84e-20	37.8463
	PALMD	1.53148	4.68386	16.864	2.16e-40	1.74e-38	81.1962
	RAI14	1.53002	7.23578	15.1313	4.57e-35	2.4e-33	68.9865
	PDPN	1.52986	6.6088	14.4782	4.8e-33	2.14e-31	64.3527
	KIF26B	1.52905	5.45939	12.0999	1.07e-25	3e-24	47.5138
	IL10RA	1.52571	6.21183	16.8869	1.84e-40	1.51e-38	81.3564
	CXCL9	1.52461	7.16302	7.08146	2.32e-11	1.83e-10	14.8187
	CEP170P1///CEP170	1.52439	7.04249	16.3417	8.56e-39	5.97e-37	77.5338
	CLIC4	1.52222	9.08877	17.9843	8.72e-44	9.12e-42	88.9807
	ADAMTS5	1.52138	6.18845	14.5539	2.8e-33	1.27e-31	64.8901
	CD86	1.52109	5.77096	15.2461	2.02e-35	1.09e-33	69.7999
	DLC1	1.52066	7.31668	15.9656	1.22e-37	7.63e-36	74.8862
	PLK2	1.51675	6.7944	10.2541	3.99e-20	7.81e-19	34.7746
	COL3A1	1.51588	12.0651	15.4616	4.36e-36	2.47e-34	71.3257
	CSGALNACT2	1.51276	7.07134	18.3416	7.38e-45	8.7e-43	91.4408
	ROBO1	1.5117	7.14192	10.8605	6.23e-22	1.37e-20	38.9033
	LOC101060835///HLA-DQB1	1.50975	8.32677	9.8985	4.42e-19	7.97e-18	32.3879
	HECTD2	1.50971	4.34559	17.736	4.88e-43	4.86e-41	87.2651
	MGC24103	1.50896	3.79766	15.3657	8.63e-36	4.74e-34	70.6473
	CXCL10	1.50893	7.4477	7.00828	3.54e-11	2.71e-10	14.4042
	PDE4B	1.50608	6.36911	11.3076	2.79e-23	6.82e-22	41.9869
	NID2	1.50554	7.30612	12.2727	3.17e-26	9.11e-25	48.7277
	CCDC88A	1.50185	4.59484	18.1989	1.98e-44	2.22e-42	90.46
	IGFBP6	1.50083	6.72023	13.1781	5.12e-29	1.76e-27	55.1224
	CHI3L1	1.4973	7.32834	7.22164	1.03e-11	8.59e-11	15.6201
	DKK3	1.49705	8.50544	14.8476	3.45e-34	1.67e-32	66.9753
	RCAN2	1.49653	6.0886	15.3268	1.14e-35	6.24e-34	70.3716
	GIMAP7	1.49604	5.0233	14.9133	2.16e-34	1.06e-32	67.4411
	ZNF667-AS1	1.49126	4.59783	19.9058	1.73e-49	3.48e-47	102.057
	IFI16	1.48995	8.35996	11.3008	2.93e-23	7.13e-22	41.9394
	CLEC5A	1.48801	3.9252	11.1398	8.98e-23	2.09e-21	40.8262
	TDO2	1.48767	5.81923	8.33326	1.2e-14	1.51e-13	22.2786
	TBC1D9	1.48735	6.33292	10.8708	5.8e-22	1.28e-20	38.9738
	ISM1	1.48645	4.16656	10.9485	3.39e-22	7.57e-21	39.5078
	MAOB	1.48613	6.3385	9.10418	8.58e-17	1.31e-15	27.1674
	FCGR1CP///FCGR1B///FCGR1A	1.48501	5.68107	13.0412	1.36e-28	4.54e-27	54.1527
	LOC101060835///LOC100996809///HLA-DRB4///HLA-DRB3///HLA-DRB1///HLA-DQB1	1.48188	10.304	9.84153	6.48e-19	1.16e-17	32.0081
	RASSF8	1.48139	4.75712	16.3183	1.01e-38	6.97e-37	77.3693
	C1orf54	1.48109	7.44294	20.9871	1.27e-52	3.62e-50	109.237
	PDGFRA	1.47764	8.48929	11.4919	7.71e-24	1.93e-22	43.266
	MAGEH1	1.477	6.623	16.1187	4.14e-38	2.69e-36	75.9648
	IL6	1.47452	6.27737	8.99658	1.73e-16	2.57e-15	26.4736
	HCK	1.47375	6.54357	13.825	5.08e-31	1.97e-29	59.7127
	TANC2	1.47312	4.96028	15.4185	5.93e-36	3.31e-34	71.0208
	PPP1R12B	1.47287	7.03527	12.0493	1.53e-25	4.24e-24	47.1591
	SCG5	1.47167	5.80688	7.54897	1.48e-12	1.42e-11	17.5267
	TLR8	1.47135	4.39941	13.5401	3.88e-30	1.43e-28	57.6902
	DOCK2	1.47026	5.24769	15.6566	1.09e-36	6.36e-35	72.7044
	UBE2QL1	1.46972	4.01334	16.3357	8.93e-39	6.19e-37	77.4915
	MYOCD	1.4683	5.53411	9.33016	1.95e-17	3.15e-16	28.6354
	SOBP	1.46771	5.87917	10.5965	3.84e-21	8.04e-20	37.0974
	SETBP1	1.46749	5.15078	16.8477	2.43e-40	1.93e-38	81.082
	MAMDC2	1.46711	3.20861	11.1393	9.02e-23	2.09e-21	40.8224
	HOXB2	1.46509	6.82255	16.9821	9.45e-41	7.9e-39	82.0217
	LATS2	1.4642	7.79713	17.7421	4.68e-43	4.69e-41	87.307
	TTC7B	1.46274	5.07088	16.5386	2.14e-39	1.55e-37	78.9164
	CCL3L3///CCL3L1///CCL3	1.45973	6.71321	7.94304	1.36e-13	1.51e-12	19.8837
	CD37	1.45938	5.33944	13.9482	2.11e-31	8.45e-30	60.5881
	CD84	1.4578	6.29679	15.4196	5.88e-36	3.29e-34	71.0288
	TM6SF1	1.45687	3.91772	18.5832	1.4e-45	1.76e-43	93.0972
	ZNF532	1.45642	6.7072	17.5896	1.35e-42	1.27e-40	86.2505
	PPP1R14A	1.45466	5.42975	10.384	1.65e-20	3.29e-19	35.653
	GGTA1P	1.45416	5.5789	15.8682	2.44e-37	1.49e-35	74.1987
	MCTP1	1.45372	4.94613	12.0117	2e-25	5.49e-24	46.8956
	TLR1	1.45134	3.93459	15.1207	4.93e-35	2.58e-33	68.9115
	EDIL3	1.45117	8.48595	12.7438	1.12e-27	3.54e-26	52.0493
	MFAP2	1.45113	7.73239	10.6638	2.42e-21	5.11e-20	37.5564
	TCEAL3	1.4505	7.38396	17.8215	2.7e-43	2.73e-41	87.8564
	ITPR1	1.44848	5.36762	18.9864	8.83e-47	1.28e-44	95.8479
	IKBIP	1.44842	5.26199	15.7307	6.46e-37	3.81e-35	73.2281
	DNAJB4	1.44681	6.06793	13.9078	2.81e-31	1.12e-29	60.3007
	PRKCB	1.4464	5.55559	14.653	1.38e-33	6.43e-32	65.5941
	SELE	1.44207	4.13215	10.1516	8e-20	1.53e-18	34.0836
	LOC101060835///LOC100996809///HLA-DRB5///HLA-DRB4///HLA-DRB1///HLA-DQB1	1.44187	10.6635	10.1765	6.76e-20	1.3e-18	34.2513
	CACNA2D1	1.44057	5.5382	18.6897	6.73e-46	8.88e-44	93.8251
	LOC101928361///ARHGAP15	1.43859	6.12081	18.1209	3.39e-44	3.74e-42	89.9226
	MSR1	1.43843	4.47703	15.3898	7.27e-36	4.02e-34	70.8177
	C3AR1	1.43798	7.5102	13.8841	3.33e-31	1.3e-29	60.1328
	LOC100130872///SPON2	1.43599	7.84867	11.8775	5.15e-25	1.39e-23	45.9557
	ETS1	1.43521	8.26319	21.3268	1.36e-53	4.71e-51	111.464
	MAGI2-AS3	1.43435	4.79148	21.2477	2.29e-53	7.45e-51	110.946
	FAM26F	1.43408	6.58537	9.76566	1.08e-18	1.9e-17	31.5035
	SH3BP5	1.43388	7.59523	16.6598	9.1e-40	6.91e-38	79.7662
	C4B_2///C4B///C4A	1.43281	7.47564	10.1617	7.47e-20	1.43e-18	34.1521
	BCL6	1.43145	7.52873	14.5601	2.68e-33	1.22e-31	64.9342
	FILIP1L	1.42996	8.18018	13.8909	3.17e-31	1.26e-29	60.1805
	CPED1	1.42836	6.59711	11.5263	6.06e-24	1.53e-22	43.5052
	CYYR1	1.42811	5.25521	18.5108	2.3e-45	2.83e-43	92.6013
	PDZRN4	1.42775	3.28741	11.5836	4.06e-24	1.04e-22	43.9037
	TIAM1	1.42738	5.17306	13.8168	5.38e-31	2.08e-29	59.6547
	RAMP1	1.4255	6.66065	9.58731	3.55e-18	6.03e-17	30.323
	OGFRL1	1.42447	6.46828	11.2031	5.79e-23	1.36e-21	41.2631
	LEPROT///LEPR	1.42398	4.89024	10.8889	5.12e-22	1.14e-20	39.0983
	EPYC	1.42351	3.27005	6.47718	6.99e-10	4.25e-09	11.4762
	EMCN	1.41867	6.10227	15.0238	9.83e-35	5.04e-33	68.225
	ENTPD1	1.41746	7.29402	23.0098	2.56e-58	1.6e-55	122.289
	GABARAPL3///GABARAPL1	1.41636	7.36502	16.4382	4.34e-39	3.09e-37	78.2114
	ZNF331	1.41474	6.37212	11.7852	9.86e-25	2.6e-23	45.3104
	SLC2A10	1.41365	6.70654	8.18687	3.01e-14	3.61e-13	21.3734
	SHISA2	1.41256	4.79785	9.41659	1.1e-17	1.81e-16	29.2007
	PNMAL1	1.41197	3.92087	14.2957	1.77e-32	7.56e-31	63.0564
	TFEC	1.41176	3.82041	13.3726	1.28e-29	4.57e-28	56.5014
	RNF144A	1.41129	6.47148	13.8885	3.23e-31	1.27e-29	60.164
	ZCCHC24	1.4111	7.60428	11.3799	1.69e-23	4.17e-22	42.4879
	TFPI2	1.40988	4.51489	6.96029	4.66e-11	3.5e-10	14.1337
	ARHGEF6	1.40947	6.46019	21.0157	1.05e-52	3.04e-50	109.425
	GPR183	1.40938	6.06203	14.2464	2.51e-32	1.06e-30	62.7062
	APBB1IP	1.40853	6.79161	15.7516	5.57e-37	3.29e-35	73.3761
	MRC2	1.40667	8.19421	17.8406	2.36e-43	2.4e-41	87.9881
	CPXM2	1.40649	5.76695	13.1133	8.12e-29	2.75e-27	54.6636
	NID1	1.40589	7.56592	12.474	7.62e-27	2.28e-25	50.1454
	LRRC15	1.40409	6.21899	9.27704	2.77e-17	4.41e-16	28.289
	FZD1	1.40358	6.7138	16.574	1.66e-39	1.23e-37	79.1651
	DUSP1	1.40288	10.1375	11.0311	1.91e-22	4.34e-21	40.0763
	CTSL	1.39958	8.58418	14.4633	5.34e-33	2.36e-31	64.2467
	DIXDC1	1.39793	6.22861	16.0248	8.04e-38	5.15e-36	75.3032
	ST8SIA4	1.39749	4.37302	19.4742	3.19e-48	5.48e-46	99.1536
	MRAS	1.39731	5.9133	19.7822	3.97e-49	7.59e-47	101.228
	FAM63B	1.39627	6.0329	16.376	6.72e-39	4.71e-37	77.7749
	TMEM200B	1.3954	5.219	17.1418	3.09e-41	2.68e-39	83.1358
	VWF	1.39491	7.90364	12.8412	5.62e-28	1.81e-26	52.7378
	MMP9	1.39444	7.8916	8.24846	2.05e-14	2.5e-13	21.7533
	ADGRF5	1.39402	6.46363	14.9034	2.32e-34	1.13e-32	67.3708
	KLF12	1.39399	6.18793	10.7224	1.62e-21	3.45e-20	37.9568
	COL18A1	1.39152	6.929	13.7505	8.64e-31	3.3e-29	59.1836
	SFRP1	1.39019	4.65781	11.5223	6.23e-24	1.57e-22	43.4772
	GIMAP4	1.38942	6.43563	16.8238	2.87e-40	2.26e-38	80.915
	CDH5	1.38844	5.84875	15.0776	6.7e-35	3.48e-33	68.6058
	TMEM204	1.3883	6.64535	18.2655	1.25e-44	1.45e-42	90.9176
	RAB8B	1.38809	7.01336	18.3602	6.49e-45	7.69e-43	91.5683
	PDZRN3	1.38726	6.25612	10.196	5.92e-20	1.14e-18	34.3828
	CPE	1.38597	6.74009	8.1068	4.95e-14	5.8e-13	20.8817
	TPSAB1	1.38543	7.33621	11.0057	2.28e-22	5.16e-21	39.901
	ID4	1.38542	7.08008	8.48029	4.75e-15	6.23e-14	23.1957
	THY1	1.38494	8.11835	14.4111	7.75e-33	3.41e-31	63.8762
	IGFBP3	1.38479	9.62839	11.526	6.07e-24	1.54e-22	43.5028
	CSF1R	1.38295	7.13482	15.9867	1.05e-37	6.61e-36	75.0347
	PLAT	1.38256	7.85072	11.2654	3.75e-23	8.97e-22	41.6944
	TPST1	1.38241	5.62268	19.0078	7.63e-47	1.11e-44	95.9931
	PTGDS	1.37994	8.43347	10.9343	3.74e-22	8.35e-21	39.4097
	IL6ST	1.37641	9.03192	14.649	1.42e-33	6.6e-32	65.5652
	RCSD1	1.37573	5.44416	16.57	1.71e-39	1.26e-37	79.1369
	LXN	1.37545	7.63831	11.0034	2.32e-22	5.23e-21	39.8856
	LCP2	1.37369	6.56942	11.3478	2.11e-23	5.19e-22	42.2654
	GPRASP1	1.37243	4.50506	14.2095	3.27e-32	1.36e-30	62.4442
	TSC22D3	1.36733	8.28541	13.1163	7.94e-29	2.7e-27	54.6851
	ANTXR2	1.36501	8.36191	13.0155	1.63e-28	5.41e-27	53.9709
	GSN	1.36463	8.71451	14.7701	5.99e-34	2.86e-32	66.4252
	PLA1A	1.3642	5.36812	9.36122	1.59e-17	2.58e-16	28.8383
	KLF9	1.36349	6.15109	14.7655	6.19e-34	2.95e-32	66.3925
	TRPS1	1.36341	6.21375	20.029	7.54e-50	1.59e-47	102.882
	FNBP1	1.36325	7.24015	15.2445	2.04e-35	1.1e-33	69.7887
	IFI44	1.36209	5.96824	7.43023	3.01e-12	2.73e-11	16.8295
	LOXL2	1.35488	8.54466	10.7737	1.13e-21	2.46e-20	38.3081
	FKBP1B	1.35275	5.31258	7.85204	2.37e-13	2.55e-12	19.3337
	TPSB2///TPSAB1	1.35254	7.36425	11.1322	9.47e-23	2.19e-21	40.7738
	SLC2A14///SLC2A3	1.35025	7.01269	10.0045	2.16e-19	3.99e-18	33.0967
	DOCK10	1.34927	4.19904	19.803	3.45e-49	6.66e-47	101.367
	TRPC1	1.34806	4.63941	18.5759	1.47e-45	1.84e-43	93.0471
	MS4A6A	1.34607	8.06096	13.3227	1.83e-29	6.5e-28	56.1477
	LTBP2	1.34587	6.97028	14.5855	2.23e-33	1.03e-31	65.1146
	DENND5A	1.34573	7.23766	16.8522	2.35e-40	1.88e-38	81.1133
	CLIC6	1.34315	4.96382	10.0471	1.62e-19	3.02e-18	33.382
	PPP1R18	1.34299	7.83308	15.1396	4.31e-35	2.27e-33	69.0456
	CXCL11	1.34267	5.99043	4.28444	2.83e-05	7.04e-05	1.17959
	CD200	1.34217	6.46625	8.07138	6.16e-14	7.13e-13	20.6649
	UCHL1	1.3415	6.00514	12.9505	2.59e-28	8.47e-27	53.5107
	FDCSP	1.33897	4.93564	7.1638	1.44e-11	1.18e-10	15.2883
	PLA2G4A	1.33814	5.19208	5.58836	7.37e-08	3.02e-07	6.92668
	CSGALNACT1	1.33741	6.08144	11.0048	2.29e-22	5.18e-21	39.8948
	GLIPR2	1.33711	6.62685	14.0471	1.04e-31	4.24e-30	61.2906
	MEOX2	1.33646	3.14282	14.6545	1.37e-33	6.37e-32	65.6044
	THEMIS2	1.33625	5.86186	15.7142	7.27e-37	4.26e-35	73.1112
	MXRA8	1.33573	7.3928	13.9384	2.26e-31	9.03e-30	60.518
	TOX	1.33518	5.25454	8.51391	3.84e-15	5.07e-14	23.4064
	CARMN///MIR145	1.33335	5.85395	11.5452	5.31e-24	1.35e-22	43.6366
	SAMD9L	1.33319	6.2603	9.34041	1.82e-17	2.95e-16	28.7023
	TPBG	1.33277	8.00354	9.75523	1.16e-18	2.03e-17	31.4343
	BHLHE22	1.33129	5.27068	16.0856	5.23e-38	3.38e-36	75.7317
	LMCD1	1.33017	6.74094	12.5903	3.34e-27	1.02e-25	50.9655
	HLA-DQB1	1.32791	8.05102	8.00632	9.21e-14	1.04e-12	20.2681
	SGTB	1.32525	5.80982	15.2865	1.52e-35	8.2e-34	70.0862
	ITM2A	1.32475	6.42461	14.7162	8.8e-34	4.18e-32	66.0424
	TWSG1	1.32318	8.24735	14.1514	4.95e-32	2.05e-30	62.0311
	PLA2G7	1.32247	6.23458	11.0664	1.5e-22	3.43e-21	40.3192
	PRNP	1.32214	8.66951	9.94993	3.13e-19	5.7e-18	32.7313
	ZSCAN18	1.32052	6.43073	10.4385	1.13e-20	2.3e-19	36.0227
	TMEM119	1.3201	5.29798	13.1166	7.93e-29	2.7e-27	54.687
	S100A4	1.31963	9.94684	8.35119	1.07e-14	1.36e-13	22.3901
	LRRC17	1.31907	4.5247	13.4074	9.99e-30	3.6e-28	56.7483
	FBLN2	1.31832	6.07241	14.3376	1.31e-32	5.66e-31	63.3539
	LIMCH1	1.31785	6.08787	9.51381	5.78e-18	9.71e-17	29.8389
	GXYLT2	1.31768	6.32544	7.16888	1.4e-11	1.15e-10	15.3174
	P2RX7	1.31672	4.61003	15.6214	1.4e-36	8.12e-35	72.4562
	RARRES3	1.31651	7.52625	7.53619	1.6e-12	1.52e-11	17.4513
	CCR2	1.31427	4.50434	13.9001	2.97e-31	1.18e-29	60.2461
	PTPN14	1.31408	7.45006	16.5147	2.53e-39	1.81e-37	78.7487
	RSAD2	1.31265	5.4559	8.02732	8.09e-14	9.22e-13	20.396
	SOCS3	1.31243	7.46296	9.75942	1.12e-18	1.98e-17	31.4622
	HLA-DMA	1.31214	8.11425	8.08774	5.57e-14	6.48e-13	20.765
	TREM1	1.31112	5.6876	8.09429	5.34e-14	6.24e-13	20.8051
	GZMK	1.31109	5.33269	9.96699	2.79e-19	5.09e-18	32.8454
	CPVL	1.31086	6.83284	8.9806	1.92e-16	2.85e-15	26.3709
	LOC100996809///HLA-DRB4///HLA-DRB1	1.30974	10.4353	9.76309	1.1e-18	1.93e-17	31.4865
	MT1M	1.30961	4.97634	6.04423	7.15e-09	3.56e-08	9.20203
	TEK	1.30856	5.48502	19.7136	6.31e-49	1.16e-46	100.766
	CSRP2	1.30794	7.29792	13.1549	6.03e-29	2.06e-27	54.9584
	SGK1	1.30738	8.78262	10.9326	3.78e-22	8.43e-21	39.3984
	EVL	1.30595	6.48857	15.8301	3.19e-37	1.94e-35	73.9299
	LBH	1.30569	6.98399	13.4459	7.59e-30	2.75e-28	57.0212
	SLA	1.30469	7.11858	13.9548	2.01e-31	8.08e-30	60.6347
	AGTR1	1.30409	4.03751	9.97817	2.59e-19	4.74e-18	32.9202
	FPR1	1.30409	6.45298	10.4561	1e-20	2.04e-19	36.1424
	BOC	1.30322	6.50289	15.3047	1.33e-35	7.23e-34	70.2149
	PDK4	1.30117	6.18262	7.53282	1.63e-12	1.55e-11	17.4315
	ANKRD44	1.30037	5.18054	16.5273	2.31e-39	1.66e-37	78.8374
	PALM2-AKAP2///AKAP2	1.29866	8.24919	14.9658	1.49e-34	7.45e-33	67.8133
	EGR3	1.29813	6.04943	8.64069	1.71e-15	2.34e-14	24.2046
	EPHA3	1.29803	4.11377	13.6681	1.56e-30	5.88e-29	58.5983
	CHN1	1.29623	6.69322	13.8864	3.28e-31	1.29e-29	60.1488
	SPHK1	1.29588	6.09538	11.6336	2.86e-24	7.42e-23	44.2523
	FAM13C	1.29353	4.20376	12.826	6.26e-28	2.01e-26	52.6304
	SCN7A	1.29302	3.27738	9.43943	9.47e-18	1.56e-16	29.3504
	CARMN	1.2911	6.33495	10.2257	4.84e-20	9.39e-19	34.583
	CCDC69	1.29083	5.34882	12.1512	7.48e-26	2.11e-24	47.874
	PDLIM7	1.29041	6.74577	13.0731	1.08e-28	3.64e-27	54.379
	NHSL2	1.2904	4.39152	21.0955	6.23e-53	1.84e-50	109.949
	PCSK5	1.28239	5.18544	12.0184	1.91e-25	5.26e-24	46.9422
	KLF2	1.28233	7.83635	12.5538	4.33e-27	1.32e-25	50.7076
	FCGR2C	1.28097	6.61027	12.1268	8.89e-26	2.5e-24	47.7026
	CCR1	1.28083	6.25422	11.9936	2.27e-25	6.23e-24	46.7682
	AQP9	1.28041	5.8651	7.75681	4.24e-13	4.4e-12	18.7617
	POU2AF1	1.27981	6.21137	5.87348	1.74e-08	8.01e-08	8.33493
	PBX3	1.27881	7.03977	14.8422	3.58e-34	1.73e-32	66.9365
	C2orf40	1.27513	3.54065	10.673	2.27e-21	4.81e-20	37.6198
	RNF217	1.27499	5.33469	8.42971	6.55e-15	8.46e-14	22.8793
	AKR1B1	1.27463	7.8522	11.5882	3.93e-24	1.01e-22	43.9363
	GPR65	1.27454	4.78072	13.5206	4.45e-30	1.64e-28	57.5519
	HAVCR2	1.2734	6.11149	12.3036	2.55e-26	7.38e-25	48.9455
	COL8A2	1.27324	5.7283	12.7888	8.16e-28	2.59e-26	52.3673
	SYNE3///LINC00341	1.27068	5.41568	14.9061	2.27e-34	1.11e-32	67.3896
	PLSCR4	1.27054	6.81472	11.8837	4.93e-25	1.33e-23	45.9989
	TTC28	1.26921	5.33434	18.6685	7.79e-46	1e-43	93.68
	FBXL7	1.26741	5.62121	20.3689	7.74e-51	1.81e-48	105.148
	NREP	1.26523	8.435	13.454	7.16e-30	2.61e-28	57.0791
	NAP1L5	1.26452	5.44007	13.366	1.34e-29	4.78e-28	56.4545
	IGLC1	1.26433	11.9571	5.32115	2.73e-07	9.97e-07	5.65365
	C1QTNF3	1.26375	6.1273	11.2547	4.04e-23	9.63e-22	41.6204
	C1QTNF5///MFRP	1.2627	7.46685	14.9645	1.5e-34	7.5e-33	67.8041
	NAV1	1.26249	6.67815	12.9271	3.05e-28	9.96e-27	53.3457
	LYVE1	1.25999	5.14515	12.5373	4.86e-27	1.47e-25	50.5916
	KIT	1.25806	5.43878	8.12288	4.48e-14	5.28e-13	20.9803
	MEDAG	1.25739	5.94013	13.6494	1.78e-30	6.68e-29	58.4658
	LRCH2	1.25542	3.66674	16.6591	9.14e-40	6.92e-38	79.7616
	ITGA4	1.25484	5.77432	15.1159	5.1e-35	2.66e-33	68.8774
	PTGS1	1.25389	6.29031	12.0851	1.19e-25	3.32e-24	47.41
	SLC43A3	1.25372	6.59863	9.71616	1.5e-18	2.61e-17	31.1751
	LAIR1	1.25314	6.43058	14.6406	1.51e-33	6.99e-32	65.5058
	CYS1	1.25278	3.94837	14.5485	2.91e-33	1.31e-31	64.8521
	ATXN1	1.25161	7.3202	13.3113	1.98e-29	7.03e-28	56.0672
	TNFAIP8	1.25069	7.20405	10.1508	8.04e-20	1.53e-18	34.0785
	SNORA11E///SNORA11D///MAGED4///MAGED4B	1.25041	5.40218	12.4485	9.13e-27	2.71e-25	49.9654
	SLC8A1	1.24981	5.29412	17.5217	2.17e-42	2.01e-40	85.7791
	FYB	1.24823	6.10687	15.4377	5.17e-36	2.92e-34	71.1565
	IGFBP7	1.24769	11.1824	15.9743	1.15e-37	7.2e-36	74.9473
	PAPPA	1.24708	5.48773	15.4994	3.34e-36	1.91e-34	71.5934
	BST2	1.24691	7.80053	6.86265	8.14e-11	5.85e-10	13.5869
	IGDCC4	1.24631	4.48528	12.0612	1.41e-25	3.91e-24	47.2429
	PDGFRB	1.24534	7.27275	13.5614	3.33e-30	1.24e-28	57.8409
	RNF144B	1.24304	5.98037	13.6579	1.67e-30	6.3e-29	58.5263
	CTSO	1.24256	6.40464	12.6972	1.56e-27	4.86e-26	51.7204
	FGFR1	1.24232	7.14782	15.4762	3.93e-36	2.25e-34	71.4292
	TWIST2	1.24154	4.41207	16.1446	3.44e-38	2.26e-36	76.1474
	DBN1	1.239	6.86956	10.7341	1.49e-21	3.19e-20	38.0369
	CDC42EP3	1.23892	7.11475	13.0804	1.03e-28	3.47e-27	54.4305
	FKBP7	1.23656	5.61083	16.3163	1.02e-38	7.05e-37	77.3551
	SPG20	1.23276	5.29443	20.2377	1.86e-50	4.08e-48	104.275
	FAM49A	1.2323	5.04572	16.2658	1.46e-38	9.95e-37	77.0001
	CD52	1.2313	7.05713	10.0504	1.59e-19	2.96e-18	33.4039
	TCF21	1.23101	5.37681	12.6669	1.94e-27	5.99e-26	51.5063
	IL1R2	1.23056	6.87492	6.99599	3.8e-11	2.89e-10	14.3347
	LOC100506558///MATN2	1.22808	6.75668	5.99665	9.17e-09	4.48e-08	8.9587
	LMO4	1.22792	7.6739	12.6498	2.19e-27	6.75e-26	51.3852
	HS3ST3A1	1.22759	4.63439	13.2204	3.79e-29	1.32e-27	55.4223
	PER3	1.22759	5.0935	12.9822	2.06e-28	6.8e-27	53.7356
	LMO2	1.22717	6.45355	16.1868	2.56e-38	1.7e-36	76.4441
	IFFO1	1.22645	6.5055	22.8632	6.51e-58	3.8e-55	121.36
	GPX7	1.22617	5.86317	10.0743	1.35e-19	2.54e-18	33.5644
	HLA-DRB1	1.2256	10.9058	10.0219	1.92e-19	3.57e-18	33.2128
	GRP	1.22506	4.61313	8.38267	8.81e-15	1.12e-13	22.586
	RASGRP1	1.22485	4.69348	11.0536	1.63e-22	3.73e-21	40.2315
	FGF7	1.22461	3.60791	14.3786	9.78e-33	4.27e-31	63.645
	ANKRD6	1.22356	4.10126	14.3885	9.11e-33	3.98e-31	63.7155
	C20orf194	1.22246	5.8548	20.5898	1.78e-51	4.47e-49	106.614
	KATNAL1	1.22207	5.54514	13.2922	2.27e-29	8.03e-28	55.9317
	PDE5A	1.22109	6.80013	12.2032	5.18e-26	1.48e-24	48.2394
	MYADM	1.22053	9.4349	12.4625	8.27e-27	2.46e-25	50.064
	MAN1C1	1.22035	5.64913	15.0429	8.58e-35	4.41e-33	68.3602
	GBP1	1.22013	8.85465	9.19971	4.59e-17	7.18e-16	27.7862
	KYNU	1.22005	6.08356	9.68791	1.81e-18	3.13e-17	30.988
	CCL4	1.21955	7.21671	8.34741	1.1e-14	1.39e-13	22.3666
	SLC16A7	1.21911	4.30091	11.4704	8.96e-24	2.23e-22	43.1163
	MT1E	1.21864	9.66189	6.66912	2.42e-10	1.61e-09	12.5175
	F2R	1.2183	6.92797	13.4324	8.35e-30	3.03e-28	56.926
	TP73-AS1	1.21771	5.57711	17.2392	1.56e-41	1.39e-39	83.8147
	CFD	1.2151	7.26578	6.7521	1.52e-10	1.04e-09	12.9736
	HLX	1.21307	6.46209	18.0931	4.11e-44	4.51e-42	89.731
	FAM127A	1.21212	8.62873	10.2212	4.99e-20	9.67e-19	34.5526
	CLC	1.21212	4.91967	6.22771	2.7e-09	1.47e-08	10.1529
	TBCEL	1.21176	5.62387	14.874	2.86e-34	1.39e-32	67.1619
	CAP2	1.21082	5.63198	12.3017	2.58e-26	7.47e-25	48.932
	GPR176	1.21043	5.81306	15.8506	2.76e-37	1.68e-35	74.0748
	HIC1	1.20926	5.73385	14.6191	1.76e-33	8.1e-32	65.353
	TMEM100	1.20897	3.84322	12.7971	7.69e-28	2.45e-26	52.4261
	SLAMF7	1.20881	6.04052	7.86226	2.23e-13	2.41e-12	19.3953
	SVIL	1.20868	7.78301	12.1517	7.45e-26	2.11e-24	47.8779
	C3orf70	1.2073	6.42624	7.73882	4.73e-13	4.88e-12	18.6541
	EOGT	1.20573	5.80266	11.613	3.3e-24	8.52e-23	44.1091
	PRKG1	1.20558	6.57638	12.7142	1.39e-27	4.33e-26	51.84
	LAMB2	1.20482	6.46889	14.2292	2.84e-32	1.19e-30	62.5842
	MMP11	1.20442	7.9746	8.04492	7.26e-14	8.32e-13	20.5033
	CYP7B1	1.2036	4.01462	14.5711	2.48e-33	1.14e-31	65.0123
	LAMA2	1.20271	5.74245	14.7964	4.97e-34	2.38e-32	66.6118
	GLIS3	1.20144	4.46387	11.2508	4.15e-23	9.88e-22	41.5932
	SUPT20H///DES	1.20092	7.21688	7.98466	1.05e-13	1.18e-12	20.1364
	MS4A1	1.20076	4.48123	7.3705	4.29e-12	3.81e-11	16.4811
	CSRP1	1.20016	9.74617	12.9479	2.63e-28	8.61e-27	53.4924
	MIR675///H19	1.19827	7.37352	3.85357	0.000156	0.00034	-0.44428
	CH25H	1.19796	5.75671	8.70782	1.12e-15	1.55e-14	24.6295
	TLR2	1.19741	6.56652	12.4806	7.27e-27	2.18e-25	50.192
	MT2A	1.19566	10.0472	9.39039	1.31e-17	2.14e-16	29.0291
	MCAM	1.19559	7.35741	12.165	6.78e-26	1.92e-24	47.971
	PLAU	1.19482	7.97331	8.75986	7.98e-16	1.12e-14	24.9599
	NOTCH3	1.19413	6.85278	10.8017	9.35e-22	2.03e-20	38.5002
	ITGAV	1.19341	9.45958	14.0638	9.24e-32	3.77e-30	61.4092
	ROR2	1.19337	4.16087	13.0605	1.18e-28	3.97e-27	54.29
	MLIP	1.19279	8.55003	5.23097	4.21e-07	1.48e-06	5.23457
	ATP10D	1.19183	6.25851	11.1789	6.85e-23	1.6e-21	41.0958
	TMEM35A	1.19128	3.9513	8.92843	2.69e-16	3.94e-15	26.036
	RASL12	1.19117	5.77074	15.4633	4.31e-36	2.45e-34	71.338
	HLA-DMB	1.19103	8.1976	9.41297	1.13e-17	1.85e-16	29.177
	RNF150	1.18974	5.489	13.4551	7.11e-30	2.59e-28	57.0869
	NT5E	1.18861	7.37516	6.5538	4.59e-10	2.89e-09	11.8895
	DMXL2	1.18716	6.80904	10.3257	2.45e-20	4.83e-19	35.2587
	CEP85L	1.18599	5.24091	17.666	7.95e-43	7.73e-41	86.7799
	ARHGAP24	1.1836	5.9432	17.6569	8.47e-43	8.2e-41	86.7169
	PLCL2	1.18192	5.69464	11.6267	3e-24	7.76e-23	44.2044
	CCL5	1.18074	7.59404	7.95145	1.29e-13	1.44e-12	19.9347
	MSANTD3-TMEFF1///TMEFF1	1.18034	3.51285	16.9445	1.23e-40	1.03e-38	81.7589
	TIMP1	1.18002	11.4323	12.3904	1.38e-26	4.04e-25	49.5565
	PIK3AP1	1.17897	7.65261	8.80045	6.15e-16	8.77e-15	25.2182
	GZMA	1.17889	5.8891	6.59454	3.66e-10	2.35e-09	12.1105
	PRELP	1.17847	6.28368	11.819	7.77e-25	2.07e-23	45.5467
	EMP1	1.17775	9.2317	9.29419	2.47e-17	3.95e-16	28.4007
	ADGRA2	1.17595	6.89753	14.3761	9.95e-33	4.33e-31	63.6271
	MT1X	1.17513	9.5384	7.97035	1.15e-13	1.28e-12	20.0494
	HSPA6	1.17493	6.15067	7.38296	3.98e-12	3.56e-11	16.5537
	CERCAM	1.17467	6.76665	13.4907	5.52e-30	2.01e-28	57.3391
	MAP9	1.17429	4.22902	11.3895	1.58e-23	3.91e-22	42.5545
	CD48	1.1727	6.8477	10.5315	6e-21	1.23e-19	36.6549
	CYAT1///IGLV1-44///IGLC1	1.1727	11.9512	5.31822	2.77e-07	1.01e-06	5.63993
	DACT3	1.17132	6.36686	14.9029	2.33e-34	1.13e-32	67.3671
	CLEC4A	1.16976	5.33627	11.856	5.99e-25	1.6e-23	45.8049
	STC1	1.16949	6.7401	8.25179	2e-14	2.46e-13	21.7739
	CARD6	1.16917	5.43113	9.99722	2.27e-19	4.19e-18	33.0477
	GLIPR1	1.1674	7.37291	9.354	1.67e-17	2.7e-16	28.7911
	ERG	1.16728	5.0877	16.5719	1.69e-39	1.24e-37	79.1505
	CSTA	1.16675	6.51495	6.50843	5.89e-10	3.63e-09	11.6444
	GADD45B	1.16645	7.90693	10.952	3.31e-22	7.41e-21	39.5315
	GMFG	1.1653	6.67084	13.933	2.35e-31	9.35e-30	60.4802
	ACKR3	1.16525	7.3061	9.7644	1.09e-18	1.92e-17	31.4952
	MTCL1	1.16504	6.26896	7.50064	1.98e-12	1.86e-11	17.2421
	ABCA1	1.16484	7.12841	12.2661	3.32e-26	9.52e-25	48.6815
	IGLV1-44	1.16288	10.803	5.29544	3.09e-07	1.11e-06	5.53363
	CLEC11A	1.16256	6.42723	14.9202	2.06e-34	1.01e-32	67.4901
	HCAR3	1.16223	5.4609	5.25977	3.67e-07	1.3e-06	5.36782
	LINC01094	1.161	3.49653	11.8333	7.03e-25	1.87e-23	45.6465
	DCBLD2	1.16013	6.60536	9.12315	7.58e-17	1.16e-15	27.2901
	KLK10	1.15946	7.43316	3.96456	0.000102	0.00023	-0.03999
	OSBPL1A	1.1591	7.06853	9.14724	6.48e-17	1e-15	27.446
	CITED2	1.15885	7.05465	12.2531	3.64e-26	1.04e-24	48.5905
	CCL13	1.15833	6.30493	9.66609	2.1e-18	3.61e-17	30.8435
	LRRN4CL	1.15805	4.58168	12.9815	2.07e-28	6.82e-27	53.7304
	ELL2	1.15785	6.83205	9.6768	1.95e-18	3.37e-17	30.9144
	CALCRL	1.15676	5.81666	13.2453	3.17e-29	1.11e-27	55.5987
	COL4A2	1.15593	10.3642	12.3137	2.37e-26	6.88e-25	49.0167
	DNM3OS	1.15348	4.29482	15.6699	9.94e-37	5.8e-35	72.7989
	TCEAL2	1.15256	3.40638	9.82284	7.35e-19	1.31e-17	31.8837
	COL16A1	1.15058	7.15232	13.4028	1.03e-29	3.71e-28	56.7161
	LYST	1.15034	5.79479	12.8611	4.88e-28	1.58e-26	52.8785
	FGF13	1.14951	4.73596	8.31024	1.39e-14	1.73e-13	22.1358
	GPR137B	1.14762	7.14	13.1157	7.98e-29	2.71e-27	54.6802
	CRIP2	1.14761	6.66461	11.6216	3.11e-24	8.03e-23	44.1689
	ATP2B4	1.14739	7.52792	13.0229	1.54e-28	5.14e-27	54.0237
	RAB23	1.14737	8.28267	11.2784	3.43e-23	8.26e-22	41.7842
	MEIS3P1	1.14695	6.02828	9.32186	2.06e-17	3.32e-16	28.5813
	OMD	1.14607	3.44992	9.11783	7.85e-17	1.2e-15	27.2557
	ACP5	1.14529	7.41969	10.6325	3e-21	6.32e-20	37.3429
	GBP2	1.14522	8.04941	10.6899	2.02e-21	4.29e-20	37.7352
	IFIT3	1.14444	7.39421	6.96844	4.45e-11	3.35e-10	14.1795
	XAF1	1.14417	7.5538	7.30753	6.22e-12	5.37e-11	16.1157
	TGFBR1	1.14293	8.13493	13.4232	8.92e-30	3.23e-28	56.8607
	DUSP4	1.14249	6.69202	6.33814	1.49e-09	8.52e-09	10.7343
	RGL1	1.14221	6.93652	16.1289	3.85e-38	2.51e-36	76.0368
	TMED7-TICAM2///TICAM2	1.14207	6.16407	14.949	1.67e-34	8.32e-33	67.6946
	P2RY13	1.14128	4.48001	11.232	4.73e-23	1.12e-21	41.4631
	RASSF5	1.13986	7.49084	12.3938	1.35e-26	3.95e-25	49.5801
	GHR	1.13623	4.28598	6.18299	3.43e-09	1.83e-08	9.9193
	RGMA	1.13602	5.86942	11.8399	6.71e-25	1.79e-23	45.6925
	BTN3A3	1.13426	6.7964	10.7274	1.56e-21	3.33e-20	37.9917
	PLA2G4C	1.13368	5.18602	11.151	8.31e-23	1.93e-21	40.9035
	ITGA1	1.13317	7.01486	10.3155	2.62e-20	5.17e-19	35.1897
	NR4A3	1.13291	5.72271	10.3409	2.21e-20	4.37e-19	35.3616
	GGT5	1.13214	6.20782	14.2037	3.4e-32	1.42e-30	62.4029
	LY75-CD302///CD302///LY75	1.1321	6.95917	9.01368	1.55e-16	2.31e-15	26.5836
	SACS	1.13174	5.20358	7.77532	3.79e-13	3.97e-12	18.8726
	COPZ2	1.13092	6.41306	16.2937	1.2e-38	8.19e-37	77.1966
	FOXF1	1.13019	7.0714	8.63801	1.74e-15	2.38e-14	24.1877
	COL1A1	1.12995	12.0872	10.8445	6.95e-22	1.52e-20	38.7935
	SH3BGRL	1.12782	9.7288	10.5766	4.4e-21	9.19e-20	36.9618
	CD300LF	1.12625	5.58449	12.0135	1.98e-25	5.43e-24	46.9081
	IGF1	1.1262	6.2378	10.1818	6.52e-20	1.25e-18	34.2873
	IGKV1OR2-108	1.12557	8.96858	5.02276	1.12e-06	3.61e-06	4.28803
	MIR22///MIR22HG	1.12471	6.62146	10.8918	5.02e-22	1.11e-20	39.1182
	FSCN1	1.12382	6.42707	7.74762	4.48e-13	4.64e-12	18.7068
	KCNJ8	1.11989	5.66356	12.4305	1.04e-26	3.07e-25	49.8391
	DYX1C1-CCPG1///CCPG1	1.11853	6.84027	13.3804	1.21e-29	4.34e-28	56.5567
	AIF1	1.11841	8.182	13.7269	1.02e-30	3.89e-29	59.0162
	TP53INP1	1.11713	7.68098	10.3674	1.84e-20	3.68e-19	35.5411
	OSTM1	1.11607	6.32674	13.9717	1.78e-31	7.18e-30	60.755
	RBPMS2	1.11521	4.8838	11.0966	1.21e-22	2.79e-21	40.5281
	IFIT2	1.11478	6.22335	8.21558	2.51e-14	3.05e-13	21.5503
	NRN1	1.11405	5.61296	5.33871	2.51e-07	9.24e-07	5.73587
	ARHGAP9	1.11181	6.2042	12.8627	4.83e-28	1.56e-26	52.8899
	GAS7	1.10917	6.73431	15.9915	1.02e-37	6.41e-36	75.0681
	ENG	1.10892	7.19784	13.1774	5.14e-29	1.77e-27	55.1178
	LCP1	1.10859	7.80562	10.5144	6.74e-21	1.38e-19	36.5382
	IL1RN	1.10842	7.15313	6.03886	7.35e-09	3.65e-08	9.17451
	GPR171	1.10749	4.57969	9.87046	5.34e-19	9.61e-18	32.2009
	RELL1	1.10714	8.15333	14.2448	2.54e-32	1.07e-30	62.6948
	IGSF6	1.10656	4.70054	10.444	1.09e-20	2.22e-19	36.06
	MSC-AS1	1.10524	3.60469	17.9279	1.29e-43	1.34e-41	88.5919
	CDKN1C	1.10358	6.69615	7.48137	2.22e-12	2.07e-11	17.129
	ADAMDEC1	1.10353	7.52041	4.98917	1.31e-06	4.16e-06	4.13811
	DUSP5	1.10165	7.03557	7.66634	7.33e-13	7.32e-12	18.2219
	NEGR1	1.10059	4.11723	11.2983	2.98e-23	7.24e-22	41.9224
	IGFBP4	1.1	9.26234	11.0337	1.88e-22	4.27e-21	40.0939
	KIRREL	1.09983	5.66636	13.0415	1.35e-28	4.54e-27	54.1554
	EHD2	1.09898	7.38127	14.9943	1.21e-34	6.14e-33	68.0156
	ENO2	1.09892	6.1405	7.54924	1.48e-12	1.42e-11	17.5283
	DPYSL2	1.09712	9.33915	9.73141	1.36e-18	2.37e-17	31.2762
	ZNF423	1.09692	5.76879	9.09839	8.91e-17	1.36e-15	27.13
	APOE	1.09591	8.18923	8.4367	6.26e-15	8.12e-14	22.923
	CASQ2	1.09578	4.86165	9.07843	1.02e-16	1.54e-15	27.001
	BLVRA	1.09569	7.5796	10.5846	4.16e-21	8.71e-20	37.0166
	TMEM263	1.0942	8.04877	11.1758	7e-23	1.64e-21	41.0746
	GJA5	1.09332	4.38751	13.1614	5.76e-29	1.97e-27	55.0045
	HOOK3	1.09156	5.94954	11.3004	2.94e-23	7.14e-22	41.9368
	IGHV3-23///IGHV4-31///IGHM///IGHG1///IGHA1	1.08978	6.81055	4.38576	1.86e-05	4.77e-05	1.58232
	SLC31A2	1.08908	6.27979	11.249	4.2e-23	1e-21	41.5806
	ZNF677	1.08839	4.08265	20.58	1.89e-51	4.72e-49	106.55
	ZBTB20	1.08719	7.84871	9.85005	6.12e-19	1.09e-17	32.0649
	PIK3CD	1.08654	6.17346	14.1098	6.65e-32	2.73e-30	61.7358
	SRGAP2C	1.08603	5.54294	14.1915	3.71e-32	1.54e-30	62.3165
	IGLJ3///IGLV@///IGLC1	1.08567	9.08906	4.68329	5.18e-06	1.47e-05	2.80952
	CD74	1.08443	11.1759	8.94296	2.45e-16	3.6e-15	26.1292
	FUT11	1.08387	6.37103	14.4137	7.61e-33	3.35e-31	63.8945
	SNX18	1.08318	7.71088	13.9754	1.74e-31	7.01e-30	60.7811
	LOC400043	1.08302	4.93738	15.9097	1.82e-37	1.12e-35	74.4918
	LOC728392	1.08204	5.31439	12.806	7.22e-28	2.31e-26	52.4886
	LINC01116	1.08191	5.31659	9.31316	2.18e-17	3.51e-16	28.5245
	RCN3	1.08182	6.96372	12.5077	6e-27	1.81e-25	50.3828
	DKK2	1.08156	3.55778	8.53334	3.4e-15	4.51e-14	23.5284
	TMEM140	1.08081	6.08281	13.5878	2.76e-30	1.03e-28	58.0289
	GBP5	1.08012	5.45764	9.52431	5.4e-18	9.09e-17	29.908
	RTN1	1.07915	4.83104	11.0464	1.72e-22	3.92e-21	40.1813
	VAMP5	1.0788	6.05827	12.8654	4.73e-28	1.53e-26	52.9093
	LAMC1	1.07807	8.86402	17.7351	4.92e-43	4.87e-41	87.2585
	MMRN2	1.07733	5.40769	13.5701	3.13e-30	1.17e-28	57.9029
	STAT2	1.07635	8.73512	14.55	2.88e-33	1.3e-31	64.862
	BEX3	1.07604	10.0127	7.40374	3.52e-12	3.17e-11	16.6748
	SYT11	1.07528	4.9017	19.8565	2.41e-49	4.72e-47	101.726
	PLPPR4	1.07521	3.70133	15.6734	9.7e-37	5.67e-35	72.8232
	FOSB	1.07456	6.52617	6.78342	1.27e-10	8.87e-10	13.1468
	TGFB3	1.07411	5.85115	14.5515	2.85e-33	1.29e-31	64.8731
	FAM107B	1.0735	7.81433	9.5638	4.15e-18	7.03e-17	30.1681
	IGHM	1.0729	8.83792	4.35214	2.14e-05	5.44e-05	1.44783
	RAB27B	1.07211	6.85132	5.1401	6.47e-07	2.19e-06	4.81785
	MFGE8	1.07193	6.81283	12.29	2.8e-26	8.09e-25	48.85
	PILRA	1.07114	5.53024	12.2436	3.89e-26	1.11e-24	48.5231
	PLPP1	1.07082	8.45214	13.2393	3.31e-29	1.15e-27	55.5566
	PPM1K	1.06958	6.56286	11.9492	3.11e-25	8.47e-24	46.4575
	PCDHB16	1.06926	3.42591	9.86177	5.66e-19	1.02e-17	32.1429
	HOXD8	1.06835	5.13459	10.5302	6.05e-21	1.24e-19	36.6461
	CALHM2	1.06831	6.15285	15.0064	1.11e-34	5.66e-33	68.1011
	RNASE6	1.068	7.035	9.37553	1.44e-17	2.36e-16	28.9319
	PDLIM2	1.06762	6.94433	13.2412	3.26e-29	1.14e-27	55.5697
	B3GALNT1	1.06755	3.80829	11.0101	2.21e-22	5.01e-21	39.9314
	CHSY1	1.06727	8.2448	12.9904	1.95e-28	6.46e-27	53.7932
	IDO1	1.06672	6.56251	5.61987	6.3e-08	2.61e-07	7.07982
	NAV3	1.06649	4.41289	14.39	9.01e-33	3.95e-31	63.7259
	C8orf88	1.06436	4.18766	11.9487	3.12e-25	8.49e-24	46.454
	CFI	1.06401	6.97881	6.08699	5.71e-09	2.9e-08	9.42189
	CNTN4	1.06289	4.23918	13.5041	5.01e-30	1.84e-28	57.4348
	IFI30///PIK3R2	1.0622	9.9095	8.90526	3.13e-16	4.56e-15	25.8876
	STAB1	1.06185	6.9963	15.1844	3.13e-35	1.67e-33	69.3632
	ITK	1.06106	4.92685	12.112	9.86e-26	2.76e-24	47.599
	FMOD	1.06029	7.98907	9.0424	1.28e-16	1.93e-15	26.7687
	CPQ	1.06003	6.67156	10.8637	6.09e-22	1.34e-20	38.9249
	COL4A1	1.05949	10.2849	10.9007	4.72e-22	1.05e-20	39.1794
	SCRG1	1.05949	4.19039	8.60229	2.19e-15	2.96e-14	23.9623
	KAT2B	1.05848	5.83847	9.09192	9.3e-17	1.41e-15	27.0882
	DIO2	1.05846	6.17172	10.0085	2.11e-19	3.89e-18	33.1236
	LY86	1.05806	6.39417	13.05	1.27e-28	4.28e-27	54.2153
	PTPN21	1.05801	5.90243	14.5363	3.17e-33	1.43e-31	64.765
	CALB2	1.05726	5.67401	7.71266	5.54e-13	5.65e-12	18.4979
	STMN2	1.05681	4.96591	7.86894	2.14e-13	2.32e-12	19.4356
	RCBTB2	1.05606	6.78424	13.6474	1.8e-30	6.76e-29	58.452
	CHL1	1.05369	3.63566	12.4503	9.01e-27	2.68e-25	49.9781
	ANO1	1.05315	6.06451	8.23318	2.25e-14	2.74e-13	21.6589
	C4orf32	1.05267	6.45448	8.52639	3.55e-15	4.7e-14	23.4848
	SGMS2	1.05262	7.60572	8.66824	1.44e-15	1.98e-14	24.3788
	SCUBE2	1.05115	4.46877	11.2432	4.37e-23	1.04e-21	41.5411
	SLC15A3	1.05088	6.67391	11.1965	6.06e-23	1.42e-21	41.2177
	WFDC1	1.05038	7.34212	7.60193	1.08e-12	1.05e-11	17.8396
	SNURF///SNRPN	1.0494	8.09528	7.32771	5.52e-12	4.81e-11	16.2326
	PRIMA1	1.0492	4.58469	9.14479	6.58e-17	1.02e-15	27.4301
	GJB2	1.04714	8.19607	6.63729	2.89e-10	1.9e-09	12.3435
	LRRC32	1.04639	7.09063	12.9844	2.03e-28	6.72e-27	53.7509
	EXOSC7///CLEC3B	1.04566	5.51494	9.45888	8.33e-18	1.38e-16	29.478
	BMPR2	1.04514	8.26596	11.4533	1.01e-23	2.51e-22	42.9979
	PCDHB9///PCDHB10	1.04495	3.8343	9.39726	1.25e-17	2.05e-16	29.0741
	MYOF	1.04426	9.25325	10.2342	4.56e-20	8.91e-19	34.6404
	FLJ32255	1.04411	4.54728	9.9896	2.39e-19	4.4e-18	32.9967
	IGKC	1.04332	9.94777	4.82315	2.78e-06	8.33e-06	3.40874
	SDPR	1.04285	4.82439	9.43668	9.64e-18	1.59e-16	29.3324
	FAM114A1	1.04189	8.61394	12.5955	3.22e-27	9.86e-26	51.002
	CD300A	1.04104	7.01176	11.213	5.4e-23	1.27e-21	41.3319
	CD2	1.04092	6.50226	8.14177	3.98e-14	4.72e-13	21.0962
	ELMO1	1.04008	4.97242	10.949	3.38e-22	7.55e-21	39.5111
	GOLGA8N	1.03963	7.82224	9.91522	3.95e-19	7.16e-18	32.4995
	RPS6KA2	1.03846	6.59147	13.2332	3.46e-29	1.2e-27	55.5132
	PCDH17	1.03757	6.69588	11.1158	1.06e-22	2.45e-21	40.66
	PTX3	1.03686	3.53087	9.3311	1.94e-17	3.13e-16	28.6415
	ANXA6	1.0358	8.42503	10.125	9.58e-20	1.82e-18	33.9046
	MAGI2	1.03509	4.5583	11.5224	6.23e-24	1.57e-22	43.4782
	INPP4A	1.0338	7.0698	15.2864	1.52e-35	8.2e-34	70.0856
	CXCL5	1.03354	6.17486	3.3235	0.001056	0.001981	-2.2362
	SLC1A3	1.03326	5.86205	10.234	4.57e-20	8.92e-19	34.6388
	FAM229B	1.03062	5.4653	12.3931	1.35e-26	3.97e-25	49.5752
	FAT4	1.02851	4.90032	11.2923	3.11e-23	7.54e-22	41.8806
	LEF1	1.02763	7.28787	6.77863	1.31e-10	9.09e-10	13.1203
	LOC101060835///LOC100996809///HLA-DRB6///HLA-DRB5///HLA-DRB4///HLA-DRB3///HLA-DRB1///HLA-DQB1	1.02593	6.22105	6.1901	3.3e-09	1.77e-08	9.95638
	DEGS1	1.02569	8.45038	12.891	3.95e-28	1.28e-26	53.0901
	CYGB	1.02478	6.81207	12.4331	1.02e-26	3.02e-25	49.8571
	EID1	1.02429	9.09352	12.3238	2.21e-26	6.42e-25	49.0873
	NR4A2	1.02398	6.71807	6.72992	1.72e-10	1.17e-09	12.8514
	TMEM200A	1.02305	7.22771	4.92588	1.75e-06	5.44e-06	3.85775
	TSPAN4	1.02298	7.07894	15.0235	9.85e-35	5.04e-33	68.2225
	TNFAIP2	1.02296	6.73778	9.30193	2.35e-17	3.76e-16	28.4512
	RHOQ	1.02138	8.46522	14.4005	8.36e-33	3.67e-31	63.8006
	OAS2	1.02136	6.34427	5.68957	4.44e-08	1.9e-07	7.42079
	TRAF3IP3	1.02094	4.91804	12.8312	6.04e-28	1.94e-26	52.6671
	HSPA1B///HSPA1A	1.02067	10.2031	6.51291	5.75e-10	3.55e-09	11.6685
	NAPSB	1.01919	5.39038	11.4954	7.53e-24	1.88e-22	43.29
	ANXA5	1.0191	9.90854	11.7286	1.47e-24	3.85e-23	44.9149
	IFI6	1.01895	7.99881	4.83129	2.68e-06	8.06e-06	3.44406
	AP1S2	1.01692	8.07819	11.0254	1.99e-22	4.51e-21	40.0369
	PLXND1	1.01576	7.40335	14.6616	1.3e-33	6.07e-32	65.6549
	LPAR1	1.01517	6.283	11.6013	3.58e-24	9.2e-23	44.0272
	KLHL6	1.01502	4.33274	12.8535	5.15e-28	1.66e-26	52.8249
	ADGRD1	1.0143	3.95085	11.3178	2.6e-23	6.37e-22	42.0573
	CST1	1.0143	6.72615	3.60856	0.000388	0.000786	-1.30146
	CCDC144NL-AS1	1.01405	3.99701	10.2331	4.6e-20	8.95e-19	34.6333
	LST1	1.01365	6.94665	12.2009	5.26e-26	1.5e-24	48.2231
	RASSF4	1.01287	6.34957	12.0829	1.21e-25	3.37e-24	47.3951
	SOCS2	1.01285	7.29084	8.65178	1.6e-15	2.19e-14	24.2748
	SERPINB9	1.01259	7.16093	8.20317	2.72e-14	3.28e-13	21.4738
	TRAC///TRAJ17///TRAV20///TRDV2	1.01174	7.19705	9.25304	3.24e-17	5.13e-16	28.1328
	FRZB	1.01089	6.29029	7.26073	8.18e-12	6.95e-11	15.8452
	CPXM1	1.01056	5.50605	10.7654	1.2e-21	2.59e-20	38.2514
	CHSY3	1.00995	4.30713	14.2229	2.97e-32	1.25e-30	62.5392
	RASGRP3	1.00913	4.7403	15.2552	1.89e-35	1.02e-33	69.8644
	RBPMS	1.00793	8.0783	9.03156	1.38e-16	2.07e-15	26.6988
	FAM13B	1.00746	6.52851	10.0207	1.94e-19	3.6e-18	33.2047
	BNIP2	1.00671	6.76511	11.7594	1.18e-24	3.12e-23	45.1303
	PXDC1	1.00568	6.88167	12.724	1.29e-27	4.06e-26	51.9096
	RGS16	1.00545	6.45786	8.74342	8.87e-16	1.24e-14	24.8554
	SIRPA	1.00516	6.73805	9.5005	6.32e-18	1.06e-16	29.7514
	PLA2G2A	1.00323	9.24339	3.0585	0.002526	0.004451	-3.04315
	HSPB7	1.00001	4.86407	8.90356	3.16e-16	4.6e-15	25.8767
	CLDN3	-1.0021	10.3386	-9.00508	1.64e-16	2.44e-15	26.5283
	TPX2	-1.02265	9.30394	-9.76135	1.11e-18	1.95e-17	31.4749
	AZGP1	-1.02428	7.6211	-4.50044	1.14e-05	3.06e-05	2.04756
	NOX1	-1.02453	9.57607	-4.40194	1.74e-05	4.49e-05	1.64735
	A1CF	-1.02825	7.61207	-6.5476	4.75e-10	2.98e-09	11.856
	PPP1R1B	-1.03112	9.78381	-6.78952	1.23e-10	8.59e-10	13.1805
	RBP2	-1.03139	5.72039	-6.9547	4.81e-11	3.6e-10	14.1022
	CEACAM7	-1.03376	8.78056	-2.78562	0.005852	0.00966	-3.80999
	DACH1	-1.03559	7.35257	-4.90542	1.92e-06	5.92e-06	3.76776
	SOWAHA	-1.04109	6.37208	-6.47548	7.06e-10	4.29e-09	11.467
	CHN2	-1.04218	7.18971	-5.47926	1.26e-07	4.96e-07	6.40131
	HSD11B2	-1.04567	7.78511	-6.393	1.11e-09	6.49e-09	11.0258
	CDX2	-1.05561	7.19972	-8.36214	1e-14	1.27e-13	22.4582
	GGH	-1.06903	9.64549	-7.42035	3.19e-12	2.89e-11	16.7717
	DEFA6	-1.0938	7.13789	-3.50403	0.000564	0.001112	-1.65215
	MUC12	-1.09894	8.21055	-3.76387	0.000219	0.000465	-0.76379
	PLCB4	-1.1082	9.20155	-4.10329	5.91e-05	0.000139	0.479124
	PPP1R14D	-1.1112	7.87114	-6.80762	1.11e-10	7.82e-10	13.2809
	GPX2	-1.12225	11.8283	-7.68859	6.41e-13	6.48e-12	18.3543
	DUOXA2	-1.13775	7.05166	-6.5396	4.96e-10	3.11e-09	11.8127
	PRAP1	-1.14864	8.09936	-6.63104	2.99e-10	1.96e-09	12.3093
	SPINK1	-1.15323	10.8478	-4.09939	6e-05	0.000141	0.464308
	HUNK	-1.15735	7.26328	-7.21587	1.06e-11	8.86e-11	15.5869
	CYP2B7P///CYP2B6	-1.17092	7.50264	-5.43316	1.59e-07	6.09e-07	6.18162
	MEP1A	-1.17744	8.257	-4.69602	4.9e-06	1.4e-05	2.86347
	SLC3A1	-1.18404	7.24702	-5.25251	3.8e-07	1.34e-06	5.33422
	QPRT	-1.19676	8.49468	-6.49408	6.37e-10	3.9e-09	11.5671
	PRAC1	-1.2155	6.76086	-2.83809	0.005002	0.008364	-3.66767
	AGMAT	-1.21823	8.51718	-10.6204	3.26e-21	6.84e-20	37.2608
	CELP	-1.22147	6.22785	-5.7475	3.31e-08	1.45e-07	7.70648
	LCN2	-1.22555	10.8824	-4.86078	2.35e-06	7.14e-06	3.57236
	TMC5	-1.22625	9.09106	-8.4452	5.94e-15	7.72e-14	22.9761
	ERP27	-1.24183	6.24508	-5.21766	4.48e-07	1.57e-06	5.17322
	ID1	-1.24646	10.7091	-6.37399	1.23e-09	7.13e-09	10.9246
	KIAA0226L	-1.25241	8.64226	-5.51407	1.07e-07	4.23e-07	6.56814
	CEL	-1.2539	7.0355	-3.66398	0.000317	0.000653	-1.11187
	ATP10B	-1.25804	10.0687	-7.08271	2.31e-11	1.82e-10	14.8259
	FAM84A	-1.26912	10.1986	-6.87112	7.75e-11	5.59e-10	13.6341
	DUOX2	-1.27582	7.56288	-4.05471	7.17e-05	0.000166	0.295615
	VAV3	-1.28634	8.87054	-6.17712	3.54e-09	1.89e-08	9.88873
	AXIN2	-1.29282	9.45859	-7.23854	9.32e-12	7.84e-11	15.7173
	CKMT2	-1.30516	5.55394	-5.30684	2.93e-07	1.06e-06	5.58678
	ARSE	-1.30636	8.01331	-6.93047	5.53e-11	4.1e-10	13.9662
	SELENBP1	-1.30865	9.25794	-6.68707	2.19e-10	1.46e-09	12.6158
	RNF43	-1.31057	9.42746	-9.46693	7.89e-18	1.31e-16	29.5308
	GUCY2C	-1.32112	8.57373	-7.21859	1.05e-11	8.73e-11	15.6025
	CFTR	-1.362	9.36249	-6.90125	6.53e-11	4.78e-10	13.8025
	CDHR1	-1.37343	6.40559	-7.47598	2.29e-12	2.13e-11	17.0974
	ACE2	-1.46662	7.05039	-5.94842	1.18e-08	5.62e-08	8.71335
	REG3A	-1.49317	7.21363	-3.54889	0.000481	0.00096	-1.50278
	TDGF1P3///TDGF1	-1.5329	8.79365	-6.1892	3.32e-09	1.78e-08	9.95167
	ASCL2	-1.58292	9.24452	-8.28432	1.63e-14	2.03e-13	21.9751
	CCL20	-1.59751	9.74253	-6.78169	1.29e-10	8.95e-10	13.1372
	DDC	-1.61294	9.0995	-9.11978	7.75e-17	1.19e-15	27.2682
	FABP1	-1.66596	10.6036	-4.89309	2.03e-06	6.24e-06	3.71362
	SLC26A3	-1.678	7.79616	-4.10157	5.95e-05	0.00014	0.472598
	KRT23	-1.71332	7.28809	-5.46098	1.38e-07	5.38e-07	6.31407
	DPEP1	-1.75649	8.08559	-7.72304	5.2e-13	5.33e-12	18.5598
	LY6G6F///LY6G6D	-1.81939	7.38152	-6.7579	1.47e-10	1.01e-09	13.0057
	C10orf99	-2.15922	8.79185	-7.72481	5.15e-13	5.28e-12	18.5704
	OLFM4	-2.19757	10.1699	-5.1074	7.54e-07	2.52e-06	4.66927
TCGA-COAD	SCN7A	5.36891	-2.48176	17.2901	6.99e-38	1.87e-35	75.5996
	SFRP2	5.32329	3.4453	13.9467	4.32e-29	3.73e-27	55.4561
	OGN	5.29262	-0.91671	13.8321	8.79e-29	7.41e-27	54.75
	CHRM2	5.27093	-3.08672	13.1876	4.81e-27	3.27e-25	50.7685
	CHRDL1	5.17537	0.773127	15.095	3.71e-32	4.85e-30	62.4836
	CILP	5.01061	0.220261	18.3461	1.48e-40	5.86e-38	81.724
	CASQ2	5.00274	-1.92317	14.0327	2.54e-29	2.25e-27	55.9857
	ANGPTL1	4.82114	-1.3281	19.3388	5.12e-43	3.21e-40	87.3595
	ADIPOQ	4.81815	-4.21045	11.0863	2.34e-21	8.22e-20	37.7496
	MYH11	4.81205	6.05977	20.7357	2.17e-46	2.32e-43	95.08
	OMD	4.78233	-2.62595	15.1534	2.59e-32	3.45e-30	62.8385
	CADM3	4.72954	-1.984	16.5188	6.79e-36	1.42e-33	71.0465
	PRELP	4.72137	2.58738	22.4882	1.79e-50	3.97e-47	104.413
	ADH1B	4.68208	0.059064	11.0185	3.56e-21	1.23e-19	37.3316
	GPM6A	4.66549	-2.90028	12.9066	2.77e-26	1.73e-24	49.0282
	DES	4.66445	4.63443	11.871	1.77e-23	8.05e-22	42.6044
	LONRF2	4.62487	-2.59462	15.2427	1.5e-32	2.04e-30	63.3809
	THBS4	4.59634	1.24781	15.9772	1.75e-34	3.08e-32	67.8121
	CHRDL2	4.5949	1.02751	11.0254	3.41e-21	1.18e-19	37.3739
	HAND1	4.5773	-3.40212	10.9336	6.03e-21	2.01e-19	36.8079
	SFRP4	4.57325	3.62802	15.07	4.32e-32	5.55e-30	62.3315
	TCEAL2	4.50337	-3.67614	14.4122	2.44e-30	2.46e-28	58.316
	SFRP1	4.4578	-0.5059	13.2041	4.34e-27	2.97e-25	50.8707
	ATP1A2	4.45685	-1.13598	14.1661	1.11e-29	1.03e-27	56.8058
	CNTN1	4.44884	-1.81344	14.7122	3.86e-31	4.36e-29	60.1514
	PDZRN4	4.43932	-2.04891	15.9377	2.22e-34	3.79e-32	67.5751
	COMP	4.42956	2.37449	11.9442	1.12e-23	5.24e-22	43.0584
	MMRN1	4.4054	-0.29115	13.3319	1.96e-27	1.4e-25	51.6615
	CDH19	4.38386	-3.36121	14.111	1.57e-29	1.42e-27	56.4672
	FABP4	4.34291	-0.92754	12.3962	6.67e-25	3.52e-23	45.8622
	MAMDC2	4.29198	-1.61042	14.6528	5.56e-31	6.09e-29	59.7885
	COL10A1	4.27438	2.61601	11.206	1.11e-21	4.08e-20	38.4885
	HAND2	4.27208	-0.80341	14.4952	1.47e-30	1.53e-28	58.8242
	ADCYAP1R1	4.26858	-3.36966	18.0908	6.49e-40	2.27e-37	80.2553
	MEOX2	4.25771	-1.59926	15.1322	2.95e-32	3.89e-30	62.7097
	AGTR1	4.24671	-2.81354	14.4548	1.88e-30	1.93e-28	58.5769
	NRXN1	4.2412	-3.54911	15.9882	1.64e-34	2.91e-32	67.8777
	PRIMA1	4.21506	-2.24856	12.7596	6.91e-26	4.12e-24	48.1167
	SEMA3E	4.20438	-3.46034	13.687	2.16e-28	1.73e-26	53.8555
	PTGIS	4.19806	2.01446	18.8573	7.88e-42	4.03e-39	84.6409
	SYNPO2	4.18693	4.07268	21.8346	5.71e-49	1.05e-45	100.978
	SCRG1	4.18109	-3.10599	15.3388	8.38e-33	1.17e-30	63.9631
	C7	4.18059	1.73758	13.9424	4.44e-29	3.82e-27	55.4297
	PLN	4.17445	1.31132	15.0276	5.59e-32	7.04e-30	62.0741
	MYOC	4.16007	-4.43291	16.1758	5.3e-35	1.01e-32	69.001
	GREM1	4.14776	5.45389	16.084	9.21e-35	1.71e-32	68.452
	LRRC4C	4.11707	-3.04096	18.3218	1.7e-40	6.52e-38	81.5844
	FNDC1	4.1079	3.99961	20.4826	8.69e-46	8.74e-43	93.6996
	CYP1B1	4.07964	0.957985	14.6496	5.67e-31	6.2e-29	59.7689
	NALCN	4.06624	-2.30369	14.7238	3.6e-31	4.09e-29	60.2224
	CRTAC1	4.06244	-2.48232	13.3475	1.78e-27	1.27e-25	51.7578
	GAP43	4.05967	-2.32836	14.8434	1.73e-31	2.06e-29	60.9519
	PLIN4	4.0571	0.926808	10.829	1.15e-20	3.7e-19	36.164
	ACKR1	4.05502	1.21023	11.7214	4.49e-23	1.93e-21	41.6775
	PRND	4.04851	-2.60131	14.6578	5.39e-31	5.93e-29	59.8188
	NRK	4.03272	-2.17882	13.1215	7.25e-27	4.88e-25	50.3597
	PLCXD3	3.98768	-3.79168	15.0549	4.73e-32	6e-30	62.2399
	SPOCK1	3.98254	2.61157	16.6521	3.07e-36	6.57e-34	71.8377
	ABCA8	3.98025	-0.71772	13.2483	3.3e-27	2.28e-25	51.144
	SLIT2	3.96713	1.2026	17.1967	1.21e-37	3.2e-35	75.0512
	CCDC80	3.96274	4.43301	24.2022	2.65e-54	1.26e-50	113.161
	CNR1	3.94522	-2.59305	13.7737	1.26e-28	1.06e-26	54.3904
	SCN2B	3.9416	-3.08526	17.1984	1.2e-37	3.19e-35	75.0615
	SEMA3D	3.93915	-2.01853	13.1571	5.81e-27	3.91e-25	50.58
	SV2B	3.92623	-1.74146	14.6197	6.81e-31	7.35e-29	59.586
	ZBTB16	3.92582	-2.50874	11.8838	1.63e-23	7.5e-22	42.6839
	C2orf40	3.91658	-3.18509	14.0133	2.86e-29	2.52e-27	55.8661
	RELN	3.9108	-1.1357	13.325	2.05e-27	1.46e-25	51.6188
	C3	3.90283	6.44568	16.5123	7.06e-36	1.47e-33	71.0076
	ZFHX4	3.90168	-0.25069	15.7436	7.18e-34	1.12e-31	66.408
	WSCD2	3.89926	-3.02774	14.0701	2.02e-29	1.8e-27	56.2158
	KIAA2022	3.89724	-3.62456	17.8216	3.1e-39	1e-36	78.6982
	ITGBL1	3.89306	0.800729	12.9368	2.29e-26	1.45e-24	49.215
	MFAP5	3.88842	1.28792	14.0326	2.54e-29	2.25e-27	55.9846
	TLL1	3.86042	-1.92133	15.7602	6.5e-34	1.03e-31	66.5078
	PI16	3.84483	-1.90431	11.3638	4.16e-22	1.62e-20	39.4637
	CCBE1	3.82988	-1.48904	14.1205	1.48e-29	1.35e-27	56.5252
	BMPR1B	3.82625	-2.35827	13.1959	4.57e-27	3.11e-25	50.8199
	EPYC	3.8108	-2.51542	8.5988	8.66e-15	1.34e-13	22.748
	THBS2	3.79911	5.84241	16.0541	1.1e-34	2.03e-32	68.2731
	SELP	3.79348	0.57548	12.0131	7.28e-24	3.45e-22	43.4859
	DPT	3.77864	1.59057	13.3837	1.42e-27	1.03e-25	51.982
	CNN1	3.77524	4.20738	16.2035	4.49e-35	8.67e-33	69.1667
	FGF10	3.77095	-2.11114	14.3383	3.85e-30	3.75e-28	57.8628
	ADAMTSL3	3.76959	-0.08146	17.1726	1.4e-37	3.65e-35	74.9098
	C1orf95	3.74599	-0.86064	9.83572	5.19e-18	1.22e-16	30.1
	CCL21	3.7454	2.40821	10.1386	8.14e-19	2.11e-17	31.9376
	LMOD1	3.73774	3.4964	21.2275	1.49e-47	2.06e-44	97.7387
	FMO2	3.72839	-1.94231	11.3361	4.94e-22	1.9e-20	39.2926
	KCND2	3.72657	-2.74304	12.898	2.92e-26	1.81e-24	48.9749
	PENK	3.72369	-3.37501	10.698	2.59e-20	7.98e-19	35.3593
	FGF7	3.72194	1.24056	15.5642	2.13e-33	3.2e-31	65.3265
	MASP1	3.7187	-0.0098	10.9706	4.79e-21	1.61e-19	37.0364
	PLP1	3.71665	-2.26958	10.6893	2.73e-20	8.41e-19	35.3058
	SULF1	3.71474	6.54272	18.704	1.89e-41	9.39e-39	83.7697
	BAI3	3.70056	-3.54628	16.8026	1.25e-36	2.83e-34	72.7289
	TACR1	3.69696	-2.54451	15.4672	3.84e-33	5.54e-31	64.74
	MGP	3.69327	4.84053	24.6981	2.21e-55	1.47e-51	115.623
	SYT4	3.69317	-4.33157	14.4087	2.5e-30	2.51e-28	58.2943
	ASPN	3.69103	2.73535	14.1055	1.62e-29	1.46e-27	56.4335
	KCNK2	3.68406	-3.55897	15.6168	1.55e-33	2.36e-31	65.6436
	HSPB7	3.66278	1.09683	16.0428	1.18e-34	2.17e-32	68.2052
	GAS1	3.65321	1.16963	13.7492	1.47e-28	1.21e-26	54.2388
	RNF150	3.64592	0.422373	18.5956	3.52e-41	1.58e-38	83.1517
	COL8A1	3.64295	4.25643	18.9823	3.87e-42	2.01e-39	85.3495
	KCNK3	3.64163	-1.8274	12.2226	1.97e-24	9.99e-23	44.7856
	BCHE	3.62838	-1.90308	11.3565	4.36e-22	1.69e-20	39.4186
	CTSG	3.61829	-2.00871	10.3378	2.39e-19	6.6e-18	33.1526
	MARCO	3.61754	-0.10851	8.21989	7.91e-14	1.06e-12	20.5607
	SLITRK3	3.61067	-4.18752	13.0993	8.33e-27	5.58e-25	50.2222
	SORCS1	3.60568	-2.45641	11.1103	2.01e-21	7.17e-20	37.8978
	NPTX1	3.60455	-1.81721	10.824	1.19e-20	3.8e-19	36.1337
	CDO1	3.59606	-2.39673	14.773	2.66e-31	3.07e-29	60.5226
	RAB3C	3.58637	-2.04371	11.9999	7.9e-24	3.74e-22	43.4041
	DCLK1	3.57199	-0.41154	16.7363	1.86e-36	4.08e-34	72.3367
	ZNF385D	3.5549	-1.77757	14.7952	2.32e-31	2.7e-29	60.6582
	SNAP91	3.55321	-3.91741	13.3553	1.69e-27	1.22e-25	51.8065
	TNXB	3.5459	2.09171	17.4223	3.21e-38	9.28e-36	76.3729
	TNS1	3.53701	5.63715	25.1679	2.16e-56	2.39e-52	117.927
	LMO3	3.52665	-0.20785	12.0803	4.78e-24	2.32e-22	43.9029
	KCNMA1	3.51235	2.59647	15.7998	5.11e-34	8.33e-32	66.7461
	CNGA3	3.51108	-3.46778	12.2112	2.11e-24	1.07e-22	44.7148
	HTR2B	3.50983	-1.87631	12.6439	1.42e-25	8.06e-24	47.3992
	HMP19	3.50849	-3.13551	12.2706	1.46e-24	7.47e-23	45.0835
	GREM2	3.49918	0.217218	9.46607	4.89e-17	1.03e-15	27.8744
	ANGPTL7	3.49874	-4.01605	15.7962	5.23e-34	8.47e-32	66.7246
	DDR2	3.4968	3.63292	25.7847	1.06e-57	1.76e-53	120.912
	ADCYAP1	3.49333	-1.7476	11.7685	3.35e-23	1.47e-21	41.9694
	AKAP12	3.47823	3.79462	17.0173	3.5e-37	8.31e-35	73.9966
	C1QTNF7	3.47529	-1.07768	13.9799	3.52e-29	3.07e-27	55.6602
	FN1	3.46089	8.83204	13.6959	2.04e-28	1.64e-26	53.9105
	F13A1	3.45641	2.53813	12.1109	3.95e-24	1.93e-22	44.0925
	PTPRZ1	3.45449	-3.06133	11.5295	1.48e-22	6.03e-21	40.4886
	METTL24	3.44539	-3.04255	14.7363	3.33e-31	3.8e-29	60.2984
	TENM3	3.44379	0.579752	11.1716	1.38e-21	4.99e-20	38.276
	PLXNA4	3.44371	0.67415	15.0765	4.15e-32	5.36e-30	62.3713
	THSD7B	3.43615	-3.57623	12.5984	1.89e-25	1.05e-23	47.1166
	AOC3	3.43364	3.74508	23.1896	4.64e-52	1.4e-48	108.038
	COL14A1	3.43134	4.5237	21.701	1.17e-48	2.04e-45	100.269
	CMA1	3.43098	-3.8204	12.2006	2.26e-24	1.14e-22	44.6488
	ACTG2	3.42651	5.48459	13.0214	1.35e-26	8.85e-25	49.7391
	NHSL2	3.42543	-2.04632	14.8334	1.84e-31	2.18e-29	60.891
	KCNB1	3.4229	-2.52982	12.8488	3.97e-26	2.43e-24	48.6696
	IGFBP5	3.41876	7.27523	19.0068	3.36e-42	1.77e-39	85.4882
	PCDH9	3.41627	-1.88319	15.3492	7.87e-33	1.11e-30	64.0259
	DPP6	3.40647	-2.85106	12.1919	2.39e-24	1.2e-22	44.595
	GDF6	3.40225	-3.15728	12.1422	3.25e-24	1.61e-22	44.2865
	NEFL	3.40066	-2.83606	11.025	3.42e-21	1.18e-19	37.3711
	NUDT10	3.39795	-3.12551	14.9568	8.63e-32	1.06e-29	61.643
	RIC3	3.39733	-2.95981	13.3132	2.2e-27	1.55e-25	51.5458
	CPEB1	3.39693	-2.70605	14.8644	1.52e-31	1.82e-29	61.0798
	SPP1	3.38828	5.32959	9.01485	7.36e-16	1.32e-14	25.1885
	BOC	3.38362	2.21605	20.2499	3.14e-45	2.82e-42	92.4232
	FAM180A	3.38181	-1.75674	12.4773	4.02e-25	2.17e-23	46.3657
	NPR3	3.37531	-0.24568	11.5917	1.01e-22	4.16e-21	40.8738
	NOS1	3.37424	-2.81456	10.3876	1.76e-19	4.94e-18	33.4569
	EFEMP1	3.37162	4.00063	18.3958	1.11e-40	4.5e-38	82.0091
	ANTXR1	3.37134	5.70595	20.5997	4.56e-46	4.74e-43	94.339
	IGF1	3.37004	-1.65913	12.8304	4.45e-26	2.71e-24	48.5555
	TUSC5	3.36437	-4.28809	9.43836	5.78e-17	1.21e-15	27.7084
	SNAP25	3.36308	-2.3797	11.6687	6.23e-23	2.65e-21	41.3506
	NLGN1	3.36104	-3.67654	12.7967	5.49e-26	3.32e-24	48.3468
	SYNM	3.35442	3.28153	13.4632	8.67e-28	6.4e-26	52.4733
	PAPPA2	3.3544	-2.60145	11.824	2.37e-23	1.06e-21	42.3134
	WISP2	3.34887	-1.8412	9.5987	2.19e-17	4.81e-16	28.6705
	COLEC12	3.34501	1.65239	15.951	2.05e-34	3.57e-32	67.6548
	ADD2	3.34489	-1.81067	12.7795	6.11e-26	3.67e-24	48.2401
	AEBP1	3.34391	6.87835	18.2947	1.99e-40	7.52e-38	81.429
	ANK2	3.34176	1.23526	19.8242	3.35e-44	2.59e-41	90.0701
	PCDH10	3.33261	-4.00249	14.4896	1.52e-30	1.57e-28	58.7899
	BNC2	3.33081	1.33821	18.0714	7.26e-40	2.51e-37	80.1433
	FGF14	3.32992	-2.92583	12.7745	6.3e-26	3.76e-24	48.2092
	NAP1L2	3.32332	-2.80222	12.5135	3.21e-25	1.75e-23	46.59
	HTR2A	3.3135	-2.46239	12.6186	1.67e-25	9.33e-24	47.2425
	MYLK	3.3123	5.7917	21.689	1.24e-48	2.06e-45	100.205
	ISM1	3.30903	-0.12894	12.5349	2.81e-25	1.54e-23	46.7232
	CCL19	3.29899	0.237546	9.62968	1.82e-17	4.02e-16	28.8569
	APCDD1L	3.29866	-2.45407	11.6867	5.57e-23	2.38e-21	41.4623
	DPYSL3	3.28895	5.47197	21.9274	3.48e-49	6.8e-46	101.469
	RSPO3	3.28383	0.412015	10.2412	4.33e-19	1.16e-17	32.563
	TAGLN	3.28112	6.89792	19.0963	2.02e-42	1.1e-39	85.9938
	SPARCL1	3.27987	5.47591	24.2764	1.82e-54	1.01e-50	113.531
	SSC5D	3.27981	2.74979	15.7858	5.56e-34	8.97e-32	66.662
	FBN1	3.27187	5.71014	20.1287	6.14e-45	5.37e-42	91.7556
	TMEM100	3.27056	-1.67221	10.8198	1.22e-20	3.9e-19	36.1075
	VIP	3.25996	0.122949	7.98385	3.08e-13	3.77e-12	19.2173
	SLC7A14	3.25432	-4.41888	13.7664	1.32e-28	1.09e-26	54.3451
	MSRB3	3.25428	3.44082	22.9026	2.06e-51	5.25e-48	106.562
	COL11A1	3.24924	3.90861	12.133	3.44e-24	1.7e-22	44.2295
	FBLN1	3.24511	5.56263	15.882	3.11e-34	5.22e-32	67.2405
	CHRNA3	3.24212	-0.25579	13.4765	7.98e-28	5.94e-26	52.5556
	FDCSP	3.24058	-1.95601	7.23554	2.06e-11	1.97e-10	15.0721
	VGLL3	3.23938	1.28406	15.5545	2.26e-33	3.37e-31	65.2675
	CTNNA3	3.23632	-3.25657	12.0721	5.04e-24	2.44e-22	43.8515
	RSPO1	3.23331	-3.28651	12.6421	1.44e-25	8.14e-24	47.3881
	MAB21L2	3.2315	2.08107	12.9812	1.74e-26	1.12e-24	49.4901
	FLRT2	3.23108	1.40679	18.3381	1.55e-40	6.06e-38	81.6783
	DCN	3.22579	6.50036	15.4407	4.51e-33	6.48e-31	64.5798
	SEZ6L	3.21698	-3.41094	10.636	3.8e-20	1.16e-18	34.9781
	CD300LG	3.21592	-4.34495	11.3007	6.16e-22	2.34e-20	39.0736
	TNC	3.20989	5.89121	14.5953	7.92e-31	8.45e-29	59.437
	KERA	3.20935	-4.33986	16.0121	1.42e-34	2.56e-32	68.0209
	PGM5	3.20867	2.39726	11.76	3.53e-23	1.54e-21	41.9166
	SCN9A	3.20471	-0.71811	12.7481	7.43e-26	4.4e-24	48.0452
	MFAP4	3.19953	4.36585	14.9393	9.6e-32	1.17e-29	61.5367
	CR1	3.19006	-0.66372	9.97092	2.27e-18	5.58e-17	30.9189
	FGF5	3.1841	-3.79265	11.8284	2.3e-23	1.03e-21	42.3407
	FMN2	3.18026	-2.81051	8.49539	1.59e-14	2.36e-13	22.1475
	COL6A3	3.17087	8.1164	18.4568	7.83e-41	3.25e-38	82.3585
	BHMT2	3.16836	-1.4174	14.7691	2.72e-31	3.13e-29	60.4991
	PIRT	3.16455	-3.24487	10.221	4.91e-19	1.3e-17	32.4397
	DCHS2	3.16384	-2.37791	8.04974	2.11e-13	2.66e-12	19.5907
	ADAM12	3.16346	3.41043	14.6169	6.93e-31	7.45e-29	59.5689
	PLXDC2	3.16283	4.35488	19.6199	1.05e-43	7.59e-41	88.9326
	NBEA	3.16072	-0.06094	11.5583	1.24e-22	5.07e-21	40.6671
	LUM	3.15911	7.13013	14.9759	7.67e-32	9.51e-30	61.7592
	STMN2	3.15771	-0.4139	9.51158	3.72e-17	7.91e-16	28.1472
	GPNMB	3.15397	5.21932	15.0127	6.13e-32	7.68e-30	61.9831
	CALD1	3.14539	6.80872	21.4371	4.8e-48	6.94e-45	98.8628
	ADAMTS16	3.14306	-0.59601	11.2635	7.77e-22	2.9e-20	38.8436
	VCAN	3.14302	5.91893	18.6606	2.43e-41	1.15e-38	83.5224
	PCSK2	3.14265	-4.0993	12.6448	1.41e-25	8.03e-24	47.4044
	KCNQ5	3.1351	-3.437	12.9115	2.68e-26	1.68e-24	49.0586
	NCAM2	3.12373	-0.91221	12.3279	1.02e-24	5.31e-23	45.4387
	FAM43B	3.11449	-3.29341	13.4364	1.02e-27	7.54e-26	52.3074
	NEFM	3.11434	-3.86305	13.5292	5.75e-28	4.36e-26	52.8812
	PTCHD1	3.11202	-2.58192	9.38977	7.76e-17	1.6e-15	27.4176
	C1S	3.11071	6.6861	19.2797	7.15e-43	4.4e-40	87.0273
	POSTN	3.10739	6.20997	12.4576	4.55e-25	2.44e-23	46.2435
	FCN1	3.10292	0.157719	11.1392	1.68e-21	6.03e-20	38.0758
	SCN11A	3.10255	-3.29383	12.5239	3.01e-25	1.65e-23	46.6545
	FAP	3.1008	2.71019	16.0058	1.48e-34	2.65e-32	67.9833
	GPIHBP1	3.09926	-2.04696	12.8417	4.15e-26	2.53e-24	48.6256
	HSPB8	3.0957	2.31045	18.3215	1.71e-40	6.52e-38	81.5829
	ABCA6	3.09336	-0.85633	14.1523	1.21e-29	1.12e-27	56.7208
	SLIT3	3.09027	3.2097	19.4558	2.65e-43	1.69e-40	88.0153
	ASB5	3.09013	-4.76996	10.7483	1.9e-20	5.94e-19	35.6678
	GLI3	3.08847	1.27904	18.134	5.05e-40	1.82e-37	80.5043
	FBLN2	3.08729	4.33689	13.1137	7.61e-27	5.11e-25	50.3113
	CPXM2	3.08283	2.44595	13.7707	1.29e-28	1.06e-26	54.3717
	PGR	3.08249	-1.13081	14.5247	1.22e-30	1.28e-28	59.0048
	SGCD	3.08213	1.99084	17.0881	2.3e-37	5.71e-35	74.4134
	TSHZ2	3.08185	1.5958	14.2144	8.27e-30	7.84e-28	57.1025
	BMP3	3.08172	-1.33351	7.58897	2.89e-12	3.1e-11	17.0069
	HMCN1	3.08002	2.30683	18.6275	2.93e-41	1.37e-38	83.334
	LYVE1	3.07959	0.511863	14.1869	9.8e-30	9.14e-28	56.9333
	RORB	3.07371	-3.43415	12.4499	4.77e-25	2.55e-23	46.196
	GALNT13	3.06939	-3.43792	8.15182	1.17e-13	1.54e-12	20.1717
	GNAO1	3.0648	0.952281	15.8438	3.92e-34	6.48e-32	67.0108
	ZFHX4-AS1	3.06325	-4.58707	15.8087	4.85e-34	7.93e-32	66.7995
	COL3A1	3.0629	9.85854	17.1328	1.77e-37	4.52e-35	74.6759
	GUCY1A3	3.06251	2.90401	19.4867	2.22e-43	1.45e-40	88.1884
	ARHGAP20	3.06244	-1.5117	13.093	8.66e-27	5.79e-25	50.1829
	SLITRK4	3.06166	-3.1368	11.5647	1.19e-22	4.88e-21	40.7067
	NEXN	3.05971	2.41068	15.7278	7.91e-34	1.22e-31	66.3125
	MIR99AHG	3.05722	-2.4818	11.869	1.79e-23	8.13e-22	42.5923
	NTRK3	3.04979	-2.07016	13.0618	1.05e-26	6.9e-25	49.9897
	RERGL	3.04838	-4.04717	11.231	9.51e-22	3.51e-20	38.6428
	THSD7A	3.04417	0.008575	15.7725	6.03e-34	9.68e-32	66.5818
	LDB3	3.03995	-0.66196	11.0573	2.8e-21	9.73e-20	37.5709
	RGMA	3.03889	1.92756	13.5216	6.03e-28	4.54e-26	52.8341
	MMP2	3.03513	7.12613	15.5626	2.15e-33	3.22e-31	65.3163
	XKR4	3.03279	-3.76301	12.9924	1.62e-26	1.05e-24	49.56
	KCNT2	3.03124	-2.59963	13.5769	4.28e-28	3.31e-26	53.1757
	SHISA3	3.0305	-1.12491	10.5173	7.92e-20	2.32e-18	34.2504
	GPR1	3.02427	-2.36137	12.5338	2.83e-25	1.55e-23	46.7165
	NAV3	3.02047	-0.88668	12.5318	2.86e-25	1.57e-23	46.7039
	KIF1A	3.02045	-1.78575	8.17914	1e-13	1.32e-12	20.3276
	CNTN2	3.02034	-3.39105	11.1035	2.1e-21	7.43e-20	37.8554
	AMOTL1	3.01662	3.28956	23.6318	4.79e-53	1.99e-49	110.291
	RIMS1	3.01391	-3.67665	10.9302	6.16e-21	2.05e-19	36.787
	ADAMTS18	3.00982	-2.41811	10.5708	5.69e-20	1.69e-18	34.5784
	GFPT2	3.00559	1.74163	13.7651	1.33e-28	1.1e-26	54.3371
	APOD	3.00314	2.68876	11.3456	4.66e-22	1.8e-20	39.3512
	ASTN1	3.0015	-4.31903	13.1751	5.2e-27	3.53e-25	50.6913
	CNTNAP3	3.00042	-2.9377	11.7869	2.98e-23	1.32e-21	42.0832
	PTGER3	3.00012	0.9377	12.7513	7.28e-26	4.33e-24	48.0653
	ATRNL1	2.99917	-2.32747	10.2193	4.96e-19	1.31e-17	32.4294
	C20orf166-AS1	2.99715	-3.33983	10.748	1.9e-20	5.94e-19	35.6661
	KIAA1644	2.99293	0.172696	13.0823	9.26e-27	6.17e-25	50.1168
	FAM198A	2.98911	-0.98292	11.9883	8.5e-24	4.01e-22	43.3321
	ABI3BP	2.9833	1.85953	17.5734	1.32e-38	4.07e-36	77.2549
	MXRA5	2.98053	5.61677	15.9778	1.75e-34	3.08e-32	67.8152
	SUSD5	2.97474	-1.43798	12.2817	1.36e-24	7e-23	45.1521
	COL1A2	2.97466	9.82282	16.2786	2.86e-35	5.56e-33	69.6156
	NOVA1	2.97061	-1.63358	10.841	1.07e-20	3.44e-19	36.2378
	SPEG	2.96568	1.55947	13.2505	3.25e-27	2.25e-25	51.158
	MAB21L1	2.96491	-4.16149	14.7947	2.33e-31	2.7e-29	60.6549
	CD163	2.96461	3.51296	12.6612	1.28e-25	7.33e-24	47.5063
	EVC	2.96334	2.03573	20.785	1.65e-46	1.89e-43	95.3479
	PAK3	2.96248	-2.38334	13.3148	2.18e-27	1.54e-25	51.5555
	JPH2	2.95942	1.39291	14.6713	4.96e-31	5.5e-29	59.9013
	ABCB5	2.94687	-4.20875	11.3549	4.4e-22	1.7e-20	39.4086
	GRIN2A	2.94583	-3.65645	11.2856	6.77e-22	2.55e-20	38.9798
	COL8A2	2.94366	2.45323	16.8755	8.12e-37	1.87e-34	73.1598
	RSPO2	2.94305	-2.67246	9.44003	5.73e-17	1.2e-15	27.7184
	CHL1	2.94004	0.390553	10.0328	1.56e-18	3.88e-17	31.2944
	SIGLEC6	2.93772	-3.22288	10.5714	5.67e-20	1.69e-18	34.582
	TMEM59L	2.93498	-2.50165	10.9347	5.99e-21	1.99e-19	36.8148
	ZNF385B	2.93391	-2.92767	10.0125	1.76e-18	4.37e-17	31.1715
	NECAB1	2.93306	-1.66096	11.0554	2.83e-21	9.84e-20	37.5591
	MS4A1	2.93072	-0.84399	6.64306	5.01e-10	3.94e-09	11.9337
	MORN5	2.92863	-4.36461	9.77814	7.37e-18	1.71e-16	29.7519
	C8orf88	2.9273	-2.46119	11.7347	4.13e-23	1.79e-21	41.7596
	ZDHHC15	2.92583	-2.32436	12.9793	1.76e-26	1.13e-24	49.4782
	COL1A1	2.92095	10.4816	14.2098	8.51e-30	8.05e-28	57.0742
	CACNA2D1	2.91854	1.26954	15.5009	3.13e-33	4.6e-31	64.9438
	PRICKLE1	2.91217	-0.00151	15.0978	3.64e-32	4.78e-30	62.5011
	FHL1	2.91034	3.96537	17.9569	1.41e-39	4.78e-37	79.4821
	KLHL4	2.90618	-1.91559	12.0887	4.54e-24	2.2e-22	43.9549
	NAP1L3	2.90594	-0.9496	12.8814	3.24e-26	2e-24	48.8721
	LGALS12	2.89974	-3.6391	10.4265	1.39e-19	3.93e-18	33.6945
	CDH2	2.89683	0.042126	11.2523	8.33e-22	3.09e-20	38.7746
	CSDC2	2.89352	-0.52951	11.8822	1.65e-23	7.53e-22	42.6739
	TGFB3	2.89039	2.73552	14.671	4.97e-31	5.5e-29	59.8997
	LRRK2	2.88486	0.572915	9.97224	2.25e-18	5.54e-17	30.9269
	PPFIA2	2.88481	-2.1707	12.9029	2.83e-26	1.77e-24	49.0053
	ABCC9	2.88135	1.08542	14.8902	1.3e-31	1.57e-29	61.2371
	CNTNAP3B	2.87948	-3.22154	10.37	1.96e-19	5.47e-18	33.3491
	HSPB6	2.87902	2.04186	8.07776	1.8e-13	2.29e-12	19.7499
	CPA3	2.8752	1.63346	8.74701	3.61e-15	5.87e-14	23.613
	FLG	2.87045	-3.36403	11.1056	2.07e-21	7.35e-20	37.8686
	SHISA6	2.86878	-1.10909	6.15534	6.24e-09	4.19e-08	9.46255
	KCNA1	2.86762	-4.758	15.3194	9.43e-33	1.3e-30	63.8457
	CDH11	2.86761	4.96678	17.6624	7.86e-39	2.44e-36	77.7733
	ZNF365	2.86083	-2.77038	11.0656	2.66e-21	9.27e-20	37.6218
	FCRL1	2.86051	-3.09186	8.2808	5.56e-14	7.56e-13	20.9098
	SGCA	2.85585	-0.59383	10.4413	1.26e-19	3.61e-18	33.7855
	C14orf132	2.85235	1.63087	18.5285	5.18e-41	2.24e-38	82.7684
	PCDH7	2.84838	2.49239	15.5714	2.04e-33	3.08e-31	65.3695
	MPDZ	2.8458	2.0023	20.4586	9.92e-46	9.69e-43	93.568
	ABCA9	2.84431	-1.18792	10.5727	5.62e-20	1.67e-18	34.5901
	GDF5	2.84298	-3.77343	10.8264	1.17e-20	3.75e-19	36.1483
	GALNT15	2.84145	0.241898	12.7241	8.63e-26	5.08e-24	47.8963
	LEP	2.83979	-4.02435	8.61166	8.03e-15	1.24e-13	22.8229
	KLHL38	2.83882	-3.47142	12.5365	2.78e-25	1.53e-23	46.7331
	CADM2	2.83774	-3.90997	8.72023	4.23e-15	6.8e-14	23.4564
	RGS7BP	2.83361	-1.95834	9.53278	3.27e-17	7.02e-16	28.2744
	GFRA1	2.83141	0.59717	9.81814	5.77e-18	1.36e-16	29.9937
	LTBP2	2.82909	4.93988	17.8676	2.37e-39	7.8e-37	78.9649
	SERPING1	2.82595	5.90486	16.4	1.38e-35	2.82e-33	70.3394
	FAM129A	2.8236	3.15254	19.8743	2.53e-44	2.1e-41	90.3483
	TIMP2	2.81606	6.85774	20.9774	5.79e-47	6.86e-44	96.3908
	SYNC	2.81475	-0.06227	13.8245	9.21e-29	7.74e-27	54.7036
	ADRB3	2.8123	-4.47125	12.4883	3.75e-25	2.03e-23	46.4339
	PDLIM3	2.81201	3.77599	16.3944	1.43e-35	2.89e-33	70.3059
	OLR1	2.80766	1.09449	9.31717	1.2e-16	2.4e-15	26.984
	SYNE1	2.80758	3.52551	23.4954	9.63e-53	3.55e-49	109.598
	BEND6	2.80755	-1.78239	11.5681	1.17e-22	4.79e-21	40.7278
	EPHA6	2.80505	-4.51477	12.7756	6.26e-26	3.75e-24	48.2156
	TENM4	2.80452	1.41638	15.7453	7.11e-34	1.11e-31	66.4182
	MS4A2	2.80379	-0.9753	9.93075	2.9e-18	7.04e-17	30.6754
	KIAA1045	2.80089	-3.69689	12.4769	4.03e-25	2.17e-23	46.3631
	MOXD1	2.7993	2.67177	15.5902	1.82e-33	2.76e-31	65.4831
	PHLDB2	2.7986	2.77151	16.7137	2.12e-36	4.61e-34	72.2026
	RAB31	2.7943	4.9692	18.5914	3.61e-41	1.6e-38	83.1276
	EMX2OS	2.79415	-3.73347	9.169	2.93e-16	5.57e-15	26.1018
	ZNF676	2.79278	-4.61872	18.5109	5.73e-41	2.44e-38	82.668
	ITGA11	2.79225	4.14481	14.7748	2.63e-31	3.04e-29	60.5335
	PRRX1	2.789	3.29782	13.6025	3.65e-28	2.85e-26	53.3336
	DIRC3	2.78851	-3.81527	12.573	2.21e-25	1.23e-23	46.9591
	MYL9	2.78546	6.82585	15.9452	2.12e-34	3.66e-32	67.62
	MYOCD	2.78426	1.10713	11.5761	1.11e-22	4.57e-21	40.777
	KCNMB1	2.78232	1.59426	12.4761	4.05e-25	2.18e-23	46.3584
	ACSM5	2.78187	-3.34217	11.3303	5.13e-22	1.96e-20	39.2566
	SST	2.7798	-3.6275	7.41062	7.83e-12	7.88e-11	16.0252
	EBF2	2.77943	-1.55336	9.64409	1.66e-17	3.69e-16	28.9436
	HRH2	2.77877	-2.27312	10.4593	1.13e-19	3.27e-18	33.8951
	LRRC15	2.77598	2.7913	11.973	9.34e-24	4.39e-22	43.2373
	PRDM6	2.77298	-0.35618	11.883	1.64e-23	7.51e-22	42.6791
	GPR133	2.7719	0.774754	11.8317	2.26e-23	1.01e-21	42.3607
	CLMP	2.77186	2.71405	16.8167	1.15e-36	2.62e-34	72.8123
	HEG1	2.76856	4.66016	23.2838	2.86e-52	9.49e-49	108.52
	COL19A1	2.76835	-4.48914	13.1633	5.59e-27	3.78e-25	50.6179
	PTGFR	2.76763	-0.40447	10.1396	8.09e-19	2.1e-17	31.9438
	LRFN5	2.76444	-2.70885	10.7902	1.47e-20	4.64e-19	35.9256
	ACTA2	2.76102	6.92089	18.257	2.48e-40	9.25e-38	81.2122
	PRL	2.76038	-4.49626	12.4188	5.79e-25	3.07e-23	46.0025
	NTRK2	2.75805	1.3897	6.66095	4.56e-10	3.61e-09	12.0263
	CHIT1	2.75795	-0.30525	6.21978	4.5e-09	3.08e-08	9.78271
	LGI1	2.75758	-4.94596	14.6363	6.15e-31	6.68e-29	59.6875
	NGFR	2.7573	0.576087	9.92052	3.09e-18	7.47e-17	30.6134
	ELN	2.75223	4.91936	13.9781	3.56e-29	3.1e-27	55.6492
	FAM196B	2.75161	-4.04036	11.6395	7.48e-23	3.14e-21	41.1697
	DGKI	2.75136	-1.04015	12.4141	5.96e-25	3.15e-23	45.9738
	SCG2	2.75067	0.507889	10.5636	5.95e-20	1.77e-18	34.5342
	CYBRD1	2.7492	4.70771	15.5411	2.45e-33	3.63e-31	65.1869
	TMEM130	2.74686	-1.73493	10.3395	2.37e-19	6.54e-18	33.1629
	INHBA	2.74565	4.45265	15.8862	3.03e-34	5.14e-32	67.2657
	LIFR	2.74326	0.736308	12.9754	1.8e-26	1.16e-24	49.4542
	DCSTAMP	2.74175	-2.78663	8.83799	2.11e-15	3.53e-14	24.1465
	C1R	2.74033	6.52245	17.7779	4e-39	1.28e-36	78.4448
	COL5A2	2.73828	6.7481	16.8525	9.3e-37	2.13e-34	73.0242
	RNF180	2.73748	-0.80152	11.2696	7.48e-22	2.8e-20	38.8814
	PODN	2.73245	3.46981	14.1453	1.27e-29	1.16e-27	56.678
	EBF3	2.72688	-0.96622	11.8043	2.68e-23	1.19e-21	42.1913
	JAM2	2.72544	1.65777	21.1415	2.37e-47	3.15e-44	97.2759
	CLIP4	2.72539	1.0925	14.9288	1.02e-31	1.25e-29	61.4727
	ZFPM2	2.72518	-0.03938	12.9023	2.84e-26	1.77e-24	49.0011
	PLA2G2D	2.72497	-0.8923	6.94935	9.79e-11	8.47e-10	13.5387
	TENM2	2.72403	-2.22487	9.39297	7.61e-17	1.57e-15	27.4367
	BGN	2.72283	7.25326	14.0213	2.72e-29	2.41e-27	55.9156
	PEG3	2.72053	-0.52957	11.5063	1.71e-22	6.91e-21	40.3451
	FERMT2	2.72006	3.82222	21.0153	4.71e-47	5.79e-44	96.5952
	GAPT	2.71852	-1.58103	11.1007	2.14e-21	7.55e-20	37.8383
	SDPR	2.71694	2.20863	17.0385	3.09e-37	7.49e-35	74.121
	SPOCK3	2.71247	-4.79517	12.786	5.86e-26	3.55e-24	48.2807
	SELE	2.71188	0.917077	10.793	1.44e-20	4.56e-19	35.9427
	FLNC	2.70884	4.72273	11.3707	3.99e-22	1.56e-20	39.5064
	CFH	2.70882	3.90373	18.6882	2.07e-41	1.01e-38	83.6795
	CDK15	2.70719	-3.4263	10.4567	1.15e-19	3.31e-18	33.8794
	FRMPD4	2.70638	-4.67557	12.7172	9.01e-26	5.28e-24	47.8538
	FCER2	2.70338	-2.75084	7.6627	1.91e-12	2.09e-11	17.4159
	RERG	2.69798	0.752861	12.1148	3.86e-24	1.89e-22	44.1164
	KLF17	2.69631	-4.60163	13.5405	5.36e-28	4.1e-26	52.9507
	PLA2G5	2.69613	-1.19826	10.7484	1.9e-20	5.94e-19	35.6685
	EMILIN1	2.68856	5.81042	16.6218	3.67e-36	7.82e-34	71.6578
	ANGPTL2	2.68166	4.89024	17.323	5.76e-38	1.58e-35	75.7922
	ISLR	2.67592	5.12654	12.814	4.93e-26	2.99e-24	48.4539
	SLITRK5	2.67551	-3.39049	8.30948	4.7e-14	6.49e-13	21.0745
	NTM	2.67231	2.29552	11.5152	1.62e-22	6.58e-21	40.4002
	A2M	2.6713	7.57327	22.6059	9.68e-51	2.3e-47	105.025
	CRISPLD1	2.67013	0.719126	12.9879	1.67e-26	1.08e-24	49.5319
	ADAM33	2.67005	0.653371	10.4604	1.12e-19	3.25e-18	33.9024
	STON1-GTF2A1L	2.66963	-4.80406	15.351	7.78e-33	1.1e-30	64.0369
	FRMD6	2.66597	2.99146	19.2191	1.01e-42	5.98e-40	86.6863
	CD109	2.66488	2.69698	10.2069	5.35e-19	1.42e-17	32.354
	MAP1B	2.66123	3.28021	19.1517	1.48e-42	8.46e-40	86.3064
	FXYD6	2.65805	2.74053	16.7261	1.97e-36	4.31e-34	72.2763
	CARTPT	2.65752	-4.02938	7.68102	1.72e-12	1.9e-11	17.5178
	MYOT	2.65694	-3.43226	8.48368	1.7e-14	2.51e-13	22.0797
	NPAS3	2.65619	-2.72966	10.9998	4e-21	1.37e-19	37.216
	ZEB1	2.65568	3.49981	24.9789	5.48e-56	4.55e-52	117.003
	CD36	2.65019	2.1435	11.7441	3.9e-23	1.69e-21	41.8177
	FAM216B	2.64967	-4.44664	12.354	8.68e-25	4.53e-23	45.6005
	GAS7	2.64822	3.61742	19.145	1.53e-42	8.63e-40	86.2689
	MEDAG	2.64646	1.17647	11.6397	7.47e-23	3.14e-21	41.171
	TUB	2.64624	-0.15985	12.9855	1.69e-26	1.09e-24	49.5172
	TENM1	2.64573	-3.26844	9.91906	3.12e-18	7.52e-17	30.6045
	CCL7	2.6416	-3.55723	8.75312	3.48e-15	5.67e-14	23.6488
	KCNIP1	2.64063	-4.29009	11.6329	7.79e-23	3.26e-21	41.1293
	ZEB2	2.63943	3.64094	21.5391	2.78e-48	4.39e-45	99.4073
	PHOX2B	2.63774	-4.59472	10.1154	9.38e-19	2.4e-17	31.7964
	GPR88	2.63639	-4.00273	12.3259	1.03e-24	5.37e-23	45.4261
	GPC6	2.63522	2.46364	16.943	5.44e-37	1.27e-34	73.5586
	KCND3	2.63394	1.37551	8.93996	1.15e-15	2.01e-14	24.7465
	GPR141	2.63378	-2.79721	9.36582	8.96e-17	1.83e-15	27.2745
	NRP2	2.63314	4.50135	20.7593	1.9e-46	2.11e-43	95.2082
	NTNG1	2.63175	-3.76312	9.37371	8.55e-17	1.75e-15	27.3216
	NEGR1	2.62835	1.18121	12.877	3.33e-26	2.05e-24	48.8444
	LRCH2	2.62365	-0.55008	13.2756	2.78e-27	1.94e-25	51.313
	COL12A1	2.62313	7.07092	14.6659	5.13e-31	5.66e-29	59.8685
	SLC16A7	2.62027	0.389206	10.2025	5.5e-19	1.45e-17	32.3268
	JAKMIP2	2.61657	-1.66375	10.628	4e-20	1.21e-18	34.9292
	PCDHB5	2.61628	-2.09286	11.9171	1.32e-23	6.14e-22	42.8905
	LAMA2	2.61563	2.96898	13.5911	3.92e-28	3.04e-26	53.2636
	MMP9	2.60993	4.68697	10.2856	3.3e-19	8.92e-18	32.8339
	SNTG2	2.60816	-4.37457	13.2134	4.1e-27	2.82e-25	50.9282
	BNC1	2.60514	-4.86336	12.9648	1.92e-26	1.23e-24	49.3886
	MRGPRF	2.60337	2.49695	13.7645	1.34e-28	1.1e-26	54.3338
	ITGAM	2.59917	2.3741	11.778	3.15e-23	1.39e-21	42.028
	MRC1	2.59402	2.86681	10.9075	7.08e-21	2.34e-19	36.6476
	MRVI1	2.59033	3.91624	20.3353	1.96e-45	1.81e-42	92.8925
	FIBIN	2.58968	2.30124	15.1543	2.58e-32	3.44e-30	62.844
	FOXP2	2.5895	0.688851	6.74716	2.89e-10	2.35e-09	12.4748
	STON1	2.58648	1.65521	19.5225	1.82e-43	1.28e-40	88.3886
	ECM2	2.58459	1.21548	14.1189	1.49e-29	1.36e-27	56.5158
	LRRC55	2.58338	-2.34264	11.2975	6.29e-22	2.38e-20	39.0536
	SLC24A3	2.58327	2.63346	14.4352	2.12e-30	2.16e-28	58.4566
	HS3ST2	2.58312	-1.44721	8.49428	1.6e-14	2.37e-13	22.141
	P2RY12	2.58213	-3.17429	9.58056	2.45e-17	5.34e-16	28.5614
	CTHRC1	2.58069	4.11456	12.9631	1.95e-26	1.24e-24	49.3782
	CXCL12	2.58009	4.04205	17.0366	3.12e-37	7.52e-35	74.1101
	ST6GALNAC5	2.57978	0.489213	11.042	3.08e-21	1.07e-19	37.4764
	EYA4	2.57837	-3.0099	9.34918	9.91e-17	2e-15	27.175
	INA	2.57442	-2.90124	8.41407	2.56e-14	3.67e-13	21.6771
	RUNX1T1	2.57221	0.853672	16.7422	1.79e-36	3.97e-34	72.3718
	CR2	2.57126	-0.25354	5.91549	2.07e-08	1.3e-07	8.28888
	ELAVL4	2.57019	-2.70739	11.09	2.28e-21	8.05e-20	37.7724
	MUSK	2.56951	-3.87786	10.7832	1.53e-20	4.83e-19	35.8827
	TCL1A	2.56799	-3.0486	6.00965	1.3e-08	8.36e-08	8.74619
	KIAA1462	2.56677	3.74907	17.9126	1.83e-39	6.07e-37	79.2254
	MPPED2	2.56633	-2.03572	10.8917	7.81e-21	2.57e-19	36.5502
	AOX1	2.56569	0.767396	9.37363	8.55e-17	1.75e-15	27.3211
	COL15A1	2.56543	5.75112	17.0902	2.27e-37	5.68e-35	74.4256
	FLNA	2.56462	8.93708	17.3597	4.64e-38	1.3e-35	76.0069
	MSR1	2.56343	2.93901	10.4909	9.31e-20	2.71e-18	34.0892
	AFF3	2.55882	-0.69442	10.1507	7.55e-19	1.97e-17	32.0115
	NLGN4X	2.55729	-0.70736	12.4359	5.21e-25	2.76e-23	46.1087
	COL5A1	2.55643	7.35915	15.3485	7.9e-33	1.11e-30	64.022
	FIGN	2.55596	-1.53245	12.3666	8.02e-25	4.19e-23	45.6791
	OSMR	2.55545	3.68295	18.6047	3.34e-41	1.52e-38	83.2039
	ANO5	2.55341	-1.49996	6.99027	7.85e-11	6.89e-10	13.756
	SLC27A6	2.54872	-4.45061	10.8426	1.06e-20	3.41e-19	36.248
	MAP1A	2.54151	3.26946	19.8979	2.22e-44	1.89e-41	90.479
	PDZD4	2.54112	-0.68074	12.5904	1.99e-25	1.1e-23	47.0672
	MIR143HG	2.54013	-0.06702	12.9612	1.97e-26	1.25e-24	49.3662
	CRISPLD2	2.5398	4.76734	17.8573	2.52e-39	8.2e-37	78.9053
	KCNJ5	2.53937	-0.70101	8.35678	3.57e-14	5e-13	21.3467
	DPYD	2.53903	2.25391	12.8814	3.24e-26	2e-24	48.8717
	ZSCAN23	2.53809	-3.75887	8.53649	1.25e-14	1.88e-13	22.3859
	AR	2.53807	-0.24729	10.3413	2.34e-19	6.49e-18	33.1741
	MRC2	2.53582	5.24647	16.5994	4.2e-36	8.88e-34	71.5253
	AARD	2.53431	-3.62309	10.9267	6.29e-21	2.09e-19	36.7657
	PMP2	2.53278	-4.73123	10.4333	1.33e-19	3.79e-18	33.7364
	FILIP1	2.53153	0.847026	17.0487	2.91e-37	7.1e-35	74.1814
	TNR	2.52823	-3.45545	11.347	4.62e-22	1.78e-20	39.3599
	PABPC5	2.5272	-2.35712	11.9284	1.23e-23	5.75e-22	42.9606
	TLR8	2.52504	-0.2386	8.10431	1.54e-13	1.98e-12	19.9009
	IL1R1	2.52419	4.34654	19.2338	9.27e-43	5.6e-40	86.7689
	HRASLS5	2.5236	-2.43168	7.32136	1.28e-11	1.26e-10	15.5379
	MICU3	2.52049	-1.60492	10.1057	9.95e-19	2.54e-17	31.7377
	TCF4	2.51957	4.30063	23.1667	5.23e-52	1.45e-48	107.92
	ACTC1	2.51939	-0.88479	8.37539	3.2e-14	4.52e-13	21.4539
	PALM2-AKAP2	2.5189	-2.82971	9.21549	2.21e-16	4.27e-15	26.3782
	MUM1L1	2.51528	-3.44076	6.84011	1.76e-10	1.47e-09	12.9618
	FCGR2B	2.51485	0.646837	10.4779	1.01e-19	2.93e-18	34.0091
	ANO3	2.51442	-4.40705	10.5419	6.8e-20	2e-18	34.4012
	KLHL14	2.51301	-2.98667	7.75704	1.12e-12	1.28e-11	17.9418
	ENPP2	2.51175	3.32137	14.8238	1.95e-31	2.29e-29	60.8324
	COL6A2	2.50964	8.02053	14.2367	7.2e-30	6.87e-28	57.2394
	FCER1A	2.50816	-1.87409	8.78779	2.84e-15	4.67e-14	23.8519
	ROR2	2.50801	2.45957	10.6841	2.82e-20	8.65e-19	35.2738
	PI15	2.50733	0.042745	7.03721	6.09e-11	5.43e-10	14.0061
	PPP1R3C	2.50689	0.172023	11.19	1.23e-21	4.47e-20	38.3895
	TCEAL5	2.50621	-4.79809	12.755	7.11e-26	4.23e-24	48.0882
	SCN3B	2.5043	-1.71483	8.88743	1.57e-15	2.7e-14	24.4371
	PCDHGA4	2.50119	-2.63019	9.18438	2.67e-16	5.09e-15	26.1932
	PNMAL1	2.5005	-0.23836	12.3699	7.86e-25	4.12e-23	45.6996
	SLC5A7	2.50017	-4.74978	9.9641	2.37e-18	5.81e-17	30.8775
	LGI2	2.49888	1.41604	12.7793	6.11e-26	3.67e-24	48.239
	SPG20	2.49845	2.51966	16.0288	1.28e-34	2.33e-32	68.1214
	MIR100HG	2.49617	-4.72453	13.6768	2.3e-28	1.83e-26	53.7922
	WNT9B	2.4935	-4.66636	14.1975	9.17e-30	8.61e-28	56.9988
	MAGEL2	2.4928	-2.4179	9.54357	3.06e-17	6.6e-16	28.3392
	PKNOX2	2.48855	-1.72518	11.3633	4.17e-22	1.62e-20	39.4606
	LINC00473	2.48485	-3.75871	10.0632	1.29e-18	3.26e-17	31.4792
	CALB2	2.48452	-0.08143	6.24485	3.96e-09	2.73e-08	9.90781
	PCP4L1	2.4826	-2.7029	6.99376	7.7e-11	6.77e-10	13.7746
	ART4	2.48176	-3.11577	7.95911	3.55e-13	4.32e-12	19.0774
	SPATA20P1	2.48141	-4.58398	10.0622	1.3e-18	3.27e-17	31.4729
	BACH2	2.47988	-0.38801	13.3012	2.37e-27	1.67e-25	51.4717
	FCRLA	2.4794	-1.71161	7.60131	2.7e-12	2.9e-11	17.0753
	GLRB	2.47704	-1.10243	10.8608	9.46e-21	3.08e-19	36.3598
	DAZL	2.47413	-4.43964	11.4472	2.48e-22	9.87e-21	39.9793
	FCGR3A	2.47284	3.93785	10.2408	4.34e-19	1.16e-17	32.5607
	FSTL1	2.47185	6.88893	18.2201	3.07e-40	1.13e-37	80.9999
	CD84	2.47174	2.2218	12.1358	3.38e-24	1.68e-22	44.2472
	CCL18	2.47017	2.59733	6.0697	9.6e-09	6.3e-08	9.04019
	RBPMS2	2.4699	0.534873	12.6142	1.71e-25	9.57e-24	47.2146
	TRPS1	2.46953	1.58325	12.8935	3e-26	1.86e-24	48.947
	CCL13	2.46694	-0.86382	6.05166	1.05e-08	6.85e-08	8.95167
	EPHA3	2.46616	1.02061	11.6829	5.7e-23	2.44e-21	41.439
	CYR61	2.4661	5.64621	14.3736	3.1e-30	3.07e-28	58.0791
	FGF1	2.46531	-0.35065	14.9263	1.04e-31	1.26e-29	61.4571
	SDK1	2.46495	1.78524	11.6722	6.1e-23	2.6e-21	41.3722
	MITF	2.46362	1.9834	13.3517	1.73e-27	1.24e-25	51.7838
	LILRA4	2.46359	-3.27452	9.25158	1.78e-16	3.48e-15	26.593
	CLC	2.46356	-2.3482	5.4975	1.57e-07	8.64e-07	6.3149
	CTNND2	2.46351	-3.58575	9.01633	7.29e-16	1.31e-14	25.1973
	GPR27	2.46276	-2.65666	8.12976	1.33e-13	1.73e-12	20.0459
	SETBP1	2.4612	1.69412	15.953	2.03e-34	3.55e-32	67.6664
	PDGFRB	2.45986	6.05499	17.9525	1.45e-39	4.86e-37	79.4566
	TMTC1	2.45932	2.11949	17.3728	4.3e-38	1.21e-35	76.0836
	DGKB	2.45843	-2.88351	7.66446	1.89e-12	2.07e-11	17.4257
	CNTN4	2.45611	0.421409	13.3843	1.41e-27	1.03e-25	51.9859
	HECW1	2.45564	-0.75702	10.3124	2.8e-19	7.64e-18	32.9971
	CIDEA	2.45515	-5.04479	8.05997	1.99e-13	2.51e-12	19.6488
	PKHD1L1	2.45134	-2.88142	8.74898	3.57e-15	5.8e-14	23.6246
	KCTD12	2.45025	4.99176	11.4087	3.15e-22	1.24e-20	39.7411
	CSF1R	2.44933	4.32106	13.6731	2.36e-28	1.87e-26	53.7694
	CLVS2	2.44843	-4.87728	12.0523	5.7e-24	2.74e-22	43.7289
	GALNT16	2.44838	-0.815	8.95548	1.05e-15	1.84e-14	24.838
	SYPL2	2.44786	-1.81512	11.2949	6.39e-22	2.41e-20	39.0373
	ANKS1B	2.44702	-3.04431	9.85677	4.56e-18	1.09e-16	30.2273
	DKK2	2.44615	0.336381	8.04897	2.12e-13	2.67e-12	19.5863
	HAS1	2.44589	-2.1301	7.43954	6.67e-12	6.79e-11	16.1836
	SPARC	2.44581	9.24508	16.1337	6.83e-35	1.28e-32	68.7494
	MEIS2	2.4458	1.49599	10.941	5.75e-21	1.92e-19	36.8539
	MGAT4C	2.44436	-4.75469	11.8865	1.6e-23	7.39e-22	42.7008
	CYP7B1	2.44277	-0.83375	11.8771	1.7e-23	7.76e-22	42.6426
	ALK	2.44136	-4.21684	9.06296	5.52e-16	1.01e-14	25.4731
	SERPINF1	2.44067	5.25554	15.855	3.66e-34	6.09e-32	67.0777
	PPP2R2B	2.44005	-1.44176	9.69018	1.26e-17	2.84e-16	29.2212
	FAM107A	2.43913	0.786379	15.4077	5.51e-33	7.86e-31	64.3801
	ADAMTS12	2.43891	3.79778	14.3763	3.05e-30	3.04e-28	58.0957
	RP11-182J1.14	2.43888	-4.27952	11.4958	1.83e-22	7.36e-21	40.2804
	CYP27C1	2.43626	-2.29337	11.6532	6.86e-23	2.9e-21	41.2551
	ATP8B2	2.43527	3.40822	19.7834	4.21e-44	3.18e-41	89.8436
	PRKD1	2.43327	1.35803	16.3282	2.12e-35	4.23e-33	69.9114
	ZNF521	2.42868	1.64566	17.5656	1.39e-38	4.18e-36	77.2098
	AKT3	2.4286	3.01421	21.4998	3.43e-48	5.17e-45	99.1978
	CCIN	2.42699	-3.75141	10.6187	4.23e-20	1.28e-18	34.8724
	C16orf89	2.42565	-1.22024	8.12831	1.34e-13	1.75e-12	20.0376
	PTGDS	2.4238	3.22225	10.4436	1.25e-19	3.57e-18	33.7992
	WWTR1	2.4215	4.1744	19.8263	3.31e-44	2.59e-41	90.0821
	MAPK4	2.42132	-2.55576	6.36592	2.13e-09	1.53e-08	10.5161
	MEIS1	2.41981	2.35283	16.3035	2.46e-35	4.87e-33	69.7642
	PCOLCE2	2.41827	-1.58855	6.27483	3.39e-09	2.37e-08	10.0578
	SYT15	2.4158	-4.021	10.789	1.48e-20	4.67e-19	35.9183
	TMEM255A	2.41547	-1.36883	11.8839	1.63e-23	7.5e-22	42.6848
	PTPRC	2.41246	3.9787	11.2703	7.45e-22	2.79e-20	38.8857
	FBLN5	2.41239	3.39103	18.4622	7.59e-41	3.19e-38	82.3895
	SVEP1	2.41072	2.84848	13.7	1.99e-28	1.61e-26	53.9358
	OLFML2B	2.40739	4.2312	15.079	4.09e-32	5.3e-30	62.3864
	FGFR1	2.40705	4.47896	16.2964	2.57e-35	5.02e-33	69.7217
	ITGB2	2.40645	5.09577	11.2537	8.26e-22	3.07e-20	38.783
	CDK14	2.40477	2.09001	14.4654	1.76e-30	1.82e-28	58.6418
	VIPR2	2.40407	-1.56579	9.72126	1.04e-17	2.37e-16	29.4086
	SPSB4	2.40393	-3.18771	9.77661	7.43e-18	1.72e-16	29.7427
	ITGA5	2.40335	5.67256	16.2978	2.55e-35	5.01e-33	69.7301
	RNF165	2.40254	-2.61069	8.03785	2.26e-13	2.83e-12	19.5232
	TMEM52B	2.40116	-2.75704	9.42348	6.33e-17	1.32e-15	27.6193
	CLSTN2	2.40114	0.531942	6.80254	2.15e-10	1.78e-09	12.7645
	STEAP4	2.40081	1.42409	10.3104	2.83e-19	7.73e-18	32.9851
	CYBB	2.40079	4.31299	12.6714	1.2e-25	6.9e-24	47.5698
	FCRL3	2.39747	-1.20639	6.87122	1.49e-10	1.26e-09	13.1256
	CCNA1	2.39726	-4.37209	10.9889	4.28e-21	1.45e-19	37.1489
	HLA-DQA1	2.39681	4.98266	10.0237	1.64e-18	4.1e-17	31.2392
	TMEM47	2.39673	3.02178	14.7105	3.9e-31	4.39e-29	60.1407
	CACNA1B	2.3965	-3.19056	7.16471	3.04e-11	2.84e-10	14.6897
	SYT3	2.39626	-3.2569	8.63514	6.99e-15	1.09e-13	22.9597
	GCSAML	2.3957	-3.28544	8.51346	1.43e-14	2.14e-13	22.2522
	PTPN5	2.39541	-2.7559	9.59769	2.21e-17	4.83e-16	28.6644
	VSIG4	2.39432	2.50339	9.83939	5.07e-18	1.2e-16	30.1222
	DTNA	2.39354	0.948336	8.97648	9.25e-16	1.64e-14	24.9619
	CLEC4G	2.39287	-3.67951	8.57062	1.02e-14	1.56e-13	22.5841
	VCAM1	2.39055	3.33452	15.4742	3.68e-33	5.33e-31	64.7826
	FAT4	2.38946	2.70982	14.4426	2.03e-30	2.08e-28	58.502
	C15orf59	2.38773	-1.07635	10.9967	4.08e-21	1.39e-19	37.1968
	COL24A1	2.38385	-0.40272	9.23483	1.97e-16	3.83e-15	26.4933
	KAL1	2.38161	2.13555	10.3242	2.6e-19	7.14e-18	33.0697
	C20orf194	2.38119	1.89212	22.3056	4.69e-50	9.73e-47	103.459
	TPO	2.38105	-1.82797	7.25181	1.88e-11	1.81e-10	15.1602
	NOX4	2.38022	0.447339	12.7751	6.28e-26	3.76e-24	48.2128
	PDGFRL	2.37946	0.266914	9.16789	2.95e-16	5.6e-15	26.0952
	VIM	2.37872	7.6234	19.85	2.9e-44	2.35e-41	90.2133
	PRKAA2	2.37751	-0.93467	5.72932	5.16e-08	3.04e-07	7.39811
	PXDN	2.37012	5.52963	15.4782	3.59e-33	5.23e-31	64.8065
	HTR7	2.36996	-3.0942	11.0166	3.6e-21	1.24e-19	37.3198
	C9orf47	2.36955	-3.72477	10.4713	1.05e-19	3.04e-18	33.9689
	CCR2	2.36934	-0.14639	9.17542	2.82e-16	5.36e-15	26.14
	ADAM23	2.3687	0.333423	13.7727	1.27e-28	1.06e-26	54.3838
	TMOD1	2.36843	-0.37333	10.1968	5.69e-19	1.5e-17	32.292
	SCG3	2.36819	-2.80818	6.4255	1.56e-09	1.15e-08	10.8179
	MMP8	2.36796	-3.08571	6.13902	6.77e-09	4.53e-08	9.38178
	CD93	2.36744	5.16574	18.5383	4.9e-41	2.14e-38	82.8243
	FRRS1L	2.36603	-3.48043	7.94256	3.9e-13	4.73e-12	18.984
	SPON1	2.36485	4.25017	7.69408	1.6e-12	1.78e-11	17.5905
	TAGLN3	2.3647	-3.60429	7.74605	1.19e-12	1.35e-11	17.8804
	NKAPL	2.36432	-3.65459	11.1035	2.1e-21	7.43e-20	37.8558
	RASSF2	2.36325	3.22872	19.5175	1.87e-43	1.29e-40	88.3607
	SMARCA1	2.36304	2.64615	12.7297	8.33e-26	4.91e-24	47.9316
	VWF	2.36238	6.23665	14.432	2.16e-30	2.2e-28	58.4374
	EHD2	2.36192	5.06915	16.3509	1.86e-35	3.71e-33	70.0465
	C4B	2.36184	1.53859	10.7046	2.49e-20	7.68e-19	35.3993
	LAMP5	2.35901	-0.66911	9.04624	6.1e-16	1.11e-14	25.3741
	CTGF	2.35794	6.54177	16.4615	9.57e-36	1.96e-33	70.7054
	PCDHB6	2.35589	-2.77665	10.131	8.52e-19	2.19e-17	31.8918
	AQP9	2.35533	0.77481	7.32658	1.25e-11	1.23e-10	15.5663
	WDR17	2.35498	-3.1244	7.74984	1.17e-12	1.33e-11	17.9016
	ARMC4	2.3522	-3.30752	9.26647	1.63e-16	3.21e-15	26.6817
	PIEZO2	2.35154	0.992139	12.4408	5.05e-25	2.69e-23	46.1395
	RP11-203I2.1	2.35033	-4.80595	11.4485	2.46e-22	9.8e-21	39.9874
	PALMD	2.34837	1.56898	14.3744	3.08e-30	3.06e-28	58.0844
	CCR8	2.34816	-2.22171	8.76422	3.26e-15	5.34e-14	23.7138
	CLDN11	2.34806	-0.30853	9.93986	2.75e-18	6.68e-17	30.7306
	MAP6	2.34801	-0.21759	13.7718	1.28e-28	1.06e-26	54.3783
	DDIT4L	2.34716	-1.64147	6.33126	2.54e-09	1.81e-08	10.3413
	RFPL1S	2.34405	-3.94966	10.8916	7.82e-21	2.57e-19	36.5495
	DMRTA1	2.34382	-3.3679	8.06189	1.97e-13	2.49e-12	19.6597
	PURG	2.34368	-4.28421	11.7269	4.34e-23	1.87e-21	41.7115
	BICC1	2.3431	2.68878	14.3058	4.7e-30	4.57e-28	57.6635
	ZNF208	2.34202	-2.99835	10.4332	1.33e-19	3.79e-18	33.7354
	ADAMTS1	2.34062	4.10331	17.4344	2.99e-38	8.71e-36	76.4441
	KIF5A	2.33984	-0.60687	8.80284	2.6e-15	4.3e-14	23.9402
	NXPH3	2.33937	0.567602	7.58317	2.99e-12	3.2e-11	16.9748
	KCNJ15	2.33873	-0.60309	8.63808	6.87e-15	1.08e-13	22.9768
	PYGO1	2.33838	-0.00892	9.47543	4.62e-17	9.76e-16	27.9305
	STMN4	2.33627	-4.52546	10.4451	1.24e-19	3.54e-18	33.8084
	MEOX1	2.33578	0.119561	9.73284	9.7e-18	2.21e-16	29.4785
	CECR7	2.33528	-2.96285	8.74653	3.62e-15	5.88e-14	23.6102
	CLU	2.3347	5.27348	9.77367	7.57e-18	1.75e-16	29.725
	CSF2RB	2.33412	2.87703	12.9351	2.32e-26	1.46e-24	49.2043
	CYS1	2.3341	0.293552	11.2423	8.86e-22	3.28e-20	38.7125
	MN1	2.33301	1.92185	12.3115	1.13e-24	5.86e-23	45.337
	NRP1	2.33216	4.76429	16.7926	1.33e-36	2.98e-34	72.6702
	QKI	2.33168	4.16136	17.1717	1.41e-37	3.65e-35	74.9044
	CBLN4	2.32821	-4.29982	8.2663	6.04e-14	8.19e-13	20.8266
	NNMT	2.32665	4.54799	14.0126	2.88e-29	2.52e-27	55.862
	CLEC17A	2.32658	-3.37484	7.73438	1.27e-12	1.44e-11	17.8152
	LINC01561	2.32362	-3.52067	8.42012	2.47e-14	3.55e-13	21.712
	TMEM200B	2.32181	0.610788	14.2639	6.09e-30	5.85e-28	57.4066
	PECAM1	2.32096	5.9612	19.2122	1.05e-42	6.11e-40	86.6474
	TMEM35	2.32077	-0.80857	6.80079	2.17e-10	1.79e-09	12.7554
	TCF23	2.32062	-3.95835	7.97588	3.22e-13	3.94e-12	19.1722
	LTBP1	2.32022	5.46486	15.5133	2.9e-33	4.28e-31	65.0188
	DACT1	2.31961	2.92335	13.6779	2.29e-28	1.82e-26	53.7993
	GRIA1	2.3165	-4.08517	10.0147	1.74e-18	4.32e-17	31.1849
	LPAR4	2.31131	-3.45042	10.544	6.71e-20	1.98e-18	34.4144
	IGLL5	2.31035	3.38457	5.40664	2.41e-07	1.29e-06	5.89852
	FAM124B	2.31017	-1.12072	10.4108	1.53e-19	4.31e-18	33.5985
	CHGB	2.30918	-0.92578	5.74796	4.71e-08	2.8e-07	7.48645
	GNB4	2.30912	3.00409	16.1559	5.98e-35	1.13e-32	68.8824
	CTSK	2.30869	5.60701	13.4698	8.32e-28	6.17e-26	52.514
	RASSF8	2.30753	2.09569	10.8484	1.02e-20	3.3e-19	36.2834
	WI2-1896O14.1	2.3067	-2.30933	9.73959	9.31e-18	2.13e-16	29.5192
	FGL2	2.30594	3.44969	12.1222	3.69e-24	1.81e-22	44.1625
	CALCRL	2.3059	3.08846	16.0349	1.24e-34	2.26e-32	68.1579
	FILIP1L	2.30427	5.17609	18.6193	3.08e-41	1.42e-38	83.2867
	ZNF804A	2.30404	-3.12714	9.22043	2.15e-16	4.16e-15	26.4076
	COL6A1	2.30381	7.64874	13.354	1.71e-27	1.23e-25	51.7981
	HOPX	2.30146	2.62996	9.76603	7.93e-18	1.83e-16	29.6788
	GRIA3	2.29755	-3.1637	9.0048	7.81e-16	1.39e-14	25.1291
	COL4A4	2.29702	0.039098	8.42238	2.44e-14	3.51e-13	21.7251
	PPAPDC1A	2.29649	-0.05081	6.85981	1.58e-10	1.33e-09	13.0655
	SMYD1	2.29347	-3.13011	5.98481	1.47e-08	9.39e-08	8.62513
	LINC00506	2.29339	-4.1368	11.2202	1.02e-21	3.74e-20	38.576
	KIF26B	2.29211	3.07322	10.3401	2.36e-19	6.52e-18	33.1662
	MMP13	2.29209	-1.35136	5.71169	5.62e-08	3.3e-07	7.31467
	GABRB3	2.29127	-2.08178	5.51557	1.44e-07	7.97e-07	6.39827
	FPR3	2.29101	2.98036	11.1769	1.33e-21	4.84e-20	38.3087
	SALL2	2.2907	0.207116	13.5553	4.89e-28	3.77e-26	53.0423
	DACT3	2.29054	1.43944	13.6183	3.31e-28	2.6e-26	53.4313
	FAM110B	2.28967	0.053898	14.83	1.88e-31	2.22e-29	60.8702
	KCNE4	2.28795	1.85675	17.7316	5.25e-39	1.66e-36	78.176
	MAFB	2.28751	3.30986	13.6651	2.47e-28	1.96e-26	53.7205
	TSHZ3	2.28662	2.00423	17.9955	1.13e-39	3.86e-37	79.7048
	APOE	2.28364	5.62438	7.48096	5.29e-12	5.47e-11	16.4111
	GYPE	2.28354	-4.06405	11.4215	2.91e-22	1.15e-20	39.8203
	HP	2.28265	-3.27918	6.48537	1.15e-09	8.53e-09	11.1229
	GABRG2	2.28002	-5.04924	11.9317	1.21e-23	5.64e-22	42.981
	FAT3	2.27975	-1.98404	9.93462	2.84e-18	6.89e-17	30.6988
	BAALC	2.27895	-1.82079	10.5966	4.85e-20	1.46e-18	34.7364
	LYNX1	2.27493	0.735594	10.9379	5.87e-21	1.96e-19	36.8349
	CCDC8	2.27346	1.03232	12.7812	6.04e-26	3.64e-24	48.2503
	THBS1	2.27255	7.61592	13.5466	5.16e-28	3.97e-26	52.9888
	CCDC144A	2.27119	-3.90688	6.77471	2.5e-10	2.04e-09	12.6188
	LSAMP	2.26926	2.51095	11.7999	2.75e-23	1.22e-21	42.1636
	ADCY2	2.26784	-0.62949	10.5352	7.09e-20	2.08e-18	34.3604
	ADAMTS2	2.26741	4.79142	10.876	8.61e-21	2.81e-19	36.4533
	SLC18A3	2.26673	-4.96593	9.25354	1.76e-16	3.45e-15	26.6047
	CECR1	2.26672	4.09295	11.52	1.57e-22	6.39e-21	40.4298
	ASPA	2.26609	-1.89028	10.0475	1.42e-18	3.57e-17	31.3839
	LPHN2	2.2657	2.83805	18.1866	3.72e-40	1.36e-37	80.8073
	FAM198B	2.26558	4.67416	12.2065	2.18e-24	1.1e-22	44.6855
	DUSP26	2.26514	-2.92274	7.13023	3.67e-11	3.38e-10	14.5042
	PDE1A	2.26398	1.05719	14.6731	4.91e-31	5.47e-29	59.9123
	SELL	2.26152	1.70798	9.94933	2.59e-18	6.33e-17	30.788
	PTRF	2.26034	6.49891	17.3197	5.87e-38	1.6e-35	75.7728
	COL6A5	2.25943	-3.85788	7.86961	5.92e-13	6.99e-12	18.5729
	CASQ1	2.25812	-3.25055	9.09016	4.69e-16	8.66e-15	25.6341
	CPED1	2.2579	2.36683	13.2846	2.63e-27	1.84e-25	51.3691
	SIGLEC1	2.25768	2.12561	9.61137	2.03e-17	4.46e-16	28.7467
	SCGN	2.25662	-2.41034	6.20092	4.95e-09	3.37e-08	9.6888
	SERPINE1	2.25555	4.72191	11.0626	2.71e-21	9.43e-20	37.603
	HTRA3	2.25438	4.97028	12.0455	5.95e-24	2.85e-22	43.6865
	VSTM4	2.25309	2.59976	17.6811	7.05e-39	2.21e-36	77.8823
	LOXHD1	2.25242	-3.1075	9.4272	6.19e-17	1.29e-15	27.6416
	DIRAS1	2.25167	-1.44614	9.20011	2.43e-16	4.66e-15	26.2867
	PDGFC	2.2506	2.96508	14.7485	3.09e-31	3.54e-29	60.3731
	RNF175	2.24864	-2.78949	9.35499	9.57e-17	1.94e-15	27.2098
	TSPYL5	2.24761	1.26575	17.0494	2.9e-37	7.1e-35	74.1852
	BVES	2.24679	0.244108	13.2046	4.33e-27	2.97e-25	50.8738
	PABPC4L	2.24625	-1.83253	10.8117	1.28e-20	4.09e-19	36.0576
	ADRA1A	2.24564	-4.3798	10.522	7.69e-20	2.26e-18	34.2793
	CCDC85A	2.24435	-2.94729	7.78831	9.39e-13	1.08e-11	18.1167
	DOK5	2.24395	-0.60417	11.0168	3.6e-21	1.24e-19	37.3206
	BASP1	2.24327	3.24188	14.4909	1.5e-30	1.57e-28	58.7976
	KCTD8	2.24098	-5.11127	11.0831	2.38e-21	8.37e-20	37.7299
	CCDC88A	2.24065	2.65631	13.3587	1.66e-27	1.2e-25	51.827
	MPEG1	2.23949	3.7979	12.1355	3.39e-24	1.68e-22	44.245
	MAP9	2.23937	0.362802	6.68797	3.95e-10	3.16e-09	12.1665
	SYT11	2.23739	3.00557	18.3832	1.2e-40	4.78e-38	81.9369
	PRKCB	2.23738	1.82037	12.104	4.13e-24	2.02e-22	44.0495
	LAMA4	2.23684	5.60709	19.746	5.19e-44	3.83e-41	89.6356
	P4HA3	2.23553	0.828255	13.5585	4.79e-28	3.7e-26	53.0621
	FAM129C	2.2353	-2.14378	7.27463	1.66e-11	1.61e-10	15.2839
	SLC6A17	2.23519	-2.5309	8.45819	1.98e-14	2.89e-13	21.9321
	ZNF728	2.23516	-5.21792	18.6844	2.12e-41	1.02e-38	83.6581
	SSPN	2.235	2.77442	14.345	3.69e-30	3.61e-28	57.9041
	PDGFRA	2.23435	4.31238	12.1021	4.18e-24	2.04e-22	44.0379
	FAM26E	2.23203	1.7346	16.1036	8.19e-35	1.53e-32	68.5692
	MRAS	2.22848	2.63151	17.0328	3.2e-37	7.64e-35	74.0874
	UBE2QL1	2.22553	-1.05908	8.44721	2.11e-14	3.06e-13	21.8686
	CLEC10A	2.22472	0.396203	8.58025	9.66e-15	1.48e-13	22.6401
	GZMK	2.22427	-1.00908	6.14658	6.52e-09	4.37e-08	9.41919
	C10orf10	2.22291	4.41982	14.6387	6.06e-31	6.6e-29	59.7021
	ZNF835	2.22284	-2.44887	11.3032	6.07e-22	2.31e-20	39.0891
	ADCY5	2.22195	1.58839	10.566	5.86e-20	1.74e-18	34.549
	NR3C1	2.22185	3.31925	16.1935	4.77e-35	9.1e-33	69.107
	CMTM5	2.22037	-4.80216	12.3399	9.47e-25	4.94e-23	45.5135
	CD22	2.21909	0.275028	7.63276	2.26e-12	2.45e-11	17.2496
	CLEC2L	2.21898	-3.51077	7.87968	5.59e-13	6.63e-12	18.6295
	PCDHGA3	2.21803	-3.21572	8.03884	2.25e-13	2.82e-12	19.5289
	JPH4	2.21724	-2.26302	10.1442	7.86e-19	2.05e-17	31.9722
	LCN6	2.21625	-4.60542	11.3304	5.12e-22	1.96e-20	39.2571
	SLITRK2	2.21506	-4.10503	8.65785	6.12e-15	9.65e-14	23.0921
	FOXC2	2.21356	-1.40064	8.04878	2.12e-13	2.67e-12	19.5853
	SIGLEC5	2.21346	-2.79063	8.06009	1.99e-13	2.51e-12	19.6495
	SLC7A2	2.21154	1.23211	7.2608	1.79e-11	1.73e-10	15.2089
	GGT5	2.20901	3.91117	14.6154	7e-31	7.5e-29	59.5597
	PHYHIP	2.20764	-0.24795	9.14256	3.43e-16	6.47e-15	25.9449
	CD300E	2.20679	-0.25736	7.60659	2.62e-12	2.82e-11	17.1045
	MATN3	2.20582	0.613248	8.78416	2.9e-15	4.77e-14	23.8306
	SCARA5	2.20565	0.492258	6.39689	1.81e-09	1.32e-08	10.6728
	PREX2	2.20541	0.938475	14.1736	1.06e-29	9.87e-28	56.8515
	DYNC1I1	2.20441	-0.89889	7.22608	2.17e-11	2.07e-10	15.0209
	KCNH1	2.20334	-3.20177	9.06123	5.58e-16	1.02e-14	25.4628
	ATP2B4	2.20304	5.51035	17.5662	1.38e-38	4.18e-36	77.2131
	CLEC5A	2.20286	0.425144	8.00468	2.73e-13	3.38e-12	19.3352
	NEFH	2.20242	-1.59656	10.8524	9.97e-21	3.23e-19	36.3085
	CCDC178	2.20232	-3.93681	9.43557	5.88e-17	1.23e-15	27.6917
	ROR1	2.20231	0.619991	8.33247	4.11e-14	5.71e-13	21.2067
	ALDH1A3	2.20098	3.14632	14.3723	3.12e-30	3.09e-28	58.0714
	TMEM119	2.20073	3.54304	13.2568	3.13e-27	2.17e-25	51.1967
	KRT222	2.19881	-4.85227	11.7669	3.38e-23	1.48e-21	41.9593
	RIMS2	2.19725	-3.95726	6.33545	2.49e-09	1.77e-08	10.3624
	SLC24A2	2.19689	-2.4547	6.27811	3.34e-09	2.33e-08	10.0742
	LCP1	2.19542	5.35858	11.6819	5.74e-23	2.45e-21	41.4326
	LHFP	2.19454	3.59062	19.0848	2.16e-42	1.16e-39	85.9291
	SNCA	2.19419	-0.30171	11.1454	1.62e-21	5.82e-20	38.1144
	PCDHA3	2.19415	-3.40138	8.1569	1.14e-13	1.49e-12	20.2006
	TPM2	2.19239	6.60048	12.6325	1.53e-25	8.62e-24	47.3285
	TLR7	2.19228	-0.00873	9.30363	1.3e-16	2.6e-15	26.9032
	FAM49A	2.19122	1.70303	13.7106	1.87e-28	1.51e-26	54.0013
	PYGM	2.19035	-0.55013	9.878	4.01e-18	9.58e-17	30.3558
	HSPG2	2.18986	7.68193	14.2754	5.68e-30	5.46e-28	57.4767
	CIDEB	2.1891	-3.505	8.03602	2.28e-13	2.86e-12	19.5129
	FCRL6	2.18584	-2.22713	7.39928	8.34e-12	8.37e-11	15.9631
	NME8	2.18512	-3.89669	10.5232	7.63e-20	2.24e-18	34.2867
	BCAT1	2.18463	2.7191	11.883	1.64e-23	7.51e-22	42.6789
	MDFIC	2.18359	3.10617	14.7143	3.81e-31	4.32e-29	60.1643
	RETN	2.18346	-3.58208	7.1592	3.13e-11	2.92e-10	14.66
	PRTG	2.17912	-1.66576	7.22259	2.21e-11	2.1e-10	15.0021
	TWIST2	2.175	-0.63557	8.71894	4.26e-15	6.84e-14	23.4488
	DHH	2.17486	-2.64635	9.67422	1.39e-17	3.11e-16	29.1251
	FGF2	2.17476	1.04722	10.3404	2.36e-19	6.52e-18	33.1681
	PNMAL2	2.17438	-1.16809	11.1993	1.16e-21	4.23e-20	38.447
	DOCK2	2.17234	2.95586	12.1258	3.6e-24	1.78e-22	44.1851
	OSR1	2.17213	-0.77945	5.89909	2.25e-08	1.4e-07	8.20968
	PPP1R12B	2.16948	5.41543	13.9151	5.26e-29	4.5e-27	55.2617
	HGF	2.16936	1.25641	12.1601	2.91e-24	1.45e-22	44.3974
	TEK	2.16912	2.21087	18.4405	8.6e-41	3.52e-38	82.2651
	CTD-2207O23.3	2.16907	-5.19297	12.974	1.82e-26	1.16e-24	49.4457
	PLXNC1	2.16474	3.11676	15.0437	5.07e-32	6.4e-30	62.1716
	COL16A1	2.16461	5.0717	15.7339	7.62e-34	1.18e-31	66.3496
	AVPR1A	2.1629	-0.23495	8.0233	2.46e-13	3.06e-12	19.4408
	ITIH5	2.16244	3.83069	11.2003	1.15e-21	4.21e-20	38.4531
	PALM	2.16239	2.24944	10.8807	8.36e-21	2.73e-19	36.4826
	AHNAK2	2.16237	4.13228	8.52361	1.35e-14	2.02e-13	22.3111
	WIPF1	2.16181	4.51934	17.5511	1.51e-38	4.51e-36	77.125
	EVC2	2.16156	-0.23067	15.2792	1.2e-32	1.65e-30	63.6022
	RBMS3	2.16073	1.26548	15.2727	1.25e-32	1.71e-30	63.5625
	CCL11	2.15998	0.93211	6.68174	4.09e-10	3.26e-09	12.1342
	SLC1A3	2.15869	1.07029	9.11441	4.06e-16	7.56e-15	25.7779
	LINC00472	2.15844	-4.10003	10.4571	1.15e-19	3.31e-18	33.882
	COL22A1	2.15824	-0.14544	8.66286	5.94e-15	9.4e-14	23.1212
	SEMA3G	2.15788	2.09281	12.7162	9.06e-26	5.31e-24	47.8474
	MCC	2.15656	2.12985	16.1984	4.63e-35	8.89e-33	69.1363
	NXN	2.15636	3.4259	13.3229	2.07e-27	1.47e-25	51.606
	CRYAB	2.15632	2.93638	11.9339	1.19e-23	5.57e-22	42.9944
	ZNF667	2.1559	-1.46072	12.8416	4.15e-26	2.53e-24	48.625
	BVES-AS1	2.15543	-4.69305	11.7262	4.35e-23	1.88e-21	41.7073
	EDIL3	2.15538	3.89696	13.5134	6.35e-28	4.77e-26	52.7832
	WISP1	2.15422	2.41112	12.4405	5.06e-25	2.69e-23	46.1371
	GLI2	2.1541	1.56612	12.7507	7.31e-26	4.34e-24	48.0612
	CXCR5	2.15401	-4.31358	7.71387	1.43e-12	1.6e-11	17.7008
	GRP	2.15364	-1.13974	5.98972	1.43e-08	9.18e-08	8.649
	KCNA3	2.15338	-2.07798	7.83513	7.2e-13	8.44e-12	18.3792
	ESR1	2.15305	-1.29758	9.26933	1.6e-16	3.16e-15	26.6987
	ACTN2	2.15175	-4.09303	10.0683	1.25e-18	3.16e-17	31.5101
	ISLR2	2.15076	-0.24725	8.98699	8.69e-16	1.54e-14	25.024
	SHE	2.14996	1.20954	16.5066	7.31e-36	1.51e-33	70.9736
	ZNF454	2.14989	-2.81025	10.1311	8.52e-19	2.19e-17	31.8923
	GPR174	2.14792	-2.6081	6.95994	9.24e-11	8.03e-10	13.5949
	DPY19L2	2.1462	-2.18078	8.26243	6.18e-14	8.35e-13	20.8044
	PALLD	2.14606	6.4615	15.9441	2.14e-34	3.66e-32	67.6134
	PRPH	2.14591	-1.95741	6.39916	1.79e-09	1.3e-08	10.6843
	HSD11B1	2.14467	0.297097	8.64611	6.55e-15	1.03e-13	23.0236
	LOXL4	2.14403	0.205219	12.6765	1.16e-25	6.69e-24	47.6015
	TNN	2.14271	-1.92985	9.24883	1.81e-16	3.54e-15	26.5767
[truncated: 4,272 more rows]
