# Supplementary material for: Expression pattern of secretory‐cell‐related transcriptional signatures in colon adenocarcinomas defines tumor microenvironment characteristics and correlates with clinical outcomes
Source: Mol Oncol. 2022 Nov 22;17(3):499–517. doi: 10.1002/1878-0261.13338 (PMC9980301; doi:10.1002/1878-0261.13338)
Supplement: Supplementary file 15 — Table S10. The correlation between SCS score and AUC of compounds in CTRP database in GSE39582. [file MOL2-17-499-s008.xlsx]

## Sheet: Table S1
Table S1: Basic information of gene expression profiling series
Datasets	Platform	Country	No. of patients	Survival	Chemotherapy information
GSE17538	GPL570	USA	176	OS/RFS	NA
GSE33113	GPL570	USA	90	RFS	NA
GSE37892	GPL570	France	130	RFS	NA
GSE38832	GPL570	USA	92	RFS	NA
GSE39582	GPL570	France	502	OS/RFS	Yes
TCGA	RNAseq	USA	382	OS	Yes
SYSUCC	RNAseq	China	30	NA	NA

## Sheet: Table S2
Table S2: Patients’ basic characteristics
Item	GEO cohort	TCGA cohort	SYSUCC cohort
Age (mean ± SD)	67.48 ± 13.13	67.46±13.11	56.27±11.23
Gender (n, %)
Male	481 (53.1)	199 (52.1)	17 (56.7)
Female	417 (42.1)	183 (47.9)	13 (43.3)
Unknown	92 (9.3)	0 (0)	0 (0)
Stage (n, %)
I	82 (8.3)	75 (19.6)	0 (0)
II	532 (53.7)	178 (46.6)	16 (53.3)
III	376 (38.0)	129 (33.8)	14 (46.7)
Tumor site (n, %)
Proximal	259 (26.2)	225 (58.9)	12 (40.0)
Distal	372 (37.6)	145 (38.0)	18 (60.0)
Unknown	359 (36.3)	12 (3.1)	0 (0)
CMS (n, %)
CMS1	148 (14.9)	83 (21.8)	3 (10.0)
CMS2	305 (30.8)	209 (54.7)	8 (26.7)
CMS3	103 (10.4)	46 (12.0)	4 (13.3)
CMS4	157 (15.9)	44 (11.5)	15 (50.0)
Unknown	277 (28.0)	0 (0)	0 (0)
Adjuvant chemotherapy
Performed	203 (20.5)	100 (26.2)	30 (100.0)
Unperformed	298 (30.1)	223 (58.4)	0 (0)
Unknown	489 (49.4)	59 (15.4)	0 (0)

## Sheet: Table S3
Table S3: The correlation between the abundance of secretory cells and KEGG items
Cohort	KEGG item	Enteroendocrine cells			Subtype1 goblet cells			Subtype2 goblet cells
		Cor	Pvalue	adjPvalue	Cor	Pvalue	adjPvalue	Cor	Pvalue	adjPvalue
GEO	KEGG_SMALL_CELL_LUNG_CANCER	0.671471	0	0	-0.11916	0.007553	1	0.62777	0	0
	KEGG_RENAL_CELL_CARCINOMA	0.668711	0	0	-0.01772	0.691877	1	0.608584	0	0
	KEGG_PANCREATIC_CANCER	0.655321	0	0	-0.04031	0.367281	1	0.620749	0	0
	KEGG_TGF_BETA_SIGNALING_PATHWAY	0.633744	0	0	-0.09165	0.040133	1	0.57738	0	0
	KEGG_COLORECTAL_CANCER	0.627735	0	0	-0.05745	0.198729	1	0.469995	0	0
	KEGG_ECM_RECEPTOR_INTERACTION	0.59261	0	0	-0.04994	0.263992	1	0.842065	0	0
	KEGG_PATHWAYS_IN_CANCER	0.589423	0	0	0.025423	0.569725	1	0.745621	0	0
	KEGG_CHRONIC_MYELOID_LEUKEMIA	0.564346	0	0	-0.12412	0.005381	1	0.500065	0	0
	KEGG_GLYCOSAMINOGLYCAN_BIOSYNTHESIS_CHONDROITIN_SULFATE	0.560706	0	0	-0.09785	0.028396	1	0.759852	0	0
	KEGG_FOCAL_ADHESION	0.55703	0	0	0.012411	0.781405	1	0.82623	0	0
	KEGG_PATHOGENIC_ESCHERICHIA_COLI_INFECTION	0.539863	0	0	0.042323	0.343862	1	0.638245	0	0
	KEGG_ADHERENS_JUNCTION	0.530078	0	0	-0.03449	0.440595	1	0.510615	0	0
	KEGG_PROSTATE_CANCER	0.522699	0	0	0.023695	0.596231	1	0.566523	0	0
	KEGG_LEUKOCYTE_TRANSENDOTHELIAL_MIGRATION	0.512525	0	0	0.082058	0.066214	1	0.794133	0	0
	KEGG_LEISHMANIA_INFECTION	0.501642	0	0	-0.05093	0.254562	1	0.648646	0	0
	KEGG_MTOR_SIGNALING_PATHWAY	0.495224	0	0	-0.08433	0.059024	1	0.409171	0	0
	KEGG_NOD_LIKE_RECEPTOR_SIGNALING_PATHWAY	0.481117	0	0	-0.09179	0.039832	1	0.50986	0	0
	KEGG_FC_GAMMA_R_MEDIATED_PHAGOCYTOSIS	0.472078	0	0	0.179518	5.38e-05	0.010168	0.651297	0	0
	KEGG_TOLL_LIKE_RECEPTOR_SIGNALING_PATHWAY	0.46941	0	0	-0.05247	0.240502	1	0.541425	0	0
	KEGG_CHEMOKINE_SIGNALING_PATHWAY	0.454961	0	0	0.100418	0.024486	1	0.690324	0	0
	KEGG_VIRAL_MYOCARDITIS	0.449404	0	0	0.032387	0.46892	1	0.671368	0	0
	KEGG_B_CELL_RECEPTOR_SIGNALING_PATHWAY	0.44836	0	0	0.047666	0.286358	1	0.603873	0	0
	KEGG_CIRCADIAN_RHYTHM_MAMMAL	0.441157	0	0	0.036142	0.418945	1	0.292229	3.02e-11	5.71e-09
	KEGG_REGULATION_OF_ACTIN_CYTOSKELETON	0.439178	0	0	0.137823	0.001984	0.374994	0.714237	0	0
	KEGG_UBIQUITIN_MEDIATED_PROTEOLYSIS	0.436009	0	0	-0.39068	0	0	0.036121	0.419218	1
	KEGG_JAK_STAT_SIGNALING_PATHWAY	0.423856	0	0	-0.00517	0.907958	1	0.53914	0	0
	KEGG_APOPTOSIS	0.42236	0	0	0.105658	0.017919	1	0.408777	0	0
	KEGG_ACUTE_MYELOID_LEUKEMIA	0.418035	0	0	-0.02988	0.504086	1	0.530643	0	0
	KEGG_COMPLEMENT_AND_COAGULATION_CASCADES	0.400707	0	0	0.131431	0.003196	0.604081	0.703056	0	0
	KEGG_GAP_JUNCTION	0.399984	0	0	0.167291	0.00017	0.032063	0.668539	0	0
	KEGG_MELANOMA	0.379309	0	0	0.066919	0.134287	1	0.607152	0	0
	KEGG_EPITHELIAL_CELL_SIGNALING_IN_HELICOBACTER_PYLORI_INFECTION	0.372546	0	0	-0.00862	0.847193	1	0.519148	0	0
	KEGG_T_CELL_RECEPTOR_SIGNALING_PATHWAY	0.361265	4.9e-17	9.11e-15	-0.04321	0.33386	1	0.510746	0	0
	KEGG_GLYCOSPHINGOLIPID_BIOSYNTHESIS_GANGLIO_SERIES	0.355292	2.31e-16	4.3e-14	0.199222	7.17e-06	0.001355	0.509227	0	0
	KEGG_GLIOMA	0.348917	9.85e-16	1.83e-13	0.125765	0.004798	0.906797	0.488623	0	0
	KEGG_CYTOKINE_CYTOKINE_RECEPTOR_INTERACTION	0.348701	1.03e-15	1.92e-13	0.110624	0.013173	1	0.601831	0	0
	KEGG_TYPE_I_DIABETES_MELLITUS	0.345415	2.08e-15	3.87e-13	0.008671	0.846291	1	0.457008	0	0
	KEGG_PRION_DISEASES	0.33777	9.78e-15	1.82e-12	0.110513	0.013265	1	0.56972	0	0
	KEGG_GRAFT_VERSUS_HOST_DISEASE	0.337471	1.04e-14	1.93e-12	0.002183	0.961073	1	0.454448	0	0
	KEGG_P53_SIGNALING_PATHWAY	0.334927	1.7e-14	3.16e-12	-0.13678	0.002147	0.405756	0.071404	0.11005	1
	KEGG_ALLOGRAFT_REJECTION	0.33443	1.88e-14	3.5e-12	-0.02654	0.552852	1	0.466752	0	0
	KEGG_PROTEIN_EXPORT	0.325902	9.36e-14	1.74e-11	0.015336	0.731684	1	0.063266	0.156906	1
	KEGG_CELL_ADHESION_MOLECULES_CAMS	0.31969	2.89e-13	5.38e-11	0.086533	0.052693	1	0.696467	0	0
	KEGG_LYSOSOME	0.319204	3.15e-13	5.86e-11	0.117861	0.00824	1	0.538638	0	0
	KEGG_WNT_SIGNALING_PATHWAY	0.318058	3.87e-13	7.2e-11	-0.02088	0.640554	1	0.392598	0	0
	KEGG_FC_EPSILON_RI_SIGNALING_PATHWAY	0.316744	4.89e-13	9.1e-11	0.133926	0.00266	0.502672	0.474737	0	0
	KEGG_RENIN_ANGIOTENSIN_SYSTEM	0.315564	6.01e-13	1.12e-10	-0.01022	0.819274	1	0.426373	0	0
	KEGG_DORSO_VENTRAL_AXIS_FORMATION	0.310042	1.57e-12	2.92e-10	0.014134	0.751999	1	0.400515	0	0
	KEGG_HYPERTROPHIC_CARDIOMYOPATHY_HCM	0.309975	1.59e-12	2.96e-10	0.210801	2e-06	0.000378	0.588205	0	0
	KEGG_ENDOMETRIAL_CANCER	0.30701	2.64e-12	4.91e-10	-0.02335	0.601552	1	0.315238	6.37e-13	1.2e-10
	KEGG_NON_SMALL_CELL_LUNG_CANCER	0.30507	3.66e-12	6.81e-10	-0.01515	0.734887	1	0.325921	9.32e-14	1.76e-11
	KEGG_VASCULAR_SMOOTH_MUSCLE_CONTRACTION	0.297947	1.2e-11	2.23e-09	0.121656	0.006379	1	0.674056	0	0
	KEGG_HEMATOPOIETIC_CELL_LINEAGE	0.294837	1.98e-11	3.68e-09	0.195178	1.1e-05	0.002079	0.5488	0	0
	KEGG_INTESTINAL_IMMUNE_NETWORK_FOR_IGA_PRODUCTION	0.276765	3.34e-10	6.21e-08	0.139513	0.001743	0.329469	0.467102	0	0
	KEGG_PROGESTERONE_MEDIATED_OOCYTE_MATURATION	0.270044	9.07e-10	1.69e-07	-0.05019	0.261568	1	0.150875	0.000704	0.133083
	KEGG_SPHINGOLIPID_METABOLISM	0.266189	1.59e-09	2.96e-07	0.372896	0	0	0.078729	0.078026	1
	KEGG_BASAL_TRANSCRIPTION_FACTORS	0.26245	2.72e-09	5.06e-07	-0.44927	0	0	-0.07361	0.099462	1
	KEGG_NATURAL_KILLER_CELL_MEDIATED_CYTOTOXICITY	0.25945	4.16e-09	7.74e-07	0.074925	0.093556	1	0.450514	0	0
	KEGG_ARRHYTHMOGENIC_RIGHT_VENTRICULAR_CARDIOMYOPATHY_ARVC	0.250091	1.51e-08	2.81e-06	0.177139	6.76e-05	0.012776	0.494449	0	0
	KEGG_PHOSPHATIDYLINOSITOL_SIGNALING_SYSTEM	0.247164	2.24e-08	4.17e-06	0.161784	0.000278	0.052471	0.280991	1.76e-10	3.33e-08
	KEGG_ASTHMA	0.244302	3.27e-08	6.08e-06	0.026506	0.553383	1	0.519176	0	0
	KEGG_ERBB_SIGNALING_PATHWAY	0.243731	3.53e-08	6.57e-06	-0.02819	0.528395	1	0.240499	5.39e-08	1.02e-05
	KEGG_VIBRIO_CHOLERAE_INFECTION	0.240117	5.66e-08	1.05e-05	0.185964	2.84e-05	0.005368	0.324252	1.27e-13	2.4e-11
	KEGG_ANTIGEN_PROCESSING_AND_PRESENTATION	0.239952	5.78e-08	1.08e-05	0.029834	0.504693	1	0.372601	0	0
	KEGG_NEUROTROPHIN_SIGNALING_PATHWAY	0.239277	6.31e-08	1.17e-05	0.10397	0.019842	1	0.425121	0	0
	KEGG_GLYCOSAMINOGLYCAN_DEGRADATION	0.238788	6.72e-08	1.25e-05	0.232734	1.45e-07	2.74e-05	0.411368	0	0
	KEGG_AUTOIMMUNE_THYROID_DISEASE	0.2346	1.15e-07	2.14e-05	0.03466	0.438287	1	0.405873	0	0
	KEGG_MAPK_SIGNALING_PATHWAY	0.23359	1.3e-07	2.42e-05	0.210038	2.18e-06	0.000412	0.548364	0	0
	KEGG_DILATED_CARDIOMYOPATHY	0.231887	1.61e-07	2.99e-05	0.218303	8.39e-07	0.000159	0.579436	0	0
	KEGG_INOSITOL_PHOSPHATE_METABOLISM	0.226801	3.03e-07	5.64e-05	0.225024	3.76e-07	7.11e-05	0.238143	7.3e-08	1.38e-05
	KEGG_BLADDER_CANCER	0.224383	4.06e-07	7.55e-05	-0.08184	0.066938	1	0.29796	1.19e-11	2.25e-09
	KEGG_VEGF_SIGNALING_PATHWAY	0.212047	1.73e-06	0.000322	0.151838	0.00065	0.122883	0.507104	0	0
	KEGG_TIGHT_JUNCTION	0.210662	2.03e-06	0.000378	0.176515	7.18e-05	0.01357	0.452819	0	0
	KEGG_STARCH_AND_SUCROSE_METABOLISM	0.204849	3.89e-06	0.000724	0.398209	0	0	0.063744	0.153793	1
	KEGG_ALDOSTERONE_REGULATED_SODIUM_REABSORPTION	0.20168	5.5e-06	0.001023	0.390562	0	0	0.291858	3.2e-11	6.05e-09
	KEGG_SYSTEMIC_LUPUS_ERYTHEMATOSUS	0.201463	5.63e-06	0.001047	-0.03155	0.480452	1	0.364117	2.01e-17	3.8e-15
	KEGG_PANTOTHENATE_AND_COA_BIOSYNTHESIS	0.200492	6.26e-06	0.001164	0.216724	1.01e-06	0.000191	0.132658	0.002921	0.552095
	KEGG_LONG_TERM_DEPRESSION	0.200022	6.58e-06	0.001224	0.241138	4.96e-08	9.37e-06	0.406964	0	0
	KEGG_GLYCOSPHINGOLIPID_BIOSYNTHESIS_GLOBO_SERIES	0.185281	3.05e-05	0.005673	0.077477	0.082886	1	0.446892	0	0
	KEGG_REGULATION_OF_AUTOPHAGY	0.184028	3.45e-05	0.006417	0.183197	3.75e-05	0.007088	0.060455	0.176197	1
	KEGG_ENDOCYTOSIS	0.181237	4.55e-05	0.008463	0.15922	0.000347	0.065651	0.396619	0	0
	KEGG_INSULIN_SIGNALING_PATHWAY	0.173813	9.28e-05	0.017261	0.052328	0.241785	1	0.267924	1.24e-09	2.34e-07
	KEGG_AXON_GUIDANCE	0.159032	0.000353	0.065673	0.163447	0.00024	0.04529	0.481781	0	0
	KEGG_TYPE_II_DIABETES_MELLITUS	0.155065	0.000496	0.092253	0.165022	0.000208	0.039351	0.256619	6.17e-09	1.17e-06
	KEGG_TRYPTOPHAN_METABOLISM	0.152867	0.000597	0.110993	0.20182	5.42e-06	0.001024	0.131049	0.003287	0.621188
	KEGG_ETHER_LIPID_METABOLISM	0.150469	0.000728	0.135431	0.400974	0	0	0.105568	0.018018	1
	KEGG_RIG_I_LIKE_RECEPTOR_SIGNALING_PATHWAY	0.148572	0.000851	0.158205	-0.02003	0.654332	1	0.186331	2.74e-05	0.005179
	KEGG_SNARE_INTERACTIONS_IN_VESICULAR_TRANSPORT	0.138203	0.001927	0.358502	0.092005	0.039367	1	0.236182	9.39e-08	1.77e-05
	KEGG_AMINO_SUGAR_AND_NUCLEOTIDE_SUGAR_METABOLISM	0.12486	0.005112	0.950804	0.42428	0	0	0.068948	0.122855	1
	KEGG_PROTEASOME	0.116967	0.008743	1	-0.21417	1.36e-06	0.000257	0.025866	0.563018	1
	KEGG_CELL_CYCLE	0.103702	0.020164	1	-0.37144	0	0	-0.18872	2.15e-05	0.004064
	KEGG_PRIMARY_IMMUNODEFICIENCY	0.103191	0.02079	1	0.043549	0.330062	1	0.295227	1.86e-11	3.52e-09
	KEGG_GLYCOSAMINOGLYCAN_BIOSYNTHESIS_KERATAN_SULFATE	0.099054	0.026505	1	0.36661	7.46e-18	1.41e-15	0.207991	2.74e-06	0.000518
	KEGG_CYTOSOLIC_DNA_SENSING_PATHWAY	0.090239	0.043317	1	-0.01564	0.726582	1	0.158518	0.000369	0.069767
	KEGG_ADIPOCYTOKINE_SIGNALING_PATHWAY	0.088453	0.047643	1	0.060641	0.174865	1	0.277186	3.13e-10	5.92e-08
	KEGG_OOCYTE_MEIOSIS	0.075055	0.092989	1	-0.11035	0.013403	1	-0.10215	0.022122	1
	KEGG_MELANOGENESIS	0.073815	0.098528	1	0.356153	1.88e-16	3.55e-14	0.372655	0	0
	KEGG_RNA_DEGRADATION	0.072039	0.106917	1	-0.35159	5.46e-16	1.03e-13	-0.25306	1.01e-08	1.91e-06
	KEGG_RIBOFLAVIN_METABOLISM	0.063353	0.15634	1	-0.03503	0.433349	1	-0.01553	0.72834	1
	KEGG_VASOPRESSIN_REGULATED_WATER_REABSORPTION	0.055578	0.213751	1	0.417254	0	0	0.218913	7.81e-07	0.000148
	KEGG_NICOTINATE_AND_NICOTINAMIDE_METABOLISM	0.044678	0.317664	1	0.120176	0.007054	1	0.019629	0.660738	1
	KEGG_NOTCH_SIGNALING_PATHWAY	0.038115	0.393992	1	0.025902	0.562464	1	0.240974	5.06e-08	9.56e-06
	KEGG_ARACHIDONIC_ACID_METABOLISM	0.036602	0.413045	1	0.281596	1.6e-10	3.02e-08	0.269008	1.06e-09	2e-07
	KEGG_GLYCOSAMINOGLYCAN_BIOSYNTHESIS_HEPARAN_SULFATE	0.029563	0.508577	1	-0.14754	0.000925	0.174741	0.236216	9.34e-08	1.77e-05
	KEGG_BETA_ALANINE_METABOLISM	0.028775	0.519937	1	0.238997	6.54e-08	1.24e-05	-0.04361	0.32938	1
	KEGG_THYROID_CANCER	0.020363	0.648896	1	0.137081	0.002099	0.39673	0.014379	0.747836	1
	KEGG_GALACTOSE_METABOLISM	0.019227	0.667271	1	0.231118	1.78e-07	3.36e-05	0.001708	0.969544	1
	KEGG_CYSTEINE_AND_METHIONINE_METABOLISM	0.014155	0.751634	1	-0.2248	3.86e-07	7.3e-05	-0.21193	1.75e-06	0.000331
	KEGG_SPLICEOSOME	0.011494	0.797199	1	-0.32916	5.11e-14	9.66e-12	-0.2359	9.73e-08	1.84e-05
	KEGG_PENTOSE_AND_GLUCURONATE_INTERCONVERSIONS	-0.00293	0.947789	1	0.314638	7.08e-13	1.34e-10	-0.08967	0.044662	1
	KEGG_PPAR_SIGNALING_PATHWAY	-0.00952	0.831419	1	0.215276	1.19e-06	0.000225	0.12628	0.004627	0.874463
	KEGG_NUCLEOTIDE_EXCISION_REPAIR	-0.01793	0.688499	1	-0.27971	2.14e-10	4.04e-08	-0.32978	4.55e-14	8.6e-12
	KEGG_PHENYLALANINE_METABOLISM	-0.02179	0.626056	1	0.190111	1.87e-05	0.003534	0.212654	1.62e-06	0.000306
	KEGG_SULFUR_METABOLISM	-0.02475	0.57991	1	0.302563	5.58e-12	1.05e-09	0.1962	9.9e-06	0.001871
	KEGG_GLUTATHIONE_METABOLISM	-0.02601	0.560808	1	0.091979	0.039424	1	-0.01102	0.805359	1
	KEGG_BASAL_CELL_CARCINOMA	-0.02847	0.524348	1	0.03365	0.451754	1	0.279404	2.24e-10	4.23e-08
	KEGG_MISMATCH_REPAIR	-0.02972	0.506276	1	-0.20768	2.84e-06	0.000537	-0.29585	1.68e-11	3.18e-09
	KEGG_PRIMARY_BILE_ACID_BIOSYNTHESIS	-0.0303	0.498098	1	0.08106	0.069588	1	0.143007	0.001328	0.251005
	KEGG_TAURINE_AND_HYPOTAURINE_METABOLISM	-0.03256	0.466535	1	-0.09365	0.035975	1	0.103913	0.019911	1
	KEGG_HEDGEHOG_SIGNALING_PATHWAY	-0.037	0.408047	1	0.132541	0.002946	0.556873	0.227773	2.69e-07	5.08e-05
	KEGG_ABC_TRANSPORTERS	-0.03758	0.400623	1	0.129524	0.003671	0.693781	-0.00204	0.963626	1
	KEGG_STEROID_BIOSYNTHESIS	-0.04467	0.317755	1	-0.02635	0.55578	1	-0.05403	0.226762	1
	KEGG_PORPHYRIN_AND_CHLOROPHYLL_METABOLISM	-0.04529	0.311059	1	0.350462	7.02e-16	1.33e-13	-0.04207	0.346708	1
	KEGG_LONG_TERM_POTENTIATION	-0.04635	0.299892	1	0.376901	0	0	0.066948	0.134116	1
	KEGG_LYSINE_DEGRADATION	-0.04849	0.27812	1	-0.07762	0.082314	1	-0.23292	1.42e-07	2.68e-05
	KEGG_O_GLYCAN_BIOSYNTHESIS	-0.04918	0.271273	1	0.483397	0	0	-0.0993	0.026128	1
	KEGG_GLYCEROLIPID_METABOLISM	-0.051	0.253989	1	0.202355	5.11e-06	0.000966	-0.05151	0.249245	1
	KEGG_RIBOSOME	-0.05642	0.206856	1	-0.17761	6.47e-05	0.012228	-0.25511	7.61e-09	1.44e-06
	KEGG_ASCORBATE_AND_ALDARATE_METABOLISM	-0.06144	0.169261	1	0.440064	0	0	-0.16956	0.000138	0.026068
	KEGG_N_GLYCAN_BIOSYNTHESIS	-0.07164	0.108861	1	0.104646	0.019052	1	-0.09084	0.041945	1
	KEGG_FATTY_ACID_METABOLISM	-0.07182	0.107994	1	0.396953	0	0	-0.12773	0.004174	0.788941
	KEGG_VALINE_LEUCINE_AND_ISOLEUCINE_DEGRADATION	-0.07316	0.101554	1	0.38249	0	0	-0.19152	1.62e-05	0.003062
	KEGG_METABOLISM_OF_XENOBIOTICS_BY_CYTOCHROME_P450	-0.08042	0.07184	1	0.470913	0	0	-0.07814	0.080282	1
	KEGG_LIMONENE_AND_PINENE_DEGRADATION	-0.0811	0.069451	1	0.297937	1.2e-11	2.27e-09	-0.23332	1.35e-07	2.55e-05
	KEGG_DRUG_METABOLISM_CYTOCHROME_P450	-0.08837	0.04785	1	0.476306	0	0	-0.04357	0.329802	1
	KEGG_NON_HOMOLOGOUS_END_JOINING	-0.0945	0.034313	1	-0.37644	0	0	-0.33629	1.31e-14	2.48e-12
	KEGG_DNA_REPLICATION	-0.10012	0.02491	1	-0.21567	1.14e-06	0.000215	-0.29576	1.71e-11	3.23e-09
	KEGG_FRUCTOSE_AND_MANNOSE_METABOLISM	-0.10033	0.024613	1	0.333675	2.17e-14	4.1e-12	-0.10055	0.024297	1
	KEGG_BIOSYNTHESIS_OF_UNSATURATED_FATTY_ACIDS	-0.10619	0.017349	1	0.083287	0.062245	1	-0.12094	0.006697	1
	KEGG_NITROGEN_METABOLISM	-0.10688	0.016633	1	0.470172	0	0	-0.18365	3.58e-05	0.006766
	KEGG_ONE_CARBON_POOL_BY_FOLATE	-0.10732	0.016184	1	-0.03995	0.37166	1	-0.30746	2.44e-12	4.61e-10
	KEGG_PURINE_METABOLISM	-0.11551	0.009621	1	0.063041	0.15839	1	-0.17076	0.000123	0.023321
	KEGG_STEROID_HORMONE_BIOSYNTHESIS	-0.11723	0.008595	1	0.419863	0	0	-0.10107	0.023575	1
	KEGG_SELENOAMINO_ACID_METABOLISM	-0.13296	0.002857	0.531435	-0.11238	0.011784	1	-0.27469	4.56e-10	8.62e-08
	KEGG_GLYCOLYSIS_GLUCONEOGENESIS	-0.13369	0.002707	0.503478	0.289238	4.86e-11	9.19e-09	-0.12268	0.005945	1
	KEGG_PYRIMIDINE_METABOLISM	-0.13457	0.002535	0.471451	-0.08855	0.047393	1	-0.28234	1.43e-10	2.7e-08
	KEGG_PROPANOATE_METABOLISM	-0.1415	0.001494	0.277954	0.297979	1.19e-11	2.25e-09	-0.29165	3.31e-11	6.26e-09
	KEGG_PENTOSE_PHOSPHATE_PATHWAY	-0.1415	0.001494	0.277954	-0.06132	0.170109	1	-0.16699	0.000174	0.032942
	KEGG_OTHER_GLYCAN_DEGRADATION	-0.14477	0.001155	0.214788	0.200951	5.95e-06	0.001125	0.021669	0.628025	1
	KEGG_VALINE_LEUCINE_AND_ISOLEUCINE_BIOSYNTHESIS	-0.14819	0.000877	0.163156	-0.18564	2.94e-05	0.005557	-0.20517	3.75e-06	0.000709
	KEGG_HISTIDINE_METABOLISM	-0.15116	0.000688	0.127914	0.115905	0.009377	1	-0.17294	0.000101	0.019039
	KEGG_GLYCOSYLPHOSPHATIDYLINOSITOL_GPI_ANCHOR_BIOSYNTHESIS	-0.16615	0.000188	0.034985	0.135029	0.00245	0.463035	-0.41334	0	0
	KEGG_HOMOLOGOUS_RECOMBINATION	-0.16823	0.000156	0.028967	-0.26194	2.92e-09	5.52e-07	-0.40889	0	0
	KEGG_GNRH_SIGNALING_PATHWAY	-0.18008	5.09e-05	0.009467	0.287085	6.82e-11	1.29e-08	0.111607	0.012377	1
	KEGG_TYROSINE_METABOLISM	-0.18134	4.5e-05	0.00837	0.214839	1.26e-06	0.000238	-0.06927	0.121091	1
	KEGG_ALANINE_ASPARTATE_AND_GLUTAMATE_METABOLISM	-0.19075	1.75e-05	0.003255	-0.00289	0.948515	1	-0.26477	1.95e-09	3.69e-07
	KEGG_TERPENOID_BACKBONE_BIOSYNTHESIS	-0.1915	1.62e-05	0.003013	0.278644	2.51e-10	4.74e-08	-0.26101	3.34e-09	6.31e-07
	KEGG_PARKINSONS_DISEASE	-0.19797	8.21e-06	0.001527	0.255758	6.96e-09	1.32e-06	-0.17325	9.78e-05	0.018484
	KEGG_AMINOACYL_TRNA_BIOSYNTHESIS	-0.19976	6.77e-06	0.001259	-0.20463	3.98e-06	0.000752	-0.3887	0	0
	KEGG_ARGININE_AND_PROLINE_METABOLISM	-0.20061	6.18e-06	0.001149	0.169515	0.000138	0.026165	-0.21169	1.81e-06	0.000342
	KEGG_PROXIMAL_TUBULE_BICARBONATE_RECLAMATION	-0.20281	4.86e-06	0.000904	0.241216	4.91e-08	9.28e-06	-0.0837	0.060948	1
	KEGG_CALCIUM_SIGNALING_PATHWAY	-0.20285	4.84e-06	0.0009	0.402367	0	0	0.242246	4.29e-08	8.11e-06
	KEGG_RNA_POLYMERASE	-0.20952	2.31e-06	0.00043	-0.17793	6.27e-05	0.01185	-0.2603	3.69e-09	6.97e-07
	KEGG_ALPHA_LINOLENIC_ACID_METABOLISM	-0.22789	2.65e-07	4.93e-05	0.282509	1.39e-10	2.63e-08	-0.08395	0.060191	1
	KEGG_LINOLEIC_ACID_METABOLISM	-0.23091	1.82e-07	3.39e-05	0.351325	5.79e-16	1.09e-13	-0.23999	5.76e-08	1.09e-05
	KEGG_CITRATE_CYCLE_TCA_CYCLE	-0.23971	5.96e-08	1.11e-05	0.156493	0.000439	0.083026	-0.26113	3.28e-09	6.2e-07
	KEGG_OXIDATIVE_PHOSPHORYLATION	-0.2403	5.53e-08	1.03e-05	0.213071	1.54e-06	0.000291	-0.19912	7.25e-06	0.00137
	KEGG_GLYCEROPHOSPHOLIPID_METABOLISM	-0.26145	3.13e-09	5.82e-07	0.25933	4.23e-09	7.99e-07	-0.21175	1.79e-06	0.000338
	KEGG_BUTANOATE_METABOLISM	-0.26475	1.96e-09	3.65e-07	0.397584	0	0	-0.31536	6.24e-13	1.18e-10
	KEGG_ALZHEIMERS_DISEASE	-0.2839	1.12e-10	2.08e-08	0.342665	3.67e-15	6.94e-13	-0.17974	5.26e-05	0.009941
	KEGG_HUNTINGTONS_DISEASE	-0.28452	1.02e-10	1.9e-08	0.222742	4.95e-07	9.36e-05	-0.28658	7.38e-11	1.39e-08
	KEGG_TASTE_TRANSDUCTION	-0.28687	7.06e-11	1.31e-08	0.317686	4.13e-13	7.81e-11	-0.07879	0.077777	1
	KEGG_FOLATE_BIOSYNTHESIS	-0.28731	6.59e-11	1.23e-08	0.164386	0.00022	0.041656	-0.23343	1.33e-07	2.51e-05
	KEGG_AMYOTROPHIC_LATERAL_SCLEROSIS_ALS	-0.30585	3.21e-12	5.97e-10	0.295832	1.69e-11	3.19e-09	-0.03065	0.493102	1
	KEGG_GLYCINE_SERINE_AND_THREONINE_METABOLISM	-0.30828	2.13e-12	3.96e-10	0.185978	2.84e-05	0.005368	-0.15286	0.000597	0.11287
	KEGG_BASE_EXCISION_REPAIR	-0.31063	1.42e-12	2.64e-10	-0.07125	0.1108	1	-0.4248	0	0
	KEGG_GLYCOSPHINGOLIPID_BIOSYNTHESIS_LACTO_AND_NEOLACTO_SERIES	-0.33151	3.28e-14	6.1e-12	0.602172	0	0	-0.18493	3.15e-05	0.005954
	KEGG_RETINOL_METABOLISM	-0.34132	4.82e-15	8.97e-13	0.483669	0	0	-0.32382	1.37e-13	2.59e-11
	KEGG_PYRUVATE_METABOLISM	-0.34416	2.7e-15	5.02e-13	0.118461	0.007916	1	-0.33464	1.8e-14	3.4e-12
	KEGG_PEROXISOME	-0.36565	1.13e-17	2.1e-15	0.197736	8.41e-06	0.001589	-0.41024	0	0
	KEGG_GLYOXYLATE_AND_DICARBOXYLATE_METABOLISM	-0.37836	0	0	0.160866	0.000301	0.056874	-0.33968	6.7e-15	1.27e-12
	KEGG_CARDIAC_MUSCLE_CONTRACTION	-0.38085	0	0	0.368529	2.29e-18	4.33e-16	-0.11971	0.007282	1
	KEGG_DRUG_METABOLISM_OTHER_ENZYMES	-0.3832	0	0	0.374151	0	0	-0.26716	1.38e-09	2.61e-07
	KEGG_NEUROACTIVE_LIGAND_RECEPTOR_INTERACTION	-0.44995	0	0	0.356805	1.6e-16	3.02e-14	-0.00344	0.938739	1
	KEGG_MATURITY_ONSET_DIABETES_OF_THE_YOUNG	-0.49118	0	0	0.337231	1.09e-14	2.06e-12	-0.30765	2.37e-12	4.48e-10
	KEGG_OLFACTORY_TRANSDUCTION	-0.51397	0	0	0.260682	3.49e-09	6.6e-07	-0.46042	0	0
TCGA-COAD	KEGG_FOCAL_ADHESION	0.82416	7.4e-96	1.38e-93	-0.00931	0.856063	1	0.862582	0	0
	KEGG_ECM_RECEPTOR_INTERACTION	0.812641	3.88e-91	7.22e-89	-0.01797	0.726141	1	0.862346	0	0
	KEGG_HYPERTROPHIC_CARDIOMYOPATHY_HCM	0.811732	8.85e-91	1.65e-88	0.043528	0.396067	1	0.790462	0	0
	KEGG_ARRHYTHMOGENIC_RIGHT_VENTRICULAR_CARDIOMYOPATHY_ARVC	0.797247	2.56e-85	4.76e-83	0.067265	0.189476	1	0.749694	0	0
	KEGG_DILATED_CARDIOMYOPATHY	0.794203	3.16e-84	5.88e-82	0.034745	0.498196	1	0.794581	0	0
	KEGG_REGULATION_OF_ACTIN_CYTOSKELETON	0.791441	2.98e-83	5.54e-81	0.014633	0.775486	1	0.804358	0	0
	KEGG_VASCULAR_SMOOTH_MUSCLE_CONTRACTION	0.778101	9.57e-79	1.78e-76	0.051855	0.311938	1	0.786476	0	0
	KEGG_MELANOMA	0.773436	3.05e-77	5.67e-75	0.003856	0.940099	1	0.785502	0	0
	KEGG_CALCIUM_SIGNALING_PATHWAY	0.767087	2.96e-75	5.51e-73	0.133779	0.008889	1	0.76392	0	0
	KEGG_TGF_BETA_SIGNALING_PATHWAY	0.764365	2.02e-74	3.76e-72	0.050322	0.326468	1	0.723821	0	0
	KEGG_PATHWAYS_IN_CANCER	0.760586	2.77e-73	5.15e-71	0.074285	0.147243	1	0.777752	0	0
	KEGG_GAP_JUNCTION	0.756329	5.01e-72	9.32e-70	0.141009	0.005802	1	0.73753	0	0
	KEGG_NEUROACTIVE_LIGAND_RECEPTOR_INTERACTION	0.754424	1.8e-71	3.35e-69	0.136632	0.007529	1	0.754867	0	0
	KEGG_AXON_GUIDANCE	0.728246	2.44e-64	4.54e-62	0.134332	0.00861	1	0.717031	0	0
	KEGG_LEUKOCYTE_TRANSENDOTHELIAL_MIGRATION	0.718171	8.21e-62	1.53e-59	0.047515	0.354201	1	0.790264	0	0
	KEGG_LONG_TERM_DEPRESSION	0.717794	1.02e-61	1.9e-59	0.168858	0.000936	0.174064	0.680747	0	0
	KEGG_ADHERENS_JUNCTION	0.711685	3.05e-60	5.67e-58	0.034235	0.504521	1	0.624679	0	0
	KEGG_RENAL_CELL_CARCINOMA	0.701243	8.33e-58	1.55e-55	0.070111	0.171397	1	0.706259	0	0
	KEGG_MAPK_SIGNALING_PATHWAY	0.689776	3e-55	5.58e-53	0.115131	0.024476	1	0.713729	0	0
	KEGG_GLIOMA	0.669028	6.51e-51	1.21e-48	0.134326	0.008612	1	0.656052	0	0
	KEGG_DORSO_VENTRAL_AXIS_FORMATION	0.668941	6.77e-51	1.26e-48	0.016224	0.751841	1	0.639933	0	0
	KEGG_PROSTATE_CANCER	0.66577	2.9e-50	5.39e-48	0.117973	0.021143	1	0.641709	0	0
	KEGG_WNT_SIGNALING_PATHWAY	0.661126	2.36e-49	4.39e-47	0.107064	0.036506	1	0.616753	0	0
	KEGG_CELL_ADHESION_MOLECULES_CAMS	0.653112	8.1e-48	1.51e-45	-0.00957	0.852103	1	0.760362	0	0
	KEGG_TIGHT_JUNCTION	0.647204	1.02e-46	1.9e-44	0.137062	0.007341	1	0.614142	0	0
	KEGG_NEUROTROPHIN_SIGNALING_PATHWAY	0.643144	5.67e-46	1.05e-43	0.110157	0.031402	1	0.656195	0	0
	KEGG_MELANOGENESIS	0.639072	3.08e-45	5.73e-43	0.233397	4.28e-06	0.000796	0.630628	0	0
	KEGG_SMALL_CELL_LUNG_CANCER	0.628417	2.28e-43	4.24e-41	0.015543	0.761929	1	0.642157	0	0
	KEGG_CHRONIC_MYELOID_LEUKEMIA	0.622563	2.26e-42	4.2e-40	0.038198	0.456464	1	0.61519	0	0
	KEGG_COMPLEMENT_AND_COAGULATION_CASCADES	0.619279	8.03e-42	1.49e-39	0.080203	0.117566	1	0.703376	0	0
	KEGG_ERBB_SIGNALING_PATHWAY	0.614314	5.29e-41	9.84e-39	0.095665	0.061795	1	0.528985	0	0
	KEGG_FC_GAMMA_R_MEDIATED_PHAGOCYTOSIS	0.603787	2.59e-39	4.82e-37	0.162283	0.001478	0.274934	0.666648	0	0
	KEGG_VIRAL_MYOCARDITIS	0.577698	2.19e-35	4.07e-33	-0.05828	0.255742	1	0.688756	0	0
	KEGG_MTOR_SIGNALING_PATHWAY	0.576135	3.67e-35	6.83e-33	0.012178	0.812376	1	0.545307	0	0
	KEGG_ALDOSTERONE_REGULATED_SODIUM_REABSORPTION	0.572406	1.24e-34	2.31e-32	0.231188	5.29e-06	0.000984	0.548226	0	0
	KEGG_PANCREATIC_CANCER	0.572081	1.38e-34	2.57e-32	0.04321	0.399527	1	0.610519	0	0
	KEGG_VASOPRESSIN_REGULATED_WATER_REABSORPTION	0.561915	3.55e-33	6.6e-31	0.222969	1.14e-05	0.00212	0.473969	0	0
	KEGG_HEDGEHOG_SIGNALING_PATHWAY	0.557451	1.43e-32	2.66e-30	0.104666	0.040934	1	0.595284	0	0
	KEGG_ACUTE_MYELOID_LEUKEMIA	0.555595	2.53e-32	4.71e-30	0.033842	0.509437	1	0.622777	0	0
	KEGG_LONG_TERM_POTENTIATION	0.554925	3.11e-32	5.78e-30	0.285594	1.54e-08	2.86e-06	0.47326	0	0
	KEGG_CHEMOKINE_SIGNALING_PATHWAY	0.551464	8.91e-32	1.66e-29	0.052799	0.303196	1	0.66347	0	0
	KEGG_JAK_STAT_SIGNALING_PATHWAY	0.535187	1.08e-29	2.01e-27	0.036843	0.472599	1	0.615481	0	0
	KEGG_GNRH_SIGNALING_PATHWAY	0.534974	1.15e-29	2.14e-27	0.253592	5.58e-07	0.000104	0.481941	0	0
	KEGG_GLYCOSAMINOGLYCAN_BIOSYNTHESIS_CHONDROITIN_SULFATE	0.530621	3.97e-29	7.38e-27	0.00467	0.927485	1	0.621702	0	0
	KEGG_ENDOCYTOSIS	0.526878	1.13e-28	2.1e-26	0.154448	0.002495	0.464008	0.553981	0	0
	KEGG_COLORECTAL_CANCER	0.518581	1.11e-27	2.06e-25	0.169674	0.000883	0.164277	0.506279	0	0
	KEGG_RENIN_ANGIOTENSIN_SYSTEM	0.516186	2.13e-27	3.96e-25	-0.01472	0.774149	1	0.524337	0	0
	KEGG_ENDOMETRIAL_CANCER	0.510965	8.57e-27	1.59e-24	0.071122	0.165291	1	0.441477	0	0
	KEGG_PRION_DISEASES	0.504296	4.91e-26	9.13e-24	0.112691	0.027688	1	0.588468	0	0
	KEGG_PATHOGENIC_ESCHERICHIA_COLI_INFECTION	0.503526	6e-26	1.12e-23	0.06088	0.235073	1	0.504528	0	0
	KEGG_GLYCOSPHINGOLIPID_BIOSYNTHESIS_GANGLIO_SERIES	0.501513	1.01e-25	1.88e-23	0.116488	0.022832	1	0.577093	0	0
	KEGG_CYTOKINE_CYTOKINE_RECEPTOR_INTERACTION	0.500645	1.26e-25	2.34e-23	0.061015	0.234038	1	0.632416	0	0
	KEGG_FC_EPSILON_RI_SIGNALING_PATHWAY	0.49768	2.68e-25	4.98e-23	0.139764	0.006253	1	0.549689	0	0
	KEGG_BASAL_CELL_CARCINOMA	0.49258	9.63e-25	1.79e-22	0.077875	0.128628	1	0.533813	0	0
	KEGG_B_CELL_RECEPTOR_SIGNALING_PATHWAY	0.488452	2.68e-24	4.98e-22	0.053812	0.294009	1	0.576714	0	0
	KEGG_GLYCOSAMINOGLYCAN_BIOSYNTHESIS_HEPARAN_SULFATE	0.485821	5.09e-24	9.47e-22	0.057785	0.259766	1	0.491101	0	0
	KEGG_INSULIN_SIGNALING_PATHWAY	0.484396	7.2e-24	1.34e-21	0.132366	0.00964	1	0.458808	0	0
	KEGG_NON_SMALL_CELL_LUNG_CANCER	0.482583	1.12e-23	2.08e-21	0.095834	0.061335	1	0.472112	0	0
	KEGG_EPITHELIAL_CELL_SIGNALING_IN_HELICOBACTER_PYLORI_INFECTION	0.479161	2.54e-23	4.72e-21	-0.03017	0.556413	1	0.522694	0	0
	KEGG_HEMATOPOIETIC_CELL_LINEAGE	0.477931	3.4e-23	6.32e-21	0.098177	0.055239	1	0.596166	0	0
	KEGG_TYPE_II_DIABETES_MELLITUS	0.464071	8.48e-22	1.58e-19	0.259123	3.1e-07	5.77e-05	0.462457	0	0
	KEGG_LEISHMANIA_INFECTION	0.450271	1.81e-20	3.37e-18	-0.02739	0.593413	1	0.60153	0	0
	KEGG_T_CELL_RECEPTOR_SIGNALING_PATHWAY	0.444638	6.07e-20	1.13e-17	-0.02318	0.651369	1	0.527849	0	0
	KEGG_NOTCH_SIGNALING_PATHWAY	0.438304	2.3e-19	4.28e-17	0.109769	0.032008	1	0.424788	0	0
	KEGG_ASTHMA	0.417497	1.52e-17	2.83e-15	-0.03799	0.458956	1	0.558753	0	0
	KEGG_PHOSPHATIDYLINOSITOL_SIGNALING_SYSTEM	0.416756	1.76e-17	3.27e-15	0.181643	0.000367	0.068247	0.372662	6.41e-14	1.19e-11
	KEGG_TOLL_LIKE_RECEPTOR_SIGNALING_PATHWAY	0.408335	8.79e-17	1.63e-14	0.0049	0.923918	1	0.549585	0	0
	KEGG_ADIPOCYTOKINE_SIGNALING_PATHWAY	0.392686	1.56e-15	2.9e-13	0.11167	0.029137	1	0.492891	0	0
	KEGG_VEGF_SIGNALING_PATHWAY	0.383262	8.18e-15	1.52e-12	0.162987	0.001409	0.262024	0.460698	0	0
	KEGG_PROGESTERONE_MEDIATED_OOCYTE_MATURATION	0.374326	3.76e-14	6.99e-12	0.010402	0.839344	1	0.397072	8.23e-17	1.53e-14
	KEGG_O_GLYCAN_BIOSYNTHESIS	0.361407	3.14e-13	5.84e-11	0.540787	0	0	0.244452	1.43e-06	0.000266
	KEGG_NOD_LIKE_RECEPTOR_SIGNALING_PATHWAY	0.360623	3.56e-13	6.62e-11	-0.08402	0.101052	1	0.500324	0	0
	KEGG_NATURAL_KILLER_CELL_MEDIATED_CYTOTOXICITY	0.356834	6.51e-13	1.21e-10	0.070025	0.171923	1	0.462542	0	0
	KEGG_INOSITOL_PHOSPHATE_METABOLISM	0.349253	2.12e-12	3.94e-10	0.200218	8.4e-05	0.015624	0.308123	9.34e-10	1.74e-07
	KEGG_AUTOIMMUNE_THYROID_DISEASE	0.340893	7.54e-12	1.4e-09	-0.0118	0.818041	1	0.480014	0	0
	KEGG_INTESTINAL_IMMUNE_NETWORK_FOR_IGA_PRODUCTION	0.329518	3.99e-11	7.42e-09	0.05938	0.246825	1	0.459285	0	0
	KEGG_LYSOSOME	0.316636	2.42e-10	4.5e-08	0.128793	0.011797	1	0.421768	0	0
	KEGG_ABC_TRANSPORTERS	0.309476	6.36e-10	1.18e-07	0.176169	0.000552	0.102694	0.275117	5.25e-08	9.77e-06
	KEGG_ANTIGEN_PROCESSING_AND_PRESENTATION	0.307375	8.4e-10	1.56e-07	-0.05819	0.256421	1	0.430033	0	0
	KEGG_GLYCOSPHINGOLIPID_BIOSYNTHESIS_GLOBO_SERIES	0.301143	1.9e-09	3.53e-07	0.029594	0.564023	1	0.435243	0	0
	KEGG_TYPE_I_DIABETES_MELLITUS	0.299304	2.4e-09	4.46e-07	-0.01115	0.828032	1	0.430046	0	0
	KEGG_ALLOGRAFT_REJECTION	0.29171	6.26e-09	1.16e-06	-0.0449	0.381378	1	0.432775	0	0
	KEGG_THYROID_CANCER	0.28973	8.01e-09	1.49e-06	0.218539	1.72e-05	0.003199	0.23387	4.09e-06	0.000761
	KEGG_TASTE_TRANSDUCTION	0.283281	1.76e-08	3.27e-06	0.115101	0.024513	1	0.155568	0.002318	0.431153
	KEGG_BLADDER_CANCER	0.279676	2.7e-08	5.02e-06	0.16099	0.001614	0.300211	0.364789	2.47e-13	4.59e-11
	KEGG_AMYOTROPHIC_LATERAL_SCLEROSIS_ALS	0.278098	3.26e-08	6.06e-06	0.215612	2.23e-05	0.004148	0.334806	2.45e-11	4.56e-09
	KEGG_OLFACTORY_TRANSDUCTION	0.265838	1.34e-07	2.49e-05	0.283802	1.91e-08	3.55e-06	0.247037	1.1e-06	0.000205
	KEGG_GRAFT_VERSUS_HOST_DISEASE	0.263619	1.71e-07	3.18e-05	-0.00909	0.85944	1	0.413791	0	0
	KEGG_GLYCOSAMINOGLYCAN_DEGRADATION	0.251408	6.43e-07	0.00012	0.383641	7.92e-15	1.47e-12	0.309042	8.29e-10	1.54e-07
	KEGG_CIRCADIAN_RHYTHM_MAMMAL	0.237468	2.69e-06	0.0005	0.055845	0.276126	1	0.214642	2.43e-05	0.00452
	KEGG_APOPTOSIS	0.232208	4.51e-06	0.000839	0.145586	0.004386	0.815722	0.337551	1.65e-11	3.07e-09
	KEGG_ETHER_LIPID_METABOLISM	0.23035	5.4e-06	0.001004	0.396465	1.44e-16	2.68e-14	0.206167	5.09e-05	0.009467
	KEGG_PRIMARY_IMMUNODEFICIENCY	0.219728	1.47e-05	0.002734	-0.03636	0.478469	1	0.338618	1.41e-11	2.62e-09
	KEGG_PRIMARY_BILE_ACID_BIOSYNTHESIS	0.218102	1.7e-05	0.003162	0.135963	0.00783	1	0.221341	1.33e-05	0.002474
	KEGG_PPAR_SIGNALING_PATHWAY	0.216344	2e-05	0.00372	0.199714	8.76e-05	0.016294	0.223575	1.08e-05	0.002009
	KEGG_GLYCOSAMINOGLYCAN_BIOSYNTHESIS_KERATAN_SULFATE	0.205428	5.23e-05	0.009728	0.352133	1.87e-12	3.48e-10	0.289086	1.01e-08	1.88e-06
	KEGG_SYSTEMIC_LUPUS_ERYTHEMATOSUS	0.202762	6.57e-05	0.01222	-0.03758	0.463815	1	0.302242	1.99e-09	3.7e-07
	KEGG_TAURINE_AND_HYPOTAURINE_METABOLISM	0.198677	9.25e-05	0.017205	-0.00106	0.983494	1	0.205021	5.61e-05	0.010435
	KEGG_REGULATION_OF_AUTOPHAGY	0.157733	0.001987	0.369618	0.019255	0.707434	1	0.126106	0.013691	1
	KEGG_RIG_I_LIKE_RECEPTOR_SIGNALING_PATHWAY	0.152886	0.002736	0.508852	-0.05461	0.286896	1	0.254369	5.14e-07	9.56e-05
	KEGG_VIBRIO_CHOLERAE_INFECTION	0.152709	0.002767	0.514752	0.195074	0.000128	0.023831	0.184955	0.000285	0.052996
	KEGG_STARCH_AND_SUCROSE_METABOLISM	0.148866	0.003542	0.658838	0.493383	0	0	0.008118	0.874288	1
	KEGG_PROXIMAL_TUBULE_BICARBONATE_RECLAMATION	0.119613	0.019358	1	0.082632	0.106834	1	0.044318	0.387541	1
	KEGG_SPHINGOLIPID_METABOLISM	0.09988	0.051103	1	0.375201	4.06e-14	7.55e-12	0.118775	0.020277	1
	KEGG_STEROID_HORMONE_BIOSYNTHESIS	0.097722	0.056356	1	0.343077	7.34e-12	1.37e-09	0.002389	0.962871	1
	KEGG_OOCYTE_MEIOSIS	0.090595	0.076979	1	-0.07365	0.150746	1	0.068404	0.18208	1
	KEGG_PANTOTHENATE_AND_COA_BIOSYNTHESIS	0.088623	0.083656	1	0.13552	0.008036	1	0.166428	0.00111	0.206506
	KEGG_NICOTINATE_AND_NICOTINAMIDE_METABOLISM	0.059038	0.249686	1	0.098413	0.054655	1	0.092955	0.069573	1
	KEGG_UBIQUITIN_MEDIATED_PROTEOLYSIS	0.042946	0.402589	1	-0.19491	0.00013	0.024146	-0.0309	0.546994	1
	KEGG_ARACHIDONIC_ACID_METABOLISM	0.034581	0.5004	1	0.255564	4.53e-07	8.43e-05	0.114014	0.025903	1
	KEGG_TRYPTOPHAN_METABOLISM	0.032591	0.52539	1	0.206752	4.84e-05	0.009002	0.103667	0.042907	1
	KEGG_DRUG_METABOLISM_CYTOCHROME_P450	-0.005	0.9224	1	0.401334	0	0	-0.07948	0.12094	1
	KEGG_RETINOL_METABOLISM	-0.01044	0.83882	1	0.494925	0	0	-0.11802	0.021091	1
	KEGG_BETA_ALANINE_METABOLISM	-0.01476	0.773677	1	0.22333	1.11e-05	0.002065	0.002896	0.954991	1
	KEGG_GLYCOSPHINGOLIPID_BIOSYNTHESIS_LACTO_AND_NEOLACTO_SERIES	-0.03856	0.452391	1	0.584359	0	0	-0.02703	0.598339	1
	KEGG_OTHER_GLYCAN_DEGRADATION	-0.04577	0.372287	1	0.255292	4.67e-07	8.69e-05	-0.02641	0.606638	1
	KEGG_SNARE_INTERACTIONS_IN_VESICULAR_TRANSPORT	-0.04767	0.352825	1	-0.07489	0.143952	1	0.003595	0.944146	1
	KEGG_P53_SIGNALING_PATHWAY	-0.05992	0.242641	1	0.182487	0.000344	0.064013	-0.06839	0.182168	1
	KEGG_GALACTOSE_METABOLISM	-0.06037	0.239174	1	0.395914	2.09e-16	3.89e-14	0.004168	0.93525	1
	KEGG_GLYCEROLIPID_METABOLISM	-0.06101	0.234156	1	0.320601	1.78e-10	3.31e-08	-0.06397	0.212116	1
	KEGG_ASCORBATE_AND_ALDARATE_METABOLISM	-0.0653	0.202876	1	0.456852	0	0	-0.17642	0.000542	0.100799
	KEGG_PHENYLALANINE_METABOLISM	-0.08529	0.096001	1	0.244438	1.44e-06	0.000268	-0.05089	0.321065	1
	KEGG_SULFUR_METABOLISM	-0.1	0.05082	1	0.304132	1.56e-09	2.9e-07	-0.06815	0.183729	1
	KEGG_ALPHA_LINOLENIC_ACID_METABOLISM	-0.10129	0.047887	1	0.176073	0.000556	0.103422	-0.10896	0.033307	1
	KEGG_METABOLISM_OF_XENOBIOTICS_BY_CYTOCHROME_P450	-0.10438	0.041452	1	0.40805	0	0	-0.18053	0.000399	0.074254
	KEGG_PENTOSE_AND_GLUCURONATE_INTERCONVERSIONS	-0.10582	0.038708	1	0.428309	0	0	-0.21317	2.77e-05	0.005152
	KEGG_CARDIAC_MUSCLE_CONTRACTION	-0.108	0.034852	1	0.147699	0.003844	0.714914	-0.05277	0.303439	1
	KEGG_PROTEIN_EXPORT	-0.11513	0.024434	1	-0.00228	0.96458	1	-0.1676	0.001023	0.190277
	KEGG_CYTOSOLIC_DNA_SENSING_PATHWAY	-0.11981	0.019163	1	-0.01082	0.833035	1	0.05295	0.301819	1
	KEGG_GLYCEROPHOSPHOLIPID_METABOLISM	-0.12171	0.017321	1	0.20811	4.31e-05	0.008017	-0.11921	0.019824	1
	KEGG_LINOLEIC_ACID_METABOLISM	-0.13165	0.009997	1	0.275894	4.8e-08	8.93e-06	-0.19729	0.000107	0.019901
	KEGG_MATURITY_ONSET_DIABETES_OF_THE_YOUNG	-0.1331	0.009202	1	0.401132	0	0	-0.26801	1.17e-07	2.18e-05
	KEGG_DRUG_METABOLISM_OTHER_ENZYMES	-0.13452	0.008474	1	0.420938	0	0	-0.17251	0.000721	0.134102
	KEGG_CYSTEINE_AND_METHIONINE_METABOLISM	-0.13653	0.007534	1	-0.03503	0.494655	1	-0.14352	0.004981	0.92654
	KEGG_GLYCINE_SERINE_AND_THREONINE_METABOLISM	-0.1471	0.00396	0.736563	0.117564	0.021598	1	-0.13213	0.00977	1
	KEGG_LYSINE_DEGRADATION	-0.15839	0.001901	0.353678	0.090486	0.077342	1	-0.23914	2.44e-06	0.000454
	KEGG_AMINO_SUGAR_AND_NUCLEOTIDE_SUGAR_METABOLISM	-0.17083	0.000801	0.148957	0.440643	0	0	-0.09136	0.074512	1
	KEGG_PURINE_METABOLISM	-0.19236	0.000155	0.028855	0.115435	0.024098	1	-0.15788	0.001989	0.369923
	KEGG_CELL_CYCLE	-0.19826	9.58e-05	0.017819	-0.18999	0.000192	0.035775	-0.21397	2.58e-05	0.004799
	KEGG_NON_HOMOLOGOUS_END_JOINING	-0.20516	5.35e-05	0.009951	-0.32681	7.59e-11	1.41e-08	-0.28363	1.95e-08	3.63e-06
	KEGG_FATTY_ACID_METABOLISM	-0.20812	4.14e-05	0.0077	0.37719	2.82e-14	5.25e-12	-0.22552	9.04e-06	0.001681
	KEGG_SPLICEOSOME	-0.20943	3.69e-05	0.006863	-0.28796	1.16e-08	2.16e-06	-0.26226	2.21e-07	4.11e-05
	KEGG_TYROSINE_METABOLISM	-0.21201	2.94e-05	0.005468	0.285414	1.58e-08	2.94e-06	-0.23444	3.87e-06	0.00072
	KEGG_RIBOFLAVIN_METABOLISM	-0.2125	2.82e-05	0.005245	0.074471	0.146234	1	-0.22303	1.14e-05	0.00212
	KEGG_N_GLYCAN_BIOSYNTHESIS	-0.21804	1.71e-05	0.003181	0.17937	0.000435	0.08098	-0.21332	2.74e-05	0.005096
	KEGG_NITROGEN_METABOLISM	-0.2194	1.51e-05	0.002809	0.366543	1.84e-13	3.42e-11	-0.3032	1.76e-09	3.27e-07
	KEGG_PROPANOATE_METABOLISM	-0.222	1.19e-05	0.002213	0.166174	0.00113	0.210194	-0.24688	1.12e-06	0.000208
	KEGG_GLYCOLYSIS_GLUCONEOGENESIS	-0.227	7.44e-06	0.001384	0.329414	5.27e-11	9.8e-09	-0.20329	6.5e-05	0.01209
	KEGG_BIOSYNTHESIS_OF_UNSATURATED_FATTY_ACIDS	-0.22739	7.17e-06	0.001334	0.01673	0.744358	1	-0.22063	1.42e-05	0.002641
	KEGG_VALINE_LEUCINE_AND_ISOLEUCINE_BIOSYNTHESIS	-0.22935	5.94e-06	0.001105	-0.04694	0.360093	1	-0.18172	0.000365	0.06784
	KEGG_ALANINE_ASPARTATE_AND_GLUTAMATE_METABOLISM	-0.23137	4.89e-06	0.00091	0.208698	4.1e-05	0.007626	-0.23106	5.35e-06	0.000995
	KEGG_STEROID_BIOSYNTHESIS	-0.23481	3.5e-06	0.000651	0.039801	0.437779	1	-0.21183	3.12e-05	0.005803
	KEGG_BASAL_TRANSCRIPTION_FACTORS	-0.24417	1.37e-06	0.000255	-0.29942	2.84e-09	5.28e-07	-0.30422	1.55e-09	2.88e-07
	KEGG_VALINE_LEUCINE_AND_ISOLEUCINE_DEGRADATION	-0.28752	1.05e-08	1.95e-06	0.277341	4.07e-08	7.57e-06	-0.2883	1.11e-08	2.06e-06
	KEGG_GLUTATHIONE_METABOLISM	-0.30891	6.85e-10	1.27e-07	0.117697	0.021449	1	-0.23171	5.03e-06	0.000936
	KEGG_HISTIDINE_METABOLISM	-0.31884	1.79e-10	3.33e-08	0.178628	0.00046	0.085598	-0.33642	1.95e-11	3.63e-09
	KEGG_PROTEASOME	-0.31918	1.71e-10	3.18e-08	-0.12828	0.012142	1	-0.21621	2.11e-05	0.003925
	KEGG_PORPHYRIN_AND_CHLOROPHYLL_METABOLISM	-0.32033	1.46e-10	2.72e-08	0.449305	0	0	-0.30251	1.92e-09	3.57e-07
	KEGG_LIMONENE_AND_PINENE_DEGRADATION	-0.32321	9.75e-11	1.81e-08	0.315242	3.67e-10	6.83e-08	-0.37035	9.61e-14	1.79e-11
	KEGG_BUTANOATE_METABOLISM	-0.32346	9.41e-11	1.75e-08	0.369462	1.12e-13	2.08e-11	-0.35719	8.46e-13	1.57e-10
	KEGG_ARGININE_AND_PROLINE_METABOLISM	-0.32639	6.22e-11	1.16e-08	0.218127	1.78e-05	0.003311	-0.30112	2.29e-09	4.26e-07
	KEGG_FRUCTOSE_AND_MANNOSE_METABOLISM	-0.33463	1.9e-11	3.53e-09	0.444531	0	0	-0.2777	3.9e-08	7.25e-06
	KEGG_RIBOSOME	-0.33907	9.89e-12	1.84e-09	-0.0562	0.27305	1	-0.34988	2.64e-12	4.91e-10
	KEGG_CITRATE_CYCLE_TCA_CYCLE	-0.34158	6.8e-12	1.26e-09	0.128724	0.011843	1	-0.29158	7.5e-09	1.4e-06
	KEGG_TERPENOID_BACKBONE_BIOSYNTHESIS	-0.34753	2.77e-12	5.15e-10	0.221139	1.35e-05	0.002511	-0.34367	6.73e-12	1.25e-09
	KEGG_MISMATCH_REPAIR	-0.35505	8.62e-13	1.6e-10	-0.10417	0.041904	1	-0.35446	1.3e-12	2.42e-10
	KEGG_RNA_DEGRADATION	-0.36923	8.78e-14	1.63e-11	-0.24133	1.96e-06	0.000365	-0.39882	0	0
	KEGG_ONE_CARBON_POOL_BY_FOLATE	-0.38999	2.52e-15	4.69e-13	0.038507	0.452821	1	-0.42374	0	0
	KEGG_FOLATE_BIOSYNTHESIS	-0.39266	1.57e-15	2.92e-13	0.219109	1.63e-05	0.003032	-0.31398	4.33e-10	8.05e-08
	KEGG_PENTOSE_PHOSPHATE_PATHWAY	-0.39463	1.1e-15	2.05e-13	0.092886	0.069781	1	-0.34215	8.43e-12	1.57e-09
	KEGG_DNA_REPLICATION	-0.39939	4.63e-16	8.61e-14	-0.08825	0.084977	1	-0.35736	8.23e-13	1.53e-10
	KEGG_NUCLEOTIDE_EXCISION_REPAIR	-0.43314	6.69e-19	1.24e-16	-0.18565	0.00027	0.050231	-0.47018	0	0
	KEGG_GLYCOSYLPHOSPHATIDYLINOSITOL_GPI_ANCHOR_BIOSYNTHESIS	-0.43539	4.21e-19	7.83e-17	0.119692	0.019326	1	-0.53637	0	0
	KEGG_PYRUVATE_METABOLISM	-0.43861	2.16e-19	4.02e-17	0.11263	0.027773	1	-0.39927	0	0
	KEGG_PEROXISOME	-0.4439	7.09e-20	1.32e-17	0.163944	0.001319	0.245333	-0.4686	0	0
	KEGG_SELENOAMINO_ACID_METABOLISM	-0.44569	4.85e-20	9.02e-18	-0.0012	0.981295	1	-0.41857	0	0
	KEGG_PYRIMIDINE_METABOLISM	-0.4607	1.81e-21	3.37e-19	0.041273	0.421009	1	-0.41966	0	0
	KEGG_ALZHEIMERS_DISEASE	-0.47292	1.11e-22	2.06e-20	0.21928	1.6e-05	0.002976	-0.38574	5.04e-15	9.37e-13
	KEGG_AMINOACYL_TRNA_BIOSYNTHESIS	-0.47606	5.29e-23	9.84e-21	-0.02527	0.622331	1	-0.47525	0	0
	KEGG_HOMOLOGOUS_RECOMBINATION	-0.48295	1.02e-23	1.9e-21	-0.13547	0.008058	1	-0.51368	0	0
	KEGG_RNA_POLYMERASE	-0.49808	2.42e-25	4.5e-23	-0.08578	0.094084	1	-0.45828	0	0
	KEGG_PARKINSONS_DISEASE	-0.52403	2.5e-28	4.65e-26	0.114573	0.02518	1	-0.42822	0	0
	KEGG_HUNTINGTONS_DISEASE	-0.54314	1.07e-30	1.99e-28	0.149989	0.003326	0.618556	-0.46322	0	0
	KEGG_OXIDATIVE_PHOSPHORYLATION	-0.54317	1.06e-30	1.97e-28	0.083663	0.102517	1	-0.45247	0	0
	KEGG_GLYOXYLATE_AND_DICARBOXYLATE_METABOLISM	-0.54692	3.49e-31	6.49e-29	0.161376	0.001572	0.292468	-0.49104	0	0
	KEGG_BASE_EXCISION_REPAIR	-0.55173	8.22e-32	1.53e-29	0.000233	0.996374	1	-0.5348	0	0

## Sheet: Table S4
Table S4: Significantly varied methylation genes
UCSC_RefGene_Name	p value	adjusted p value
ZNF350	3.8e-05	0.038
GALR1	3.56e-05	0.0356
LRRC4	3.34e-05	0.0334
ZNF793	3.31e-05	0.0331
ZNF415	3.29e-05	0.0329
MMP24	2.89e-05	0.0289
RXRG	2.5e-05	0.025
FBN1	2.28e-05	0.0228
CTNND2	2.11e-05	0.0211
FAT4	2.01e-05	0.0201
ZNF625	1.63e-05	0.0163
C5orf49	1.12e-05	0.0112
CMTM3	9.88e-06	0.00988
SHISA9	9.43e-06	0.00943
SULT4A1	9.12e-06	0.00912
ZNF43	7.26e-06	0.00726
COL23A1	6e-06	0.006
ZNF549	5.76e-06	0.00576
FOXD2	5.03e-06	0.00503
SLITRK5	5.01e-06	0.00501
EREG	4.31e-06	0.00431
ZNF829	2.8e-06	0.0028
NUAK1	1.31e-06	0.00131
SH3GL3	1.28e-06	0.00128
FRZB	1.14e-06	0.00114
ZNF300	5.8e-07	0.00058
UNC80	5.67e-07	0.000567
ZNF528	4.85e-07	0.000485
EVC	3.67e-07	0.000367
APOM	6.97e-08	6.97e-05
HS3ST3A1	2.86e-08	2.86e-05
CAPN8	2.11e-08	2.11e-05
NAT2	1.54e-08	1.54e-05
JAM3	8.24e-09	8.24e-06
HYAL1	7.77e-10	7.77e-07
REG4	5.79e-12	5.79e-09
ZNF655	0.0002438	0.987556
LYNX1	0.0002453	0.987516
PTGER3	0.0002727	0.986838
DUOX1	0.0003054	0.986071
RASSF1	0.0003122	0.985917
BRCA1	0.0003258	0.985614
KCNH2	0.0003317	0.985485
ST6GAL2	0.0003562	0.984959
USP2	0.0003753	0.984559
ROBO3	0.0003793	0.984478
CA4	0.0004117	0.983829
NMUR1	0.0004347	0.983382
HOXC10	0.0004507	0.983079
AK5	0.0004562	0.982976
GNG4	0.0004951	0.982265
ALDH1A3	0.0005084	0.982029
RGMA	0.0005113	0.981979
CYP11A1	0.0005338	0.981585
PKHD1L1	0.0005371	0.981529
SHISA6	0.0005383	0.981508
ANO3	0.0005534	0.981252
C14orf162	0.0005948	0.980563
BVES	0.0006002	0.980475
HTR7	0.0006006	0.980468
LHFPL3	0.0006306	0.979986
TACR1	0.0007143	0.9787
CHST1	0.0007291	0.97848
HIC1	0.0007364	0.978373
HIST1H2BB	0.0007438	0.978264
LOC145845	0.000768	0.977913
LOC283856	0.0007692	0.977897
DRD4	0.0007832	0.977697
KDM2A	0.0007886	0.97762
VGLL3	0.0008009	0.977446
HOXA5	0.0008106	0.97731
WNT5A	0.0008328	0.977001
NKX6-2	0.0008862	0.976276
MEIS1	0.0009159	0.975881
SCUBE2	0.0009365	0.975612
KY	0.0009481	0.975461
TNFAIP8	0.0010064	0.974719
POU3F2	0.0010739	0.973884
ADAMTS7	0.0011106	0.973443
HDGFRP3	0.0011138	0.973404
GRIN2C	0.0011335	0.97317
PAX6	0.0011494	0.972983
CYP11A1	0.0011673	0.972773
DRD4	0.0011702	0.972739
P2RX6	0.0012492	0.971835
MAP1LC3A	0.0012574	0.971743
ANTXR1	0.0012699	0.971603
TNFRSF10C	0.0013608	0.970603
TMEM151B	0.0013771	0.970429
HOXA5	0.001451	0.969646
FRMD4B	0.0014604	0.969547
CHRNE	0.0014705	0.969442
NKX6-2	0.0015705	0.968421
MYLK	0.0015908	0.968218
OPRL1	0.0016185	0.967942
SNAPC2	0.0016226	0.967902
TRIM67	0.0016733	0.967404
ZNF365	0.0017426	0.966737
LOC284798	0.0017559	0.96661
BVES	0.0017972	0.96622
PRDM6	0.0018223	0.965985
GAL	0.0019152	0.965129
LOC401097	0.0019957	0.964404
DOK5	0.0020236	0.964157
FLJ22536	0.0020238	0.964155
CA7	0.0021157	0.963351
C1orf190	0.0021388	0.963151
BNC2	0.0021531	0.963028
ODZ4	0.0022016	0.962614
ANO3	0.0022554	0.962161
TMEM106A	0.0022965	0.961818
HLX	0.0023343	0.961505
C6orf103	0.0023373	0.961481
FLJ45983	0.002338	0.961475
KCNS3	0.0023641	0.96126
FLT1	0.0023957	0.961003
HPCA	0.0024011	0.960958
SYNM	0.0024016	0.960955
FBLN2	0.0024218	0.960791
KCTD8	0.0024293	0.96073
RASL10A	0.0024688	0.960413
WNT5A	0.0024736	0.960374
FLJ45983	0.0025049	0.960125
DUOX2	0.0025074	0.960105
COL4A3	0.0025323	0.959907
BMPER	0.002594	0.959422
SLC34A2	0.0026296	0.959145
GJB6	0.0026671	0.958855
NKX6-2	0.002669	0.95884
NDST3	0.0026905	0.958675
TSLP	0.0027389	0.958305
LOC401097	0.0027498	0.958223
FAM92A1	0.0027769	0.958017
LOC401097	0.0027896	0.957921
ACTN2	0.0028016	0.957831
TMEM106A	0.0028673	0.95734
HOXA5	0.002898	0.957113
WASF3	0.0030117	0.95628
TBX2	0.0030712	0.95585
FADS2	0.0030962	0.955671
STAC2	0.0031401	0.955359
NKX6-1	0.0031465	0.955313
SLAIN1	0.0032085	0.954876
LBH	0.0032154	0.954827
CH25H	0.0034245	0.953383
LHX9	0.0034433	0.953256
TMEM106A	0.0034806	0.953003
ZNF419	0.0034875	0.952957
SPSB4	0.0035044	0.952843
BMPER	0.0035302	0.95267
SCUBE2	0.0035409	0.952599
LOC401097	0.0035552	0.952503
LIMS2	0.0035835	0.952315
STK32A	0.0035992	0.95221
ALDH1A3	0.0036105	0.952136
RASL12	0.0036651	0.951775
HOXA5	0.0036898	0.951613
XKR4	0.0037078	0.951495
FLJ45983	0.0037111	0.951474
DUOX1	0.0037229	0.951397
MAGOH	0.0037351	0.951317
HOXC10	0.0037498	0.951222
PTGDR	0.0038016	0.950887
GDF7	0.0038173	0.950786
GAPDHS	0.0038797	0.950386
MIR9-3	0.0039277	0.95008
BMPER	0.0039677	0.949826
BRCA1	0.0041932	0.948422
ODZ4	0.0042139	0.948296
GDF7	0.0042174	0.948274
NAV1	0.0042178	0.948271
KLHL28	0.0042773	0.947908
OTX1	0.0042889	0.947838
COL4A3	0.0043202	0.947648
HTR6	0.0043512	0.947461
DMRTA2	0.0043667	0.947368
KCTD8	0.0043758	0.947313
PSKH2	0.0044767	0.94671
MIR1253	0.0045184	0.946463
PARD6A	0.0045817	0.946089
MED12L	0.0046891	0.945462
DRD4	0.0046942	0.945433
HIC1	0.0047604	0.94505
GNAS	0.0047903	0.944878
TBX2	0.0048572	0.944495
HAND2	0.0050291	0.943523
CBS	0.0050468	0.943424
PLTP	0.0050643	0.943326
COL4A3	0.0050735	0.943275
GAMT	0.0051526	0.942835
PRKACB	0.0051881	0.942638
PRIMA1	0.0052333	0.942389
SLAIN1	0.0052554	0.942269
BMP6	0.0053086	0.941978
CXCL12	0.005385	0.941562
CHST1	0.0054632	0.94114
NPPC	0.0055299	0.940782
S1PR5	0.0056559	0.940113
UCP1	0.0056845	0.939962
CERKL	0.0057817	0.939452
S1PR1	0.0058337	0.939181
PROM1	0.0059568	0.938544
RDX	0.0060207	0.938216
TMEM59L	0.0060505	0.938063
VGLL3	0.0061246	0.937686
LOC399815	0.0061547	0.937533
SCGN	0.0062211	0.937198
SLC34A2	0.0062718	0.936943
CA7	0.0065027	0.935795
FAM184A	0.0065342	0.93564
CYGB	0.0065546	0.93554
KCNH2	0.006675	0.934952
KCNJ12	0.006696	0.93485
TMEM200B	0.0067526	0.934576
KCNS2	0.0068151	0.934274
CHST1	0.0068213	0.934245
MAST4	0.0068746	0.933989
KCTD8	0.0069378	0.933687
CHRNE	0.0069598	0.933582
CERKL	0.0070075	0.933355
TSHZ3	0.0071371	0.932743
SLIT2	0.0071654	0.93261
SHISA7	0.0072434	0.932245
LTBP4	0.0073507	0.931747
GBX1	0.0073641	0.931685
HMCN1	0.0073658	0.931677
PRKG1	0.0074418	0.931326
TMEM91	0.0075272	0.930934
LOC283856	0.0075508	0.930826
COCH	0.0076097	0.930558
RTN4RL1	0.0076243	0.930491
NELL2	0.0078262	0.929579
REM1	0.0078804	0.929336
GADL1	0.007889	0.929298
HIC1	0.0079202	0.929159
CHST9	0.0079463	0.929042
STK32A	0.007964	0.928964
TMEM200B	0.0080602	0.928537
CPNE8	0.0080811	0.928445
LEF1	0.0081794	0.928012
HOXC10	0.0082205	0.927832
MLF1	0.008279	0.927576
AK5	0.008324	0.92738
POU4F1	0.0085591	0.926365
KL	0.008624	0.926087
SUSD4	0.0086361	0.926035
CA4	0.0086456	0.925995
ZNF419	0.0086492	0.925979
TMEM106A	0.0086877	0.925815
LOC100190938	0.0087887	0.925387
KCNB2	0.0089899	0.92454
ZNF365	0.0091901	0.923707
LOC283731	0.0093994	0.922846
WSCD2	0.0095169	0.922366
CLDN11	0.0095999	0.92203
HPCAL4	0.0096887	0.921671
SCGN	0.01023	0.91952
NR2E1	0.010252	0.919434
FBXO10	0.0102699	0.919364
TRIM58	0.0103174	0.919178
VGLL3	0.0103642	0.918996
HIC1	0.0103739	0.918958
FLJ22536	0.0104214	0.918773
CYP1A1	0.0106422	0.91792
FLT1	0.0108335	0.917189
CXCL12	0.0109294	0.916824
DIO3	0.0109958	0.916573
XKR4	0.0110816	0.916249
POM121L2	0.0110913	0.916213
SYNM	0.0111881	0.915849
CILP2	0.0111901	0.915842
CHST1	0.0112127	0.915757
SDK2	0.0112534	0.915605
WDR85	0.0112819	0.915498
CA7	0.0114172	0.914995
KCNG1	0.0115087	0.914657
ALDH1A2	0.0116434	0.914161
RPRM	0.011738	0.913814
CH25H	0.0117683	0.913703
DMRTA2	0.0117784	0.913666
PARD6A	0.0119161	0.913165
RUNX3	0.0120433	0.912704
FUZ	0.0122899	0.911819
RASSF1	0.01238	0.911498
FLJ45983	0.012381	0.911494
HIST1H2BB	0.0124452	0.911266
HLX	0.0125039	0.911058
LOC399815	0.0126621	0.910499
PLXDC1	0.0126671	0.910482
RAB32	0.0126762	0.91045
UCP1	0.0127975	0.910024
RASSF1	0.0130555	0.909126
SYNM	0.0130555	0.909125
ODZ4	0.0131086	0.908942
FLJ45983	0.0134392	0.907806
DYSF	0.0139164	0.906191
TRIM67	0.0139844	0.905963
FLJ45983	0.014047	0.905754
HOXA3	0.0140912	0.905606
EPHA6	0.0141161	0.905523
MRC2	0.014121	0.905507
CHST9	0.0142485	0.905083
C3orf63	0.0144395	0.904452
UCP1	0.0144568	0.904395
PTPRM	0.0144753	0.904334
CYP1A1	0.0145801	0.90399
EPO	0.0146985	0.903603
NKX6-2	0.0148893	0.902983
FAM110B	0.0148909	0.902978
NKX6-2	0.0149229	0.902874
CBLN1	0.0149342	0.902837
ANTXR1	0.0151277	0.902213
GNG4	0.0151821	0.902038
SPSB4	0.0152489	0.901824
TBX2	0.01541	0.90131
TFAP2C	0.0154352	0.901229
SIX2	0.0154674	0.901127
MRC2	0.0154867	0.901065
IRS1	0.0155101	0.900991
VGLL2	0.0157167	0.900337
PRKAA2	0.0159898	0.89948
TRPC4	0.0159962	0.89946
NKX2-1	0.0162431	0.898691
CCDC155	0.0162662	0.898619
GATA5	0.0165522	0.897737
HOXA5	0.0165555	0.897727
POU3F1	0.0166055	0.897573
DYSF	0.016757	0.89711
CILP2	0.01679	0.897009
NTRK1	0.0169902	0.8964
IFITM5	0.0171253	0.895991
GRM2	0.0174346	0.895062
SCT	0.0174792	0.894928
NTSR1	0.0175263	0.894788
HYAL2	0.017544	0.894735
FLJ45983	0.0176903	0.8943
FLJ45983	0.0177049	0.894256
CHRNE	0.0177584	0.894098
ATRNL1	0.01779	0.894004
LOC399815	0.0179038	0.893667
WSCD2	0.018167	0.892893
ST6GAL2	0.0181994	0.892798
PAX9	0.0185108	0.891891
COL9A3	0.0186934	0.891362
VAX2	0.018696	0.891355
HTR6	0.018713	0.891306
PTGS2	0.0188573	0.89089
VGLL3	0.0189198	0.89071
LOC399815	0.0190502	0.890337
FST	0.0190926	0.890216
PRKD1	0.0191051	0.89018
HS6ST3	0.0191792	0.889969
FLJ45983	0.0193341	0.889528
HLX	0.0193362	0.889522
C17orf93	0.0194865	0.889096
SLC6A4	0.0195246	0.888989
GATA5	0.0196763	0.888561
CYGB	0.0198015	0.88821
ASTN2	0.0198373	0.888109
TMEM176B	0.0198489	0.888077
DOCK3	0.0201091	0.88735
ODZ4	0.0201494	0.887238
RGL3	0.0202855	0.886861
CACNA2D3	0.0206634	0.885819
HAND1	0.0207151	0.885677
BMPER	0.0208268	0.885371
CLDN10	0.020918	0.885122
COX4I2	0.020925	0.885103
PKHD1L1	0.0209649	0.884995
FLJ42709	0.0210074	0.884879
CA7	0.0210826	0.884674
TSHZ3	0.0215017	0.883542
RAB3C	0.0215186	0.883497
CAND2	0.0218884	0.882507
HTRA1	0.0219179	0.882428
WDR72	0.0219902	0.882236
GDF7	0.0220349	0.882117
FOXI3	0.022052	0.882072
FLJ45983	0.0220978	0.88195
WNT6	0.0222486	0.881551
MAPK4	0.022295	0.881429
FOXF2	0.0226114	0.880597
DENND2C	0.0227284	0.880291
KCNG3	0.0227726	0.880175
WNT9A	0.0230407	0.879477
C1orf95	0.0232332	0.878979
NKX6-2	0.0236889	0.877807
KIAA1614	0.0237573	0.877632
PDE3A	0.0237626	0.877619
COL7A1	0.0238199	0.877472
IGF2BP1	0.0239945	0.877027
NKAIN2	0.0240364	0.876921
PHLDA3	0.0242199	0.876456
NKX3-2	0.0242885	0.876282
LOC399815	0.0244309	0.875923
COL4A3	0.0246031	0.87549
CPT1C	0.0246608	0.875346
C6orf145	0.0248093	0.874974
CHRNB4	0.0248497	0.874873
GNG4	0.0248514	0.874869
BASP1	0.0249814	0.874545
POMC	0.0252162	0.873961
GDF7	0.0255307	0.873184
HECW2	0.0256971	0.872776
HAP1	0.025709	0.872746
HTRA1	0.0257183	0.872723
NKX6-2	0.025734	0.872685
SOX1	0.0257855	0.872559
GHR	0.0259191	0.872232
SCUBE2	0.0260564	0.871897
HELT	0.0261623	0.871639
H2AFY2	0.0264441	0.870956
NLGN1	0.0267319	0.870261
GPR150	0.0268284	0.87003
PPP2R2B	0.0271012	0.869376
SESN3	0.0272366	0.869053
C1orf103	0.0272394	0.869047
PKHD1L1	0.0273789	0.868715
NKX2-1	0.0274155	0.868628
CERKL	0.0276111	0.868165
PRR16	0.0276415	0.868093
GRASP	0.0277081	0.867935
TSPAN11	0.0279536	0.867357
IGF2BP1	0.0279941	0.867262
ATRNL1	0.0280951	0.867025
MT3	0.0281693	0.866851
MAST4	0.0284297	0.866243
COL4A3	0.0286686	0.865687
CPT1C	0.0287411	0.865519
DRD4	0.0288459	0.865277
MAPK4	0.0288484	0.865271
MIXL1	0.0291007	0.864689
CWH43	0.0291676	0.864535
RASGRP2	0.0291716	0.864525
C19orf76	0.029388	0.864029
HEY2	0.0295814	0.863587
ADCY5	0.0300135	0.862604
LRAT	0.0301383	0.862321
SIX2	0.030163	0.862266
RGMA	0.0303681	0.861803
CHST1	0.0304355	0.861651
RUNX3	0.0305395	0.861417
HHEX	0.0306353	0.861202
RUNX3	0.0308082	0.860815
CELSR3	0.0311586	0.860034
MAP1LC3A	0.0311702	0.860008
ZNF419	0.0314108	0.859475
GALNTL1	0.0314337	0.859424
CACNG2	0.0316095	0.859036
PRRT3	0.0317077	0.858819
POU3F1	0.032066	0.858032
SPSB4	0.0320908	0.857978
UCP1	0.0322453	0.85764
COL7A1	0.0324722	0.857145
LOC100190938	0.032482	0.857124
PRIMA1	0.0325132	0.857056
BRCA1	0.0326808	0.856692
HMCN1	0.0328195	0.856392
KL	0.0331369	0.855707
LOC387646	0.0331524	0.855673
C6orf145	0.0331803	0.855613
KL	0.033258	0.855446
SV2B	0.0333017	0.855352
HAND2	0.0335039	0.854919
GABRA2	0.0338052	0.854275
HOXD9	0.0340599	0.853733
CILP2	0.0340631	0.853727
SLAIN1	0.0340873	0.853675
C6orf145	0.034127	0.853591
HOXA5	0.034327	0.853168
CHRNE	0.0344187	0.852974
ZSCAN12	0.034437	0.852935
NRXN3	0.0345092	0.852783
C1orf65	0.0345323	0.852734
VGLL2	0.0346902	0.852402
TMEM163	0.0348386	0.85209
WSCD2	0.0351096	0.851523
MAST4	0.035235	0.851261
PARD6A	0.0352856	0.851155
NKX6-2	0.0352976	0.85113
BSCL2	0.0354255	0.850864
NTSR1	0.0355901	0.850522
KCTD8	0.0356257	0.850448
GABRA2	0.0358259	0.850034
C6orf227	0.0360522	0.849566
CNIH3	0.0361871	0.849288
PPP1R14A	0.0363868	0.848878
HIST1H2BB	0.0364028	0.848845
FLJ10357	0.03676	0.848115
RADIL	0.0376854	0.846238
RASL11B	0.0379085	0.84579
CPNE5	0.0379457	0.845715
GRASP	0.0380076	0.845591
TNFAIP8	0.0381526	0.8453
RAB3C	0.0382791	0.845047
HVCN1	0.0383219	0.844962
C17orf55	0.0385926	0.844422
SCUBE2	0.0385927	0.844422
SV2B	0.0386621	0.844284
RASGRP2	0.0387642	0.844081
HAND2	0.0388023	0.844005
SFRP5	0.0388706	0.84387
CHST1	0.0391979	0.843223
LMNB2	0.0394727	0.842681
HOXC8	0.0396317	0.842369
HIC1	0.0401693	0.841317
PLCD1	0.040357	0.840952
COL4A3	0.0410912	0.839532
PPP2R2B	0.0411731	0.839374
NMUR1	0.0413355	0.839062
CXCL12	0.0422479	0.83732
KCNQ1DN	0.0422909	0.837239
SH2D3C	0.0426255	0.836605
ODZ4	0.042887	0.836112
FAM150B	0.0429614	0.835972
ACVRL1	0.043177	0.835566
C14orf162	0.0432484	0.835432
IGF2BP1	0.0432537	0.835423
MLH1	0.0434494	0.835056
C1orf190	0.0437123	0.834565
PDGFC	0.043954	0.834115
MLF1	0.0440727	0.833894
NOTUM	0.0441858	0.833684
LARP6	0.0442621	0.833543
HIC1	0.0443579	0.833366
IGF2BP1	0.0446484	0.832829
SNCA	0.0447823	0.832582
MTERF	0.0448382	0.832479
KCNJ6	0.0449047	0.832357
TSHZ3	0.0450271	0.832132
RASSF1	0.0450992	0.832
CNIH3	0.0451122	0.831976
C22orf45	0.0452642	0.831697
SLC24A3	0.0455107	0.831247
PNMAL2	0.0457776	0.83076
CYP1A1	0.0458748	0.830583
PKN1	0.0459057	0.830527
MOXD1	0.0459063	0.830526
DGKZ	0.0459448	0.830456
HIC1	0.0459871	0.830379
ACTN3	0.0460497	0.830265
LOC100190938	0.0461743	0.83004
VAX2	0.0463364	0.829746
NTSR1	0.0464658	0.829512
CHST3	0.0466503	0.829179
DUOX1	0.0466546	0.829172
LOC399815	0.0469313	0.828674
LMX1A	0.0472005	0.828191
EFHD1	0.0472843	0.828041
CNR1	0.0473822	0.827865
GABRA4	0.0473841	0.827862
PTGER3	0.0474869	0.827678
BAIAP3	0.0478035	0.827114
FAM89A	0.0480136	0.826741
KCNE1	0.0480843	0.826615
SLAIN1	0.0480853	0.826613
CYGB	0.0482417	0.826336
MOXD1	0.0489697	0.825052
HS6ST3	0.0494413	0.824225
GPR150	0.0498283	0.82355
VANGL2	0.0498712	0.823475
NKX2-3	0.050074	0.823123
KY	0.0502205	0.822868
GJB6	0.0506056	0.822202
TDRD10	0.0508928	0.821707
SCGN	0.0512265	0.821133
WNT2	0.051309	0.820991
TOX	0.0513546	0.820913
SHISA3	0.0516083	0.820479
COCH	0.0523762	0.819171
ALDH1A2	0.0526275	0.818746
FLJ45983	0.0527303	0.818572
ADM2	0.0528675	0.81834
ASTN2	0.053101	0.817946
NOL4	0.053217	0.817751
KCTD8	0.0534025	0.81744
MSRB3	0.0534389	0.817378
TMEM59L	0.0535204	0.817242
BEND6	0.0536594	0.817009
NOTO	0.0537342	0.816883
RASL12	0.0539029	0.816601
NOL4	0.0546146	0.815416
SV2B	0.0547722	0.815155
WNT5A	0.0549085	0.814929
TMEM151B	0.0550976	0.814617
MLF1	0.0551808	0.81448
KL	0.055302	0.81428
TLX2	0.0554618	0.814016
RAPGEF4	0.0554946	0.813962
HIST1H2BH	0.0555427	0.813883
NEUROG2	0.0560375	0.813072
KIRREL2	0.0561248	0.812929
ANK1	0.0571702	0.811227
WNT9A	0.057254	0.811092
ITGA9	0.0573741	0.810897
ATF7IP	0.0575083	0.810681
ZFP3	0.0575739	0.810575
RPA2	0.0578424	0.810142
TMEM200B	0.0584016	0.809244
HOXD9	0.0585337	0.809033
CHRNB1	0.0586719	0.808812
TCF7L1	0.0588295	0.80856
CNR1	0.0594903	0.807509
ARHGEF10	0.0599035	0.806855
MPPED2	0.0603699	0.80612
S1PR1	0.0606876	0.80562
FLJ41350	0.0607251	0.805562
WNT2	0.0613376	0.804603
C17orf93	0.0614453	0.804435
C6orf103	0.0618571	0.803795
CORO6	0.06196	0.803635
PRKG1	0.0619935	0.803583
CLDN11	0.0623972	0.802957
GPR63	0.0624009	0.802952
LOC100190938	0.062423	0.802918
SYNM	0.0626039	0.802638
POM121L2	0.062606	0.802635
ZNF461	0.0626903	0.802505
SPSB4	0.0626932	0.8025
NBLA00301	0.0626951	0.802497
NRCAM	0.0633086	0.801554
LOC399815	0.063315	0.801544
LOC399815	0.063324	0.80153
PLEC1	0.0634086	0.8014
VANGL2	0.0635679	0.801156
BEND6	0.0636383	0.801048
IGF2BP1	0.063781	0.80083
PDGFC	0.0642901	0.800054
C6orf227	0.0645414	0.799672
KCNJ6	0.0647472	0.799359
KCNK9	0.0649189	0.799099
AKR1B1	0.0649364	0.799073
PRIMA1	0.0657782	0.797803
CPE	0.0661391	0.797261
FAM78A	0.0661898	0.797185
CA7	0.0663913	0.796883
VAX2	0.0664353	0.796818
S1PR1	0.0669594	0.796036
HAND2	0.0675148	0.79521
DYSF	0.0684603	0.793814
PDE10A	0.0685554	0.793674
C6orf227	0.0685651	0.793659
PLCD1	0.0686529	0.79353
FSD1	0.0688126	0.793296
NPR3	0.0693455	0.792515
FLJ45983	0.0694039	0.79243
SIX2	0.0695673	0.792191
C17orf55	0.0702124	0.791252
CAMK4	0.0702361	0.791218
GJD2	0.0703545	0.791046
SYNM	0.0704473	0.790912
ACER2	0.0707235	0.790512
IRS1	0.0708008	0.7904
KCNG3	0.0712181	0.789798
C16orf86	0.0715102	0.789377
PAPL	0.0715614	0.789304
CILP2	0.0719249	0.788782
ANTXR1	0.072105	0.788524
SYT15	0.0722526	0.788313
KDM2A	0.0725031	0.787955
NEUROG1	0.0726326	0.78777
F2R	0.0727547	0.787596
HCK	0.0729743	0.787284
HLX	0.0730568	0.787166
RDX	0.0739064	0.785963
HIST1H2BB	0.0740012	0.785829
RTN4RL1	0.07431	0.785393
CAMK4	0.0744144	0.785246
NXPH1	0.0744518	0.785194
MYCN	0.0745822	0.78501
WSCD2	0.0746141	0.784965
CACNA1H	0.0748881	0.784581
RLTPR	0.0753167	0.783981
GRIN3A	0.0753562	0.783925
KCNB2	0.0753851	0.783885
CNIH3	0.0758091	0.783293
ANPEP	0.076133	0.782842
BEND6	0.0762148	0.782729
MYEF2	0.0762239	0.782716
HEY2	0.0765144	0.782313
GPR6	0.0767589	0.781974
GLI3	0.0768881	0.781795
FOXD3	0.0775172	0.780927
GABRA4	0.0777873	0.780556
CNTN5	0.077873	0.780438
KAAG1	0.07818	0.780017
RHBDD1	0.0782683	0.779896
ZNF529	0.0787	0.779306
MMP23A	0.0788702	0.779073
CPNE8	0.0792166	0.778601
C6orf97	0.0792247	0.77859
TMEM229A	0.0794198	0.778325
PLTP	0.0796405	0.778025
TMEFF2	0.0799468	0.77761
MAP1LC3A	0.0803674	0.777041
HOMER2	0.0807313	0.776551
PLXNA4	0.0808312	0.776416
NKX6-2	0.0809482	0.776259
HRK	0.0813218	0.775757
MSRB3	0.0817011	0.775249
HMX3	0.0819857	0.774868
ADM2	0.0820885	0.774731
MOXD1	0.0824723	0.774219
LOXL2	0.0825327	0.774139
CYP1A1	0.0828211	0.773755
TRIM58	0.0834916	0.772867
TMEM176B	0.0835452	0.772796
C8orf33	0.0835467	0.772794
RTN4RL2	0.0836129	0.772706
SLC30A2	0.0836922	0.772602
FOXC2	0.0837855	0.772478
GDF7	0.0845508	0.77147
WNT5A	0.0845895	0.77142
HOXC10	0.0846304	0.771366
GATA5	0.0847792	0.771171
FLJ45983	0.0850059	0.770873
SCUBE2	0.0852251	0.770587
FAM159A	0.0862915	0.769196
HS6ST3	0.0863716	0.769092
PCOLCE2	0.0868096	0.768524
BVES	0.0875734	0.767538
ALDH1A3	0.0876441	0.767447
CACNA2D1	0.088414	0.766457
WSCD1	0.0885285	0.76631
CACNG8	0.0885813	0.766243
C19orf76	0.0888508	0.765898
ACSL6	0.0892725	0.765359
MIR1908	0.0894252	0.765165
ASCL2	0.0895949	0.764949
LARP6	0.0902168	0.764159
SHISA3	0.0911578	0.762969
C2orf39	0.0916637	0.762332
CELSR3	0.0919433	0.76198
SV2B	0.0932079	0.760399
FKBP4	0.0944005	0.758919
TSPYL3	0.0944381	0.758872
ZNF365	0.0953052	0.757802
SNCAIP	0.0953636	0.757731
MEGF8	0.0960209	0.756924
RUNDC3B	0.0960629	0.756872
SDK2	0.0962808	0.756605
KCTD8	0.0969042	0.755844
IGF2BP1	0.0970961	0.75561
CAMK2B	0.0975338	0.755077
SNCA	0.0977422	0.754824
CNIH3	0.0979037	0.754628
FOXA2	0.0980502	0.754451
WASF3	0.0982116	0.754255
ZNF470	0.0982928	0.754157
CXCL12	0.0985273	0.753873
FBLN2	0.0986901	0.753677
CHST1	0.098716	0.753646
CYP4F22	0.0987742	0.753575
FLJ45983	0.0999721	0.752135
KCNB2	0.100564	0.751426
PANX2	0.100993	0.750914
FLJ45983	0.101393	0.750438
KCNB2	0.101635	0.75015
ANTXR1	0.10173	0.750038
VAX2	0.101834	0.749914
SV2B	0.101915	0.749818
KL	0.10209	0.74961
ANPEP	0.102258	0.749412
GJB6	0.102717	0.748869
PRKG1	0.10313	0.748382
TRAM1L1	0.103368	0.748101
DUOX1	0.103731	0.747674
NTRK1	0.103881	0.747498
SOX21	0.10402	0.747335
FBXL2	0.104599	0.746657
PRDM6	0.104654	0.746593
HAP1	0.105575	0.745519
GRASP	0.10571	0.745362
TUBB2B	0.105803	0.745253
NXPH1	0.106682	0.744235
EGFLAM	0.107428	0.743374
FAM92A1	0.107491	0.743302
SUGT1L1	0.107572	0.743209
LOC440461	0.107771	0.742978
UCP1	0.107798	0.742948
KLC2	0.108134	0.742562
CWH43	0.108172	0.742518
ZNF365	0.108227	0.742455
BASP1	0.108466	0.742181
GDF7	0.10849	0.742154
TCF7L1	0.108723	0.741886
LOC348840	0.109502	0.740997
MYLK	0.109506	0.740992
SLC26A4	0.109537	0.740957
SYT10	0.109544	0.740949
ADAMTS3	0.109555	0.740937
ISYNA1	0.109616	0.740868
PTPRO	0.109647	0.740831
HOXA5	0.109664	0.740812
NEUROG1	0.109683	0.740791
CERKL	0.109749	0.740716
LARP6	0.1099	0.740543
NPAS1	0.109952	0.740485
HAP1	0.109987	0.740445
CPM	0.111252	0.739011
CNR1	0.111898	0.738282
HOXA5	0.112111	0.738043
KCNK10	0.112387	0.737733
RBM24	0.112827	0.737238
KCNK9	0.112923	0.737131
KCNC1	0.113198	0.736823
REM1	0.113267	0.736745
TMEM229A	0.113282	0.736729
KLRG2	0.113777	0.736176
HCN4	0.114475	0.735398
CXCL12	0.11455	0.735315
HIC1	0.114926	0.734897
SVOPL	0.115288	0.734495
RUSC1	0.115335	0.734444
MN1	0.115832	0.733893
TUBB2A	0.11633	0.733345
NELL2	0.116547	0.733105
ZFP3	0.116765	0.732865
PDGFC	0.116786	0.732843
VANGL2	0.116889	0.732729
SVOPL	0.117139	0.732455
THSD1P	0.117186	0.732403
TMEM106A	0.1174	0.732168
FLJ16779	0.117688	0.731853
LOC283856	0.118025	0.731484
FAM163A	0.118166	0.73133
MYCNOS	0.118212	0.731279
ZNF365	0.118249	0.731238
SNCA	0.118331	0.731149
MEGF10	0.118532	0.73093
ST6GAL2	0.118574	0.730884
LYPD5	0.118696	0.730751
FN1	0.118901	0.730527
PRIMA1	0.118935	0.730491
IGFBP7	0.120321	0.728986
FBXL2	0.120505	0.728787
GNG4	0.120562	0.728727
GLI3	0.121111	0.728134
SIX2	0.121684	0.727517
SDK2	0.121708	0.727491
FAT4	0.121827	0.727364
KLC2	0.12242	0.726727
HYAL2	0.122463	0.726682
TACR1	0.122476	0.726668
RNU5E	0.122776	0.726347
ZNF14	0.123039	0.726065
MAP1LC3A	0.123057	0.726047
RGMA	0.123213	0.725879
HIC1	0.123323	0.725762
WSCD2	0.123623	0.725442
MTERF	0.124274	0.72475
ZNF773	0.124381	0.724637
PF4	0.125244	0.723722
DIO3	0.125269	0.723696
FOXB1	0.125538	0.723411
POMC	0.125846	0.723086
FBXL2	0.126043	0.722878
ADCY5	0.126404	0.722498
ST3GAL4	0.126407	0.722495
RUNX3	0.12751	0.721338
PCOLCE2	0.127766	0.72107
GAMT	0.127789	0.721045
WNT1	0.127919	0.72091
ANTXR1	0.128736	0.720058
ZEB1	0.128783	0.720009
HOXC10	0.128814	0.719977
CYP4F22	0.12889	0.719897
CH25H	0.129433	0.719333
CDX2	0.129649	0.719109
DUOX1	0.130369	0.718364
GRIN2A	0.130678	0.718044
FAM159A	0.131101	0.717608
NLGN1	0.131364	0.717337
FAM196A	0.131581	0.717113
DLX5	0.133678	0.714967
PRR18	0.134015	0.714623
FAM123C	0.134092	0.714545
FOXD2	0.13412	0.714516
EFHD1	0.134176	0.71446
CHST11	0.134647	0.713981
ICAM5	0.134749	0.713878
PSD	0.134776	0.71385
RFX4	0.135917	0.712695
NKX6-1	0.136164	0.712446
LOXL2	0.136226	0.712383
ZNF365	0.136293	0.712316
LOC401097	0.136367	0.712241
LHFP	0.136482	0.712126
RHCG	0.136618	0.711989
PKNOX2	0.137141	0.711462
CYP1A1	0.137366	0.711237
GADL1	0.137513	0.711089
MYLK	0.137897	0.710705
NPR3	0.137923	0.710678
PALM2	0.138605	0.709996
CPNE4	0.13868	0.709921
CAND2	0.138826	0.709776
CNR1	0.139055	0.709547
PCDHAC2	0.139137	0.709465
LHX9	0.139174	0.709429
ZNF529	0.139227	0.709376
C1orf65	0.13929	0.709313
SOX18	0.139411	0.709192
PTGER3	0.139501	0.709104
ODZ4	0.139585	0.709019
COX4I2	0.139604	0.709001
FLJ45983	0.140106	0.708502
LOC91149	0.140736	0.707878
NPR3	0.141036	0.707581
CTNNA2	0.141472	0.707151
HMX3	0.141831	0.706797
SHISA3	0.141985	0.706645
HAND1	0.142416	0.706221
HIST1H3G	0.142478	0.706159
AASS	0.142668	0.705973
MRC2	0.142712	0.705929
GRIN2A	0.142753	0.705889
TRANK1	0.142929	0.705717
C1orf103	0.143228	0.705423
SPO11	0.143312	0.705341
ROBO2	0.143478	0.705178
INS-IGF2	0.144106	0.704565
GLI3	0.144445	0.704233
ST6GAL2	0.144652	0.704032
GNG4	0.144846	0.703843
EPHA6	0.145164	0.703534
KL	0.145274	0.703426
GRP	0.145409	0.703295
C2orf39	0.145928	0.702792
EVX2	0.146353	0.702379
FOXF1	0.148197	0.700601
PAX9	0.148323	0.70048
CTNNA2	0.148372	0.700433
WNT6	0.148536	0.700275
SLIT1	0.149004	0.699827
BCL2L11	0.149109	0.699726
DNAJB6	0.149201	0.699638
STX16	0.14985	0.699018
SLC35D3	0.150724	0.698185
BSCL2	0.150797	0.698115
MYOCD	0.150909	0.698008
BAI3	0.151502	0.697445
NCKAP5L	0.151507	0.69744
ZBTB16	0.151544	0.697405
GPR27	0.151743	0.697217
PRR16	0.152005	0.696968
C9orf170	0.152097	0.696881
GAL	0.152185	0.696798
PAX1	0.15245	0.696547
PRKAA2	0.152561	0.696442
PPAPDC1A	0.152576	0.696428
LOC91149	0.152785	0.69623
HOXA5	0.153124	0.69591
DPP10	0.153441	0.695611
LOC284798	0.154008	0.695079
CAMK4	0.15403	0.695058
SLC22A17	0.154359	0.694748
ZNF559	0.154556	0.694564
HIC1	0.155042	0.694108
GDF7	0.156026	0.693188
CXCL12	0.156326	0.692909
HMX3	0.157045	0.69224
FOXB1	0.157235	0.692063
NKX3-2	0.157466	0.691848
GJB6	0.157502	0.691816
WDR69	0.157987	0.691366
GFPT2	0.158138	0.691226
LOC641518	0.15815	0.691215
PPP1R3G	0.158236	0.691135
UBE2E2	0.158375	0.691006
FAM69B	0.159161	0.69028
LYNX1	0.159327	0.690128
LOC145845	0.160286	0.689245
SMO	0.161336	0.688282
COL7A1	0.161925	0.687744
HHEX	0.162826	0.686922
RASGRP2	0.162881	0.686872
HTR1B	0.163344	0.686452
SCGN	0.163607	0.686213
BSCL2	0.164521	0.685385
HIC1	0.164658	0.68526
ITPRIPL1	0.16522	0.684753
PTPRM	0.165235	0.684739
NKX6-2	0.165281	0.684698
RGMA	0.165294	0.684687
PDE10A	0.16534	0.684645
NIPAL4	0.166373	0.683715
CDC25B	0.166655	0.683461
FLT3	0.167202	0.682971
KLRG2	0.167221	0.682953
CACNB4	0.167323	0.682862
CHD5	0.16756	0.68265
PTPRM	0.167868	0.682375
PLXNA4	0.168365	0.68193
MYCN	0.168956	0.681404
WNT5A	0.169031	0.681336
ARC	0.169061	0.68131
SGIP1	0.169188	0.681197
VAX2	0.169374	0.681032
NKX3-2	0.169744	0.680702
GATA5	0.170201	0.680297
FSTL4	0.170965	0.67962
EML6	0.17151	0.679138
HLA-L	0.171701	0.67897
HMGCLL1	0.1723	0.678442
TLX2	0.172623	0.678158
CH25H	0.172672	0.678115
ZEB1	0.172947	0.677873
MYOCD	0.173245	0.677612
CASKIN1	0.173368	0.677503
NKAIN2	0.173556	0.677338
SCUBE3	0.173868	0.677065
HLA-L	0.173987	0.67696
CNIH3	0.174653	0.676379
HMX3	0.174674	0.67636
FREQ	0.175443	0.675689
AK5	0.17649	0.674778
FST	0.176832	0.674482
CXCL12	0.177228	0.674138
CYGB	0.177843	0.673606
CHCHD5	0.177912	0.673546
NKAIN2	0.178562	0.672986
C16orf5	0.17879	0.672789
DSC3	0.17892	0.672677
HIC1	0.179026	0.672586
ADORA2B	0.180303	0.671489
SIX2	0.180466	0.671349
ARL4C	0.181022	0.670873
CRHR1	0.181122	0.670787
FAM50B	0.181871	0.670148
SNCA	0.182533	0.669583
ZNF385B	0.1829	0.669271
MYOCD	0.183001	0.669185
FAM196A	0.183414	0.668835
MIR1908	0.183587	0.668688
BMPER	0.184109	0.668246
LMX1B	0.184356	0.668037
JMJD8	0.184778	0.66768
LOC285696	0.184974	0.667514
WNT1	0.185591	0.666994
RLTPR	0.186671	0.666085
SAMD11	0.187047	0.665769
P2RX6	0.187273	0.66558
ATRNL1	0.187869	0.665081
SGIP1	0.188023	0.664952
MAST4	0.1881	0.664888
CD200	0.18819	0.664812
ROR2	0.188307	0.664714
ARL10	0.188355	0.664674
SLC35D3	0.188928	0.664196
GUCY1A2	0.188991	0.664144
VGLL3	0.189215	0.663957
NKX6-1	0.189726	0.663531
VAX2	0.189781	0.663486
STXBP5L	0.189869	0.663413
FOXF2	0.190944	0.66252
HOXD11	0.191948	0.661689
LOC399815	0.192305	0.661395
SLC30A10	0.19294	0.660872
FERMT2	0.193232	0.660631
HRASLS	0.193729	0.660222
LRGUK	0.193916	0.660068
SV2B	0.193994	0.660004
RGMA	0.194724	0.659406
MAST4	0.19546	0.658804
LOC399815	0.195793	0.658532
SLC22A17	0.19608	0.658298
LRGUK	0.196933	0.657603
PTGS2	0.197151	0.657425
INS-IGF2	0.1972	0.657386
ISL1	0.197626	0.65704
WDR69	0.197835	0.65687
LHX5	0.198195	0.656578
HIC1	0.198444	0.656377
SLC30A2	0.198674	0.65619
ENOX1	0.198716	0.656156
FOXA2	0.200124	0.655019
GJB2	0.200502	0.654715
ACSL6	0.200639	0.654604
IGFBP7	0.200741	0.654523
ST3GAL4	0.202071	0.653455
GATA5	0.202691	0.652959
HOXC8	0.202826	0.652851
HIC1	0.203154	0.652589
HECW2	0.203284	0.652485
ADCY5	0.204736	0.651329
CYGB	0.204832	0.651253
FAM132A	0.206012	0.650316
MYCNOS	0.206657	0.649806
NKX6-2	0.206661	0.649803
BASP1	0.207752	0.648942
CYGB	0.20868	0.648212
GPRC5B	0.209025	0.647941
C10orf107	0.210583	0.646721
FES	0.210985	0.646407
C11orf63	0.211322	0.646144
EPB41L4A	0.211391	0.646091
ZBTB16	0.212093	0.645544
PCOLCE2	0.212152	0.645498
SLC1A2	0.212609	0.645143
C6orf97	0.212627	0.645129
GSC	0.212747	0.645035
NKAIN2	0.212867	0.644942
FGF3	0.213546	0.644416
PDE10A	0.213733	0.644271
SEZ6	0.213952	0.644101
ZNF599	0.214831	0.643422
TRIL	0.215668	0.642776
LOX	0.215936	0.64257
ACSL6	0.21594	0.642567
SFRP5	0.216126	0.642424
ZEB1	0.216409	0.642207
MT3	0.216443	0.64218
TRIM58	0.216858	0.641862
GJB6	0.21735	0.641484
SLC26A4	0.21776	0.64117
ZNF385B	0.218185	0.640845
FLJ45983	0.218844	0.640341
SPAG16	0.219484	0.639854
ABCB1	0.219547	0.639806
TAL1	0.220012	0.639451
MYOCD	0.22013	0.639362
PAQR9	0.220701	0.638928
S1PR1	0.221185	0.63856
CKB	0.221977	0.63796
RNU6ATAC	0.222195	0.637795
CYP7B1	0.222618	0.637475
SOX18	0.223905	0.636505
PPP1R14A	0.224163	0.636311
LOC100128788	0.224212	0.636274
MSRB3	0.224305	0.636205
WNT5A	0.22567	0.63518
FAM132A	0.225884	0.635019
GAL	0.226136	0.634831
HELT	0.22648	0.634574
MTERF	0.226785	0.634346
DLEC1	0.227048	0.63415
ALDH1A2	0.227451	0.633849
PDPN	0.227501	0.633812
DIO3	0.227981	0.633454
TSHZ3	0.228075	0.633384
POMC	0.228456	0.633101
ADM2	0.228494	0.633072
ZNF655	0.228912	0.632762
SLC35F1	0.229382	0.632413
CBX8	0.230152	0.631843
SLC1A2	0.231672	0.63072
GABRA4	0.231817	0.630613
SPTBN4	0.232727	0.629943
POU3F2	0.234335	0.628764
DIO3	0.234497	0.628645
PTGS2	0.234772	0.628445
HHIPL1	0.23494	0.628321
KHDRBS3	0.235137	0.628177
C11orf63	0.235698	0.627768
DIO3	0.235709	0.62776
ZNF773	0.236194	0.627407
FBLN2	0.236707	0.627034
MRC2	0.236817	0.626953
FOXB1	0.237709	0.626305
PRICKLE1	0.238619	0.625646
PSD	0.238711	0.625579
NKX2-1	0.239387	0.62509
MRC2	0.239476	0.625026
PLXDC1	0.24053	0.624266
AS3MT	0.241328	0.623692
NKX6-2	0.241355	0.623673
PAQR9	0.241615	0.623486
CSGALNACT1	0.241648	0.623462
CPEB1	0.242017	0.623197
PCOLCE2	0.242356	0.622954
NTSR1	0.242976	0.62251
TRIL	0.243053	0.622455
NKX3-2	0.244223	0.621619
NXPH1	0.244558	0.62138
MLNR	0.244711	0.621271
GLI3	0.244831	0.621186
WNT5A	0.245504	0.620707
WNT1	0.24667	0.619878
KCNC1	0.246887	0.619725
GUCY1A2	0.247235	0.619479
EPHA10	0.247326	0.619414
LOC284798	0.247905	0.619004
KLRG2	0.248115	0.618856
ISL1	0.24877	0.618394
FOXD2	0.248797	0.618375
CORO6	0.248852	0.618336
GPR135	0.249092	0.618167
FOXF1	0.24912	0.618147
CACNA1G	0.249539	0.617852
NEUROG1	0.249744	0.617708
TMEM59L	0.250146	0.617425
NOL4	0.250161	0.617414
ANKRD53	0.250938	0.616869
HOXA5	0.251067	0.616778
NEUROG1	0.251307	0.61661
FERMT2	0.251429	0.616524
MIR1908	0.252196	0.615988
WNT5A	0.252249	0.61595
STX16	0.252657	0.615666
ZNF577	0.252927	0.615477
DIO3	0.253234	0.615263
ZNF529	0.254072	0.614679
C1orf103	0.254223	0.614574
CTNNA2	0.255504	0.613684
C9orf170	0.255599	0.613619
COL4A3	0.256205	0.613199
TRPC3	0.256228	0.613183
C10orf82	0.256263	0.613158
ZNF385B	0.257763	0.612122
MN1	0.258873	0.611357
NRIP3	0.259521	0.610912
F2R	0.259747	0.610757
SLC16A12	0.260127	0.610496
SNCA	0.260221	0.610432
CDX2	0.260702	0.610102
C15orf59	0.261314	0.609683
LBXCOR1	0.2619	0.609282
FOXI3	0.262101	0.609145
KCNK9	0.262372	0.60896
NKX6-1	0.262464	0.608898
GLI3	0.262523	0.608858
GNG4	0.262694	0.608741
SFXN5	0.262701	0.608736
HDGFRP3	0.263553	0.608156
COCH	0.263884	0.607931
NKX6-1	0.26485	0.607275
PLCD1	0.265105	0.607103
PKNOX2	0.265432	0.606881
RASL10A	0.265483	0.606846
SOX21	0.266076	0.606446
INS-IGF2	0.267175	0.605703
BOC	0.267738	0.605324
FAM196A	0.268741	0.604649
CR2	0.269178	0.604356
PDGFC	0.269201	0.604341
COMP	0.269818	0.603927
KCNS3	0.269832	0.603917
TAL1	0.270684	0.603347
HEYL	0.271354	0.602899
DMRT1	0.27148	0.602815
FAM123C	0.271531	0.602781
RDX	0.272881	0.601882
DLX5	0.272979	0.601816
LOC641518	0.273011	0.601795
CRHR1	0.273429	0.601517
ISYNA1	0.273494	0.601474
SDHAP3	0.274211	0.600998
DLX5	0.274529	0.600787
RLTPR	0.27502	0.600462
SV2C	0.275291	0.600283
AUTS2	0.276861	0.599246
FLJ45983	0.277442	0.598863
PLXNA4	0.278278	0.598314
EPO	0.278397	0.598235
FADS2	0.27927	0.597662
CACNA2D3	0.279507	0.597507
PRKD1	0.27958	0.597459
NOTO	0.28027	0.597007
GPR135	0.280401	0.596922
ABCB1	0.280679	0.59674
INS-IGF2	0.280942	0.596569
MIR1908	0.281389	0.596276
ZNF529	0.281461	0.59623
TRAM1L1	0.281737	0.59605
ELOVL4	0.282564	0.595511
VENTX	0.284013	0.59457
TRANK1	0.284792	0.594065
SELV	0.285226	0.593784
ZEB1	0.28634	0.593065
IGFBP7	0.287057	0.592603
HOXC8	0.287208	0.592505
FLT1	0.287399	0.592383
LOC641518	0.287809	0.592119
PRMT8	0.287884	0.592071
MTERF	0.288112	0.591924
MIR1908	0.288286	0.591812
ENOX1	0.28973	0.590886
CTNNA2	0.290349	0.59049
TRAM1L1	0.290416	0.590447
COL2A1	0.290439	0.590433
BMPR1B	0.291467	0.589776
FERMT2	0.291581	0.589704
COL2A1	0.292675	0.589007
PLCB1	0.293352	0.588576
ZNF559	0.293746	0.588326
NKX6-2	0.294208	0.588034
TLX2	0.295198	0.587406
DPYSL5	0.296654	0.586487
GNG4	0.29704	0.586244
LOC284798	0.29737	0.586036
CHSY3	0.298238	0.58549
MIR1908	0.299081	0.584961
HOXC8	0.299128	0.584931
RHBDD1	0.299428	0.584743
NOTO	0.299564	0.584658
DOCK8	0.299941	0.584422
TMEM163	0.300378	0.584149
C1orf59	0.301254	0.583602
GREB1L	0.302033	0.583116
CDH11	0.302918	0.582565
TNFRSF10C	0.303251	0.582358
GBX1	0.303589	0.582147
DAAM2	0.304488	0.581589
FSD1	0.304797	0.581398
BMP6	0.305168	0.581168
DERL3	0.305393	0.581029
PAX6	0.305596	0.580903
FOXI3	0.307021	0.580024
EMILIN2	0.307113	0.579967
ACSL6	0.308042	0.579395
EMX2	0.308776	0.578943
SDHAP3	0.309334	0.578601
C10orf82	0.312809	0.576477
CNIH3	0.312832	0.576463
NKX3-2	0.31308	0.576312
TXNRD1	0.313819	0.575862
SOX21	0.314281	0.575581
LRAT	0.315739	0.574697
GHR	0.316063	0.574502
FES	0.316284	0.574368
NEUROG1	0.31653	0.574219
HOXA5	0.316536	0.574216
RGMA	0.316721	0.574104
SHISA3	0.317466	0.573654
KAAG1	0.318017	0.573322
REM1	0.318697	0.572913
CNR1	0.319106	0.572667
KCNK13	0.319112	0.572663
KCNH1	0.319233	0.57259
ACTN2	0.319597	0.572371
MGC2889	0.321107	0.571466
SPSB4	0.321894	0.570995
CDX2	0.322547	0.570605
MAPT	0.322709	0.570509
ALDH1A2	0.325299	0.568967
CYGB	0.325577	0.568802
CDK5R2	0.325926	0.568595
CHCHD5	0.326174	0.568448
NPPC	0.327754	0.567514
LIMS2	0.327851	0.567457
ISL1	0.328041	0.567345
WNT7A	0.328138	0.567287
HTR1B	0.328168	0.56727
C5orf49	0.328549	0.567045
C20orf194	0.328746	0.566929
FLJ41350	0.329285	0.566611
SFRP5	0.329867	0.566269
ZFPM2	0.330029	0.566173
MEF2C	0.330462	0.565919
KCNH2	0.330669	0.565798
HSD11B1L	0.330822	0.565707
ZNF655	0.331725	0.565178
TCF4	0.332257	0.564867
CCBE1	0.332969	0.56445
SNCAIP	0.333086	0.564382
NKX6-1	0.33358	0.564093
AK5	0.333701	0.564023
GABRA2	0.335366	0.563053
FOXI3	0.335403	0.563031
ARHGAP20	0.335793	0.562804
ALDH1A2	0.336296	0.562513
POU3F1	0.336324	0.562496
LMX1B	0.336852	0.56219
ZEB1	0.336917	0.562152
KLHL28	0.337656	0.561724
NIPAL4	0.337964	0.561546
SFXN5	0.338212	0.561402
TBX1	0.33839	0.561299
THNSL2	0.339587	0.560608
SMO	0.339839	0.560463
CPNE4	0.341724	0.559378
LIMS2	0.342142	0.559138
SCGN	0.342289	0.559054
TRIM9	0.342799	0.558762
LHX6	0.342951	0.558674
GRASP	0.343089	0.558595
SDHAP3	0.34375	0.558217
SMTNL2	0.344413	0.557838
GAMT	0.344828	0.557601
C1orf61	0.344888	0.557567
LOC255167	0.34548	0.557229
NPPC	0.346481	0.556658
ZNF773	0.346617	0.556581
KCNK9	0.347595	0.556026
SNCA	0.347842	0.555885
ZNF141	0.348472	0.555528
NXPH1	0.348836	0.555322
BNC2	0.349042	0.555205
VENTX	0.34993	0.554703
C22orf45	0.349972	0.554679
ABHD8	0.350282	0.554504
MEF2C	0.350841	0.554188
CHST2	0.352611	0.553191
SMOC1	0.352992	0.552977
SOX21	0.353047	0.552946
KCNK12	0.353339	0.552782
PRKG1	0.353399	0.552749
ZNF470	0.353456	0.552716
PLTP	0.35435	0.552215
VENTX	0.355402	0.551626
TBX2	0.355742	0.551436
HSPA1A	0.356031	0.551274
MPPED2	0.356101	0.551235
PF4	0.356734	0.550882
PF4	0.357937	0.550212
AKR1B1	0.358541	0.549875
ZNF334	0.35925	0.549481
NKX6-1	0.359819	0.549166
MLH1	0.360735	0.548658
C10orf107	0.361685	0.548133
TACR1	0.362124	0.54789
DUOX1	0.363733	0.547003
NKX6-2	0.364209	0.546741
FAM65B	0.364638	0.546505
TXNRD1	0.364739	0.546449
RBM20	0.365627	0.545962
NOTUM	0.365789	0.545873
DFNA5	0.365967	0.545776
KIRREL2	0.366023	0.545745
NEUROG1	0.366947	0.545239
ZNF583	0.367832	0.544754
FAM150B	0.368386	0.544452
BRCA1	0.369181	0.544019
ABHD8	0.36974	0.543714
NKX6-2	0.370108	0.543513
LHX9	0.370119	0.543508
RPS6KA2	0.370149	0.543491
CRYGN	0.370753	0.543163
CPM	0.371101	0.542974
NKX6-2	0.3713	0.542866
GNG4	0.371311	0.54286
ZEB1	0.371409	0.542806
SLC16A12	0.371527	0.542743
ABR	0.372287	0.542331
KCNE1	0.372707	0.542103
NID2	0.374269	0.541258
DZIP1	0.374826	0.540958
MN1	0.376772	0.53991
ADCY2	0.377704	0.53941
EPHA6	0.377842	0.539336
CASKIN1	0.379154	0.538633
PREX1	0.379917	0.538225
CAND2	0.380278	0.538032
COL2A1	0.381193	0.537544
NKX6-2	0.381362	0.537453
SV2B	0.381512	0.537374
KCNS2	0.381891	0.537171
FSTL4	0.382468	0.536865
BASP1	0.382712	0.536735
ZEB1	0.382768	0.536705
MAP2	0.382903	0.536634
MTERF	0.383588	0.53627
PAQR9	0.383667	0.536228
G0S2	0.384113	0.535991
SPG20	0.386584	0.534684
PLCB1	0.386723	0.53461
KREMEN2	0.387127	0.534397
GLI3	0.387376	0.534266
SMOC1	0.387469	0.534216
WNT2	0.387862	0.53401
CRHR1	0.387947	0.533964
FIGN	0.388086	0.533891
HS3ST4	0.388103	0.533882
PTPRS	0.388481	0.533684
C10orf47	0.389681	0.533053
LIFR	0.390023	0.532873
BICC1	0.390889	0.532419
RUSC1	0.393492	0.531058
EMX2	0.393659	0.530971
PRKG1	0.393661	0.530971
GLI3	0.394199	0.53069
PAX3	0.395637	0.529942
PF4	0.396546	0.52947
ZNF583	0.397697	0.528873
TMEM200B	0.397968	0.528733
DYSF	0.398632	0.52839
NKX3-2	0.398836	0.528285
GPR135	0.398883	0.52826
LYNX1	0.39903	0.528184
RUNX3	0.399779	0.527798
CDKN1C	0.40055	0.5274
HIC1	0.40114	0.527097
AK5	0.401233	0.527049
ZNF385B	0.403401	0.525936
VWCE	0.403667	0.525799
MMP23A	0.4047	0.52527
TRAM1L1	0.406375	0.524416
SNCA	0.406924	0.524136
NLGN1	0.4071	0.524046
CAMK2B	0.40728	0.523954
C13orf38	0.409957	0.522594
SPOCK1	0.409982	0.522582
NEUROG1	0.410043	0.522551
ZNF334	0.410239	0.522452
HELT	0.410679	0.522229
C14orf132	0.411384	0.521872
DSC3	0.411446	0.521841
KHDC1	0.411699	0.521713
ISM1	0.412045	0.521538
TMEM163	0.412095	0.521513
G0S2	0.413058	0.521028
HOXC9	0.413408	0.520851
WDR69	0.414792	0.520154
SOX8	0.415151	0.519974
RNLS	0.415588	0.519755
RBM20	0.415963	0.519567
POMC	0.415968	0.519564
SLC16A12	0.416028	0.519534
NKX2-1	0.416502	0.519297
ZNF461	0.417244	0.518925
PET117	0.419437	0.51783
TLE4	0.419647	0.517725
SDK1	0.41968	0.517708
AP3B2	0.420044	0.517527
PRR16	0.420382	0.517359
RGL3	0.420451	0.517324
A4GALT	0.421648	0.516729
PLXNA4	0.421849	0.516629
RUNX3	0.422071	0.516519
TRAM1L1	0.423195	0.515962
SNCA	0.424098	0.515515
NUPL1	0.424254	0.515437
XKR4	0.424981	0.515078
TP73	0.42633	0.514413
C22orf45	0.427334	0.513918
SMCR8	0.427497	0.513838
LYPD5	0.428187	0.513499
PDE3A	0.428248	0.513469
SPAG16	0.428383	0.513403
SHISA6	0.428732	0.513231
CELSR3	0.429143	0.513029
ISL1	0.430806	0.512215
PTGS2	0.430948	0.512145
ZNF385B	0.43136	0.511944
DKK3	0.431823	0.511717
HSPA1A	0.432201	0.511533
PIWIL1	0.432562	0.511357
POM121L2	0.43266	0.511309
GLI3	0.433127	0.511081
MAPT	0.433279	0.511007
CACNA2D3	0.433656	0.510824
LMX1B	0.433661	0.510822
ZNF577	0.435474	0.50994
NKX6-1	0.437512	0.508953
CHST10	0.437709	0.508857
BAIAP3	0.438365	0.50854
ISM1	0.438712	0.508372
RERG	0.439768	0.507863
RNF180	0.440407	0.507555
CUX2	0.440472	0.507524
TACR1	0.440643	0.507441
VENTX	0.441814	0.506878
ADAM32	0.444254	0.505709
LYNX1	0.445315	0.505202
NELL2	0.446122	0.504816
BOLL	0.446161	0.504798
ZNF502	0.447686	0.504071
GALNTL1	0.448549	0.503661
RAB39	0.449106	0.503396
CPE	0.449149	0.503376
TMEM176B	0.44931	0.503299
TMEM132E	0.449545	0.503188
RPRM	0.449766	0.503083
ADCY5	0.44986	0.503038
CHST11	0.450817	0.502585
BOC	0.45088	0.502555
KIAA1755	0.451116	0.502444
COL12A1	0.452045	0.502004
TSLP	0.452764	0.501665
ARC	0.453798	0.501177
NIPAL4	0.453826	0.501164
SCN5A	0.454003	0.501081
NINL	0.455179	0.500527
LOC641518	0.455941	0.500169
RPRM	0.457966	0.49922
HIC1	0.458508	0.498966
ST6GAL2	0.459945	0.498295
HOXC8	0.461256	0.497684
C6orf150	0.4614	0.497617
C10orf107	0.461507	0.497567
CDH7	0.461985	0.497345
STAC2	0.463161	0.496798
DNM3	0.464941	0.495973
C20orf194	0.464948	0.49597
PRKACB	0.46495	0.495969
BCL2L10	0.465278	0.495817
DYNLRB2	0.46695	0.495045
HDGFRP3	0.466986	0.495028
RGS6	0.467079	0.494985
CABYR	0.467176	0.49494
KCNK13	0.467559	0.494764
RASSF1	0.468841	0.494173
HIC1	0.468898	0.494147
CHD5	0.468991	0.494104
KIAA1609	0.470091	0.493599
GADL1	0.470133	0.49358
NIPAL4	0.470658	0.493339
PRKD1	0.470973	0.493194
CWH43	0.471673	0.492873
DIO3	0.473398	0.492084
SMO	0.473704	0.491945
POM121L2	0.474127	0.491751
HTR7	0.474157	0.491738
SLC35F1	0.474519	0.491573
PPP1R16B	0.476045	0.490878
TMEFF1	0.476402	0.490715
CHSY3	0.476538	0.490653
TBX2	0.476967	0.490458
ZNF655	0.477463	0.490233
OGDHL	0.477595	0.490173
GUCY1A2	0.478312	0.489848
TACR1	0.478575	0.489729
ANKRD33B	0.478722	0.489662
FBLN2	0.478824	0.489616
MIR193A	0.478896	0.489584
CACNA2D2	0.479053	0.489512
HCCA2	0.479222	0.489436
CYP26B1	0.479627	0.489253
MIPOL1	0.481179	0.488552
FLJ45983	0.481533	0.488392
MAD2L2	0.481974	0.488193
TRANK1	0.483875	0.487337
SLC35D3	0.484771	0.486934
SNCAIP	0.48483	0.486908
MAPT	0.485165	0.486758
RAB39	0.486548	0.486138
RUNX3	0.48702	0.485927
LOC285696	0.488077	0.485454
LBH	0.488218	0.485391
HCCA2	0.488423	0.4853
AS3MT	0.488786	0.485138
EPB41L4A	0.489423	0.484854
RNF180	0.489455	0.484839
RASL10A	0.490154	0.484528
C17orf93	0.490739	0.484268
CALCA	0.490897	0.484198
RPRM	0.491083	0.484115
RDX	0.491391	0.483978
SGIP1	0.491577	0.483896
ZNF577	0.492018	0.4837
COL7A1	0.494154	0.482753
DSCAML1	0.49491	0.482419
DOCK1	0.495387	0.482208
ZNF583	0.495775	0.482036
EGFLAM	0.496812	0.481579
ISYNA1	0.497024	0.481486
BAIAP3	0.497052	0.481474
MLH1	0.498682	0.480756
LTB4R2	0.499048	0.480595
HECW2	0.501354	0.479585
PPP1R14A	0.502737	0.47898
NCAN	0.502958	0.478883
NEUROG1	0.503061	0.478838
NKX2-3	0.503086	0.478827
HTRA1	0.504259	0.478316
ELFN2	0.506862	0.477183
FLJ45983	0.507075	0.477091
CAND2	0.507334	0.476978
GREB1L	0.507609	0.476859
KIF5C	0.50765	0.476842
ACTA1	0.507892	0.476736
RAB6B	0.508562	0.476446
BCL2L11	0.508848	0.476322
COL2A1	0.509164	0.476186
NEUROG1	0.509809	0.475907
PTGER3	0.510461	0.475625
C10orf107	0.510526	0.475597
PF4	0.510882	0.475444
LBX1	0.511026	0.475381
C14orf162	0.511841	0.47503
FAM162B	0.512285	0.474839
FAM163A	0.512657	0.474678
ROBO2	0.512801	0.474617
RNF180	0.513383	0.474366
MIR193A	0.513806	0.474184
PREX1	0.513829	0.474174
GSX2	0.514403	0.473928
LOC641518	0.514695	0.473802
C10orf107	0.514954	0.473691
TRIM45	0.516281	0.473123
FLJ11235	0.517366	0.472658
MIR1908	0.517376	0.472654
RPRM	0.518143	0.472327
SFRP5	0.518729	0.472076
VAX2	0.519315	0.471827
FLJ45983	0.520069	0.471506
KCNS2	0.520316	0.4714
BARHL1	0.520325	0.471396
ZNF426	0.520691	0.471241
CYP1A1	0.521017	0.471102
MT1M	0.521189	0.471029
PAX2	0.521496	0.470898
B3GAT2	0.522601	0.47043
A2BP1	0.523779	0.46993
SESN3	0.52551	0.469198
RASGRP2	0.525555	0.469179
ISYNA1	0.526803	0.468653
HOXD3	0.528927	0.467758
SLC30A2	0.529678	0.467443
HHIPL1	0.530354	0.467159
HSPA1A	0.530546	0.467079
FSD1	0.532204	0.466384
CLDN10	0.533624	0.465791
G0S2	0.534262	0.465525
ZNF577	0.535227	0.465122
VAX2	0.535332	0.465079
CACNA2D2	0.536068	0.464772
ALPL	0.536125	0.464749
ZSCAN12	0.53674	0.464493
NOL4	0.536962	0.464401
KY	0.537095	0.464345
RNLS	0.537115	0.464337
FAM163A	0.53717	0.464314
LBXCOR1	0.537783	0.46406
HOXA6	0.538679	0.463688
SNCA	0.539334	0.463417
NLGN1	0.540349	0.462997
PLEKHO1	0.541459	0.462538
GAMT	0.541713	0.462434
HOXD13	0.542721	0.462018
C10orf82	0.543061	0.461878
SCARF2	0.543287	0.461785
DPYSL5	0.544639	0.461229
SLC1A2	0.544704	0.461202
FMN2	0.544832	0.461149
KCNMB3	0.545268	0.46097
RUNX3	0.545288	0.460962
HOXD8	0.545591	0.460838
RAB39	0.545722	0.460784
PNMAL2	0.545773	0.460763
HOXD11	0.546408	0.460503
SNTG2	0.546808	0.460339
HOXA5	0.546857	0.460319
CCDC48	0.547118	0.460211
TCF4	0.547411	0.460092
RBM38	0.548227	0.459758
PLXNA4	0.54863	0.459593
WBP2NL	0.549415	0.459272
BEND6	0.550233	0.458939
NKX6-2	0.550286	0.458917
SDHAP3	0.550393	0.458873
AKR1E2	0.55077	0.45872
CBS	0.551148	0.458566
NRCAM	0.551751	0.45832
RASGRP2	0.55176	0.458317
PPDPF	0.552153	0.458157
ROBO3	0.552469	0.458029
TACR1	0.553233	0.457718
GALNT14	0.553841	0.457472
DSCAML1	0.554132	0.457354
LHX4	0.554441	0.457228
ZNF502	0.554907	0.457039
CNTN5	0.554973	0.457013
PCDHAC2	0.555337	0.456866
DST	0.556038	0.456582
FGF4	0.557616	0.455944
PCDHAC2	0.557657	0.455928
ZNF660	0.557827	0.455859
KIF19	0.559752	0.455084
ZNF426	0.562073	0.454151
KCNQ1DN	0.562172	0.454112
KIAA1755	0.562452	0.453999
ADRA1D	0.563381	0.453627
B3GAT1	0.563534	0.453566
SLC26A4	0.563889	0.453424
HOXA6	0.565688	0.452705
CYP7B1	0.566002	0.45258
ATOH8	0.568094	0.451747
CHAT	0.568481	0.451593
SOX1	0.569046	0.451369
PCDHAC2	0.569761	0.451085
CILP2	0.569774	0.45108
DZIP1	0.571671	0.450328
ANK1	0.571706	0.450314
RGS20	0.571721	0.450308
ASCL2	0.57201	0.450194
HOXA5	0.574057	0.449385
HIC1	0.575461	0.448832
GUCY1A2	0.577587	0.447996
PROK2	0.577758	0.447929
LYNX1	0.578204	0.447754
FBLN2	0.578275	0.447726
AGXT2L1	0.578412	0.447673
ALOX12	0.578454	0.447656
VAX2	0.578732	0.447547
RNLS	0.58084	0.446722
C20orf194	0.581372	0.446515
FOXA2	0.581528	0.446454
ZFPM2	0.582426	0.446103
DST	0.582707	0.445994
WNT1	0.582713	0.445992
HOXA5	0.582908	0.445915
EMX2	0.583994	0.445492
HSPA12B	0.584827	0.445169
ZNF385B	0.584989	0.445105
COL12A1	0.585363	0.44496
EMX2	0.586181	0.444643
LRRC32	0.586408	0.444555
TLR2	0.586474	0.444529
TP73	0.586611	0.444476
EPM2AIP1	0.586648	0.444462
HOXC10	0.587728	0.444043
GJB6	0.589654	0.443298
WNT3A	0.590568	0.442946
CBS	0.590806	0.442854
SOX21	0.590847	0.442838
C14orf132	0.591784	0.442477
PON1	0.593063	0.441985
ZSCAN12	0.596619	0.440622
MFAP2	0.597077	0.440446
KIF5C	0.598329	0.439968
ZNF280D	0.598425	0.439932
ZNF583	0.599382	0.439566
SLC24A3	0.599517	0.439515
DDX6	0.601081	0.43892
SUSD4	0.601589	0.438726
C3orf55	0.602574	0.438352
EMX2	0.603085	0.438158
ZNF879	0.604126	0.437764
COL12A1	0.604587	0.437589
RUNX3	0.605517	0.437238
GNAL	0.606121	0.43701
ASCL2	0.606143	0.437001
PAX6	0.606688	0.436795
LHX9	0.607427	0.436517
KCNK13	0.607556	0.436468
CPE	0.607999	0.436301
MEF2C	0.608547	0.436095
FOXD2	0.609048	0.435906
HECW2	0.610449	0.435379
NEUROG1	0.610946	0.435193
KIAA1755	0.611989	0.434802
HOXA6	0.612301	0.434685
RNF180	0.612588	0.434577
DPYSL5	0.613508	0.434233
BEND6	0.614497	0.433863
POMC	0.61595	0.433321
FLJ45983	0.616433	0.433141
GLI3	0.61707	0.432904
ENOX1	0.617672	0.432679
COL12A1	0.617674	0.432679
FIGLA	0.620345	0.431687
FAM163A	0.620803	0.431517
FOXI3	0.621259	0.431348
NTSR2	0.622006	0.431072
HPCA	0.622056	0.431053
PPAPDC1A	0.623411	0.430552
FLJ45983	0.623552	0.4305
COL4A3	0.623914	0.430367
HOXA5	0.624142	0.430283
RNU5E	0.624629	0.430103
POU4F1	0.625506	0.42978
LTB4R2	0.626153	0.429542
EPM2AIP1	0.626851	0.429285
NKX6-2	0.628009	0.428859
HOXA6	0.628438	0.428702
MLH1	0.628734	0.428594
NR2E1	0.628827	0.428559
ISLR2	0.629402	0.428349
TTLL9	0.629496	0.428314
FAM184B	0.629823	0.428195
CAMKV	0.630951	0.427782
PCDH9	0.631408	0.427615
GRHL3	0.632005	0.427397
CHRDL2	0.634159	0.426611
WNT5A	0.634281	0.426567
FLJ11235	0.635969	0.425953
MFSD2B	0.637231	0.425495
COL24A1	0.637426	0.425424
FOXI3	0.638683	0.424969
DST	0.641793	0.423845
MLH1	0.642004	0.423769
C6orf150	0.643477	0.423238
ZNF844	0.643849	0.423104
PRDM14	0.644099	0.423015
HOXA5	0.64422	0.422971
NINL	0.64477	0.422774
MED12L	0.6464	0.422189
SPG20	0.646643	0.422101
HOXA6	0.646845	0.422029
TNFRSF19	0.647957	0.421631
MIR618	0.648827	0.42132
FOXB2	0.649038	0.421244
KLRG2	0.649341	0.421136
TMEM200B	0.649388	0.42112
BDNF	0.649706	0.421006
RERG	0.649798	0.420973
ALOX12	0.649981	0.420908
OTOP2	0.650087	0.42087
LTB4R2	0.650153	0.420846
PRDM2	0.650271	0.420804
HLX	0.651254	0.420454
FES	0.651265	0.42045
G3BP1	0.651989	0.420192
NELL2	0.652245	0.420101
NINL	0.654101	0.419441
CACNG8	0.657636	0.418189
CDK5R2	0.658635	0.417836
BOLL	0.660816	0.417068
POU4F1	0.661167	0.416944
INSM1	0.662051	0.416633
CD40	0.66239	0.416514
TRPC3	0.663439	0.416146
HRK	0.663675	0.416063
ZNF529	0.664028	0.41594
LMX1B	0.665845	0.415303
IGFBP7	0.665898	0.415285
HOXA5	0.666188	0.415183
ZNF879	0.666219	0.415172
ZNF426	0.666949	0.414917
CHD5	0.667914	0.41458
EFEMP1	0.667989	0.414554
CTNNA2	0.668665	0.414319
NKX6-2	0.669975	0.413862
SMO	0.672494	0.412987
MMP23A	0.67293	0.412836
LRRFIP1	0.673038	0.412798
CWH43	0.673101	0.412777
RGS6	0.674298	0.412362
EMX2	0.67519	0.412053
ST3GAL6	0.675539	0.411933
KCNK9	0.67579	0.411846
MIR1908	0.676798	0.411498
LPPR3	0.67682	0.41149
TMEM163	0.67792	0.411111
GBX2	0.679108	0.410702
ISM1	0.681196	0.409985
POMC	0.681229	0.409973
FAM150A	0.681361	0.409928
CERKL	0.683265	0.409276
EGFLAM	0.683877	0.409066
SH3GL2	0.684074	0.408999
FLJ22536	0.684605	0.408817
TP73	0.684661	0.408798
KHDRBS3	0.68536	0.408559
SLC1A2	0.685451	0.408528
MFSD2B	0.685491	0.408515
HKR1	0.687058	0.40798
GALNTL1	0.687855	0.407709
PRKCB	0.688689	0.407425
C20orf166	0.690777	0.406716
PPP1R3C	0.691311	0.406535
KCTD8	0.691861	0.406349
SLC6A3	0.69228	0.406207
NEFH	0.692296	0.406201
SDC2	0.693186	0.4059
LMX1A	0.693603	0.405759
PRR18	0.693919	0.405653
ZBTB16	0.694164	0.40557
HOXA6	0.69454	0.405443
KCNS3	0.695831	0.405007
CAMK2B	0.698291	0.404179
ALPL	0.698611	0.404072
FLJ45983	0.698733	0.404031
DCHS1	0.699722	0.403699
RERG	0.700515	0.403433
LOC284798	0.70148	0.40311
KCNT2	0.701662	0.403049
CACNA2D2	0.701998	0.402937
LOC387763	0.702733	0.402691
DUSP26	0.703271	0.402511
NKX2-3	0.703928	0.402291
NEUROG1	0.70415	0.402218
MCOLN2	0.704905	0.401966
CYS1	0.706444	0.401453
PCDH8	0.706689	0.401372
KCNK13	0.707172	0.401211
MAP6	0.708837	0.400658
SIX1	0.708925	0.400629
FMN2	0.709497	0.400439
NKX6-2	0.710687	0.400045
MAP6	0.713073	0.399256
RPS6KA2	0.7136	0.399082
GUCY1A2	0.713802	0.399015
KCNC1	0.714654	0.398735
TBX2	0.714655	0.398735
C6orf150	0.714695	0.398721
ELMO1	0.71518	0.398562
DUOXA2	0.715873	0.398333
HOMER2	0.716505	0.398125
AKR1B1	0.716519	0.398121
CHST10	0.717225	0.397889
HOXA6	0.719379	0.397182
WNT3	0.720029	0.396969
FNBP1	0.721489	0.396492
HS3ST4	0.721986	0.39633
NKAIN3	0.724069	0.39565
COL2A1	0.7243	0.395575
FLJ45983	0.726861	0.394742
TP73	0.727302	0.394599
TMEM163	0.729382	0.393925
KHSRP	0.729626	0.393846
NKX6-2	0.729662	0.393834
PCDHAC2	0.730221	0.393653
KCNE1	0.73256	0.392898
PRDM6	0.734089	0.392405
WNT3A	0.734116	0.392396
[truncated: 3,002 more rows]

## Sheet: Table S5
Table S5: Differentially expressed genes in SCS2 subtype
Genes	log2FC	AveExpr	t	P.Value	adj.P.Val	B
SFRP2	3.38582	7.49569	-13.1878	2.58e-34	2.08e-32	67.136
PLN	2.54956	6.08468	-15.4221	3.23e-44	7.53e-42	89.7308
GAS1	2.54566	6.36386	-15.4857	1.65e-44	3.94e-42	90.3941
LINC01279	2.51435	5.52172	-17.8809	1.05e-55	1.01e-52	115.965
MGP	2.39305	8.6751	-15.2561	1.84e-43	3.78e-41	88.0046
MIR100HG	2.32634	3.97967	-21.0558	4.94e-71	5.48e-67	150.961
AKAP12	2.28137	7.33247	-15.6631	2.55e-45	6.56e-43	92.2494
FNDC1	2.26096	5.54793	-12.3436	9.25e-31	5.13e-29	59.0296
SFRP4	2.25943	6.16586	-10.4915	2.03e-23	5.97e-22	42.3139
ASPN	2.19494	7.4749	-11.3626	8.7e-27	3.38e-25	49.9776
CYP1B1	2.16219	4.94146	-15.1967	3.43e-43	6.79e-41	87.3879
GREM1	2.13911	8.2589	-10.0712	7.44e-22	1.98e-20	38.7555
PTGIS	2.13676	6.78078	-14.6942	6.36e-41	1.06e-38	82.2117
CCDC80	2.12898	6.65644	-17.6528	1.27e-54	1.04e-51	113.489
CHRDL1	2.12755	5.11707	-14.2938	3.88e-39	5.06e-37	78.1362
FABP4	2.10017	4.6963	-13.2135	2e-34	1.66e-32	67.3868
CNN1	2.09964	7.17923	-13.2069	2.13e-34	1.75e-32	67.3226
SPOCK1	2.08812	6.43516	-12.2512	2.23e-30	1.19e-28	58.1594
SYNM	2.08447	6.37251	-11.2305	2.89e-26	1.07e-24	48.7916
COL8A1	2.07237	7.41434	-11.015	2.01e-25	7e-24	46.8741
TNS1	2.07082	8.10343	-16.1497	1.45e-47	5.44e-45	97.3745
MAB21L2	2.06478	6.01129	-11.3293	1.18e-26	4.52e-25	49.6778
MFAP5	2.06455	5.94032	-13.3256	6.6e-35	5.81e-33	68.4845
TAGLN	2.0639	10.2037	-13.7766	7.33e-37	7.6e-35	72.9426
COL10A1	2.05075	6.54847	-9.7819	8.41e-21	2.06e-19	36.3622
SRPX	2.04663	6.15056	-14.2822	4.37e-39	5.6e-37	78.0185
NEXN	2.04333	5.55438	-15.9077	1.91e-46	5.87e-44	94.8192
SYNPO2	2.0158	7.40645	-12.9764	2.05e-33	1.53e-31	65.0812
MRC1	2.01467	6.8234	-13.6823	1.89e-36	1.9e-34	72.0047
COLEC12	2.0113	5.65038	-16.9889	1.74e-51	9.21e-49	106.324
THBS2	1.99259	8.21528	-10.1968	2.56e-22	7e-21	39.8088
MYL9	1.98797	8.54724	-13.5533	6.87e-36	6.56e-34	70.7259
DES	1.9764	6.52346	-10.6386	5.62e-24	1.74e-22	43.5811
C3	1.96685	8.94947	-11.7721	2.01e-28	9.01e-27	53.7046
F13A1	1.95768	6.192	-14.6069	1.56e-40	2.38e-38	81.3188
FAM129A	1.94598	6.44442	-15.7553	9.59e-46	2.59e-43	93.2173
PHLDB2	1.94248	6.54843	-14.6535	9.67e-41	1.53e-38	81.7956
HOPX	1.93796	7.14811	-12.2695	1.87e-30	1.01e-28	58.3314
EFEMP1	1.9326	7.80424	-12.665	4.23e-32	2.69e-30	62.0835
FERMT2	1.92663	7.76796	-15.24	2.18e-43	4.43e-41	87.8375
RSPO3	1.89024	5.08988	-13.6185	3.58e-36	3.52e-34	71.3713
CLMP	1.88954	5.80721	-17.5296	4.88e-54	3.61e-51	112.154
MYH11	1.87435	8.96398	-10.7024	3.21e-24	1.01e-22	44.1347
VGLL3	1.87148	4.60248	-17.9559	4.59e-56	4.76e-53	116.781
LMOD1	1.86661	6.21205	-15.2937	1.24e-43	2.7e-41	88.3946
CCL18	1.86303	8.05369	-9.16928	1.22e-18	2.55e-17	31.4533
SLIT2	1.85777	5.84743	-14.7466	3.7e-41	6.26e-39	82.7483
OGN	1.85755	4.12512	-12.4994	2.08e-31	1.24e-29	60.5055
PRRX1	1.85689	6.89339	-12.0676	1.26e-29	6.33e-28	56.441
WWTR1	1.84068	7.81682	-14.6837	7.09e-41	1.16e-38	82.1035
AOC3	1.83804	6.19728	-14.9816	3.23e-42	6.02e-40	85.1641
AHNAK2	1.8358	6.60004	-10.4119	4.04e-23	1.16e-21	41.6329
GPNMB	1.82967	8.86542	-11.4689	3.29e-27	1.33e-25	50.9375
PCDH7	1.82753	5.81138	-15.7017	1.69e-45	4.41e-43	92.6541
STON1	1.82742	5.50502	-17.3701	2.78e-53	1.76e-50	110.429
DPYSL3	1.82703	7.3843	-14.3672	1.83e-39	2.46e-37	78.8795
ACTG2	1.81361	8.67265	-9.60643	3.58e-20	8.27e-19	34.9337
MYLK	1.81251	9.44505	-14.0532	4.49e-38	5.13e-36	75.7092
FRMD6	1.79988	6.78296	-15.2003	3.3e-43	6.59e-41	87.4259
SPARCL1	1.79098	8.82171	-14.6092	1.53e-40	2.35e-38	81.3422
SPP1	1.78585	8.81899	-6.4096	3.36e-10	3.4e-09	12.3837
ZFPM2	1.78101	4.03787	-18.5975	3.93e-59	5.8e-56	123.788
MAP1B	1.78081	6.23556	-16.0488	4.25e-47	1.45e-44	96.3077
ZEB1	1.78073	7.09501	-15.0424	1.72e-42	3.23e-40	85.7912
COL11A1	1.78032	7.33117	-7.83358	2.84e-14	4.31e-13	21.5617
SERPING1	1.77662	7.62113	-13.6446	2.76e-36	2.73e-34	71.6307
MEIS1	1.7747	5.74771	-15.8366	4.05e-46	1.18e-43	94.0716
ABI3BP	1.7703	5.34828	-12.366	7.47e-31	4.18e-29	59.2412
CD109	1.76604	5.94092	-11.3869	6.97e-27	2.73e-25	50.1964
HSPB8	1.76493	5.894	-16.0536	4.04e-47	1.4e-44	96.3589
TMEM45A	1.75108	6.43182	-11.5448	1.64e-27	6.76e-26	51.6267
CD163	1.75047	7.18985	-12.4575	3.11e-31	1.81e-29	60.1073
C7	1.75012	4.95155	-12.8188	9.53e-33	6.48e-31	63.5597
LY96	1.7495	6.08011	-12.9713	2.16e-33	1.6e-31	65.0313
DPYD	1.74816	6.03245	-12.5112	1.86e-31	1.12e-29	60.6171
TMEM47	1.74684	7.15876	-13.039	1.11e-33	8.38e-32	65.688
CXCL12	1.74623	6.7865	-15.5787	6.2e-45	1.54e-42	91.3665
CFH	1.74303	5.49722	-14.6934	6.41e-41	1.06e-38	82.2028
SULF1	1.74134	9.21563	-11.0113	2.07e-25	7.22e-24	46.8414
MEIS2	1.74091	6.14395	-12.0432	1.59e-29	7.89e-28	56.2133
FAP	1.73071	6.88298	-11.3227	1.25e-26	4.78e-25	49.6185
DCLK1	1.72431	3.72374	-20.8975	2.91e-70	1.61e-66	149.203
PDLIM3	1.7234	7.14071	-15.8419	3.83e-46	1.13e-43	94.1268
FBN1	1.71959	8.41984	-13.2029	2.22e-34	1.81e-32	67.2831
TNFAIP6	1.71864	6.21291	-10.9789	2.77e-25	9.56e-24	46.5557
TPM2	1.71491	8.73331	-12.7589	1.71e-32	1.13e-30	62.9834
KCNMA1	1.71467	6.89459	-12.2475	2.31e-30	1.22e-28	58.1246
CRYAB	1.7107	6.56239	-16.5339	2.37e-49	1.01e-46	101.455
BCAT1	1.70745	6.50531	-11.7073	3.66e-28	1.59e-26	53.1101
DPT	1.70491	5.82042	-14.1559	1.58e-38	1.96e-36	76.7429
DDR2	1.69691	7.39149	-15.8591	3.19e-46	9.56e-44	94.308
FCGR2B	1.69196	5.32131	-13.275	1.09e-34	9.32e-33	67.9887
LOX	1.69002	6.27173	-10.1953	2.59e-22	7.08e-21	39.7966
ARMCX1	1.6886	6.14584	-16.2185	6.95e-48	2.7e-45	98.1031
CYBRD1	1.68679	7.51525	-13.4428	2.06e-35	1.91e-33	69.6363
POSTN	1.68449	10.2343	-9.33895	3.14e-19	6.86e-18	32.7906
RGS2	1.67551	8.62428	-11.7288	3e-28	1.32e-26	53.307
NXN	1.67518	7.87153	-14.57	2.29e-40	3.36e-38	80.9421
NOX4	1.67216	4.44299	-14.1462	1.75e-38	2.15e-36	76.6451
ADAM12	1.67122	6.18912	-11.0213	1.9e-25	6.64e-24	46.9301
SYNC	1.66945	4.45311	-16.3501	1.7e-48	6.97e-46	99.5
TCEAL7	1.66862	3.95603	-19.0728	2.03e-61	5.64e-58	129.007
TNC	1.66616	7.98263	-9.31096	3.94e-19	8.52e-18	32.5688
AEBP1	1.66576	8.14541	-12.5772	9.87e-32	6.03e-30	61.245
GPX3	1.66076	7.33806	-11.4142	5.43e-27	2.14e-25	50.4428
MRGPRF	1.66064	5.8809	-14.2959	3.8e-39	4.98e-37	78.1576
CTHRC1	1.65595	9.14805	-8.80402	2.14e-17	4.15e-16	28.634
MS4A4A	1.65461	6.44375	-12.9215	3.51e-33	2.54e-31	64.5496
FHL1	1.652	8.12823	-13.1225	4.9e-34	3.88e-32	66.4996
COL6A2	1.6485	8.91799	-11.9608	3.45e-29	1.66e-27	55.4477
ADH1B	1.6478	4.71666	-8.47513	2.62e-16	4.7e-15	26.1676
APOD	1.64744	6.58809	-9.47432	1.05e-19	2.36e-18	33.8699
ANTXR1	1.64461	8.8061	-11.4481	3.99e-27	1.59e-25	50.749
RAB31	1.63727	8.76679	-12.8616	6.29e-33	4.36e-31	63.9714
KCNMB1	1.63496	5.74577	-14.1207	2.26e-38	2.72e-36	76.3888
COMP	1.63468	5.38567	-9.37555	2.34e-19	5.17e-18	33.0814
GNB4	1.63445	7.17929	-15.0868	1.08e-42	2.07e-40	86.2504
CCL2	1.62884	7.72873	-11.448	3.99e-27	1.59e-25	50.7486
GUCY1A3	1.62021	7.30245	-12.6205	6.5e-32	4.03e-30	61.6581
COL14A1	1.61587	5.80565	-12.673	3.92e-32	2.49e-30	62.1605
WISP1	1.615	5.60282	-12.685	3.49e-32	2.23e-30	62.2754
SERPINF1	1.60732	8.84133	-12.7673	1.57e-32	1.04e-30	63.0646
KIAA1462	1.60304	4.34632	-18.5175	9.5e-59	1.32e-55	122.912
ECM2	1.60128	5.1239	-17.0167	1.29e-51	7.12e-49	106.623
FBLN1	1.60065	7.54403	-11.9979	2.44e-29	1.18e-27	55.7923
ZEB2	1.59464	4.92257	-20.111	1.94e-66	8.58e-63	140.474
MAFB	1.59379	8.05685	-13.5978	4.4e-36	4.28e-34	71.1672
GJC1	1.59325	5.68917	-14.8836	8.95e-42	1.6e-39	84.1552
STEAP4	1.58762	5.12683	-13.4657	1.64e-35	1.52e-33	69.8613
RUNX1T1	1.57936	5.3931	-17.8023	2.47e-55	2.29e-52	115.111
DCN	1.57851	10.4796	-12.3758	6.81e-31	3.83e-29	59.3335
DSE	1.57524	6.56597	-12.9614	2.38e-33	1.75e-31	64.9351
LHFP	1.57254	6.80589	-16.0967	2.55e-47	9.12e-45	96.8137
GPC6	1.56993	6.43106	-16.5698	1.61e-49	6.98e-47	101.839
CILP	1.5636	5.3504	-15.2693	1.6e-43	3.32e-41	88.1418
FN1	1.56291	11.1496	-9.02173	3.92e-18	7.96e-17	30.3045
C1S	1.56211	9.64915	-13.8279	4.38e-37	4.64e-35	73.454
BICC1	1.56201	5.33626	-14.286	4.2e-39	5.42e-37	78.057
FBXO32	1.56102	7.11306	-13.27	1.14e-34	9.71e-33	67.9397
TUBB6	1.56049	7.87498	-14.6673	8.4e-41	1.35e-38	81.9359
CFL2	1.55848	6.17166	-15.7654	8.63e-46	2.36e-43	93.3225
COL15A1	1.55798	8.80664	-11.0645	1.29e-25	4.55e-24	47.3125
PRKD1	1.55763	4.394	-16.7536	2.22e-50	1.07e-47	103.802
CXCL13	1.55713	5.43225	-6.56641	1.29e-10	1.37e-09	13.3198
TIMP2	1.54689	9.88451	-13.6497	2.62e-36	2.6e-34	71.6814
SGCE	1.53923	5.50491	-13.2912	9.28e-35	8.06e-33	68.1473
ISLR	1.53494	6.62226	-10.936	4.06e-25	1.37e-23	46.1773
CYR61	1.53464	8.97737	-12.2146	3.15e-30	1.66e-28	57.8155
SSPN	1.53392	6.14637	-13.5742	5.57e-36	5.39e-34	70.9333
VSIG4	1.53222	6.47065	-12.5186	1.73e-31	1.04e-29	60.688
THBS4	1.53004	5.72361	-13.164	3.25e-34	2.61e-32	66.9041
BNC2	1.52944	5.53707	-17.7456	4.61e-55	3.93e-52	114.495
FIBIN	1.5291	6.57857	-12.0875	1.05e-29	5.31e-28	56.6263
NAP1L3	1.529	3.50623	-18.9531	7.67e-61	1.54e-57	127.692
RBMS3	1.5284	5.4319	-18.1311	6.71e-57	7.44e-54	118.689
PDGFC	1.52568	7.74157	-11.6891	4.34e-28	1.87e-26	52.9428
PLPP4	1.52123	5.44129	-10.0195	1.15e-21	3.01e-20	38.324
IGFBP5	1.51906	9.05533	-10.4804	2.23e-23	6.54e-22	42.2191
TSPYL5	1.51145	4.93116	-18.1823	3.82e-57	4.45e-54	119.249
GFPT2	1.50807	5.14811	-14.674	7.83e-41	1.28e-38	82.0051
FXYD6	1.5034	6.82543	-14.8542	1.21e-41	2.1e-39	83.8524
MNDA	1.50207	5.70239	-10.7147	2.88e-24	9.13e-23	44.2415
CCL8	1.49768	6.04892	-9.1838	1.09e-18	2.28e-17	31.567
CLU	1.49727	7.09979	-10.4161	3.89e-23	1.13e-21	41.6688
LOXL1	1.49628	6.90024	-11.7804	1.86e-28	8.36e-27	53.7815
CALD1	1.4932	10.298	-13.6526	2.54e-36	2.54e-34	71.7102
ANK2	1.49143	4.3566	-17.4361	1.35e-53	9.09e-51	111.142
ACKR1	1.48981	5.73463	-13.2366	1.59e-34	1.33e-32	67.6122
TIMP3	1.48631	8.80197	-11.3717	8.01e-27	3.12e-25	50.0592
NRP1	1.48438	6.55351	-14.3488	2.21e-39	2.96e-37	78.6929
TWIST1	1.47943	4.83846	-11.7601	2.25e-28	9.97e-27	53.5945
GUCY1B3	1.4788	7.02335	-14.1235	2.2e-38	2.68e-36	76.4166
MSRB3	1.47767	7.32657	-20.9951	9.75e-71	7.2e-67	150.287
VCAN	1.47416	9.58015	-11.1544	5.74e-26	2.08e-24	48.1118
MITF	1.46991	5.99988	-15.2093	3.01e-43	6.06e-41	87.5191
SNAI2	1.46795	6.6713	-11.5576	1.46e-27	6.04e-26	51.7432
C1R	1.46551	8.71188	-13.4778	1.46e-35	1.37e-33	69.9806
ADAMTS1	1.46361	6.90163	-12.0524	1.46e-29	7.27e-28	56.2993
CLEC2B	1.46333	7.44497	-11.9052	5.81e-29	2.74e-27	54.9322
BEX4	1.46054	5.6103	-11.0888	1.04e-25	3.69e-24	47.5282
CRISPLD1	1.45633	3.83194	-14.4889	5.27e-40	7.3e-38	80.1158
OSMR	1.45625	6.58364	-14.5998	1.68e-40	2.52e-38	81.2463
OLFML2B	1.45289	6.83864	-12.6516	4.82e-32	3.03e-30	61.9551
AMOTL1	1.45199	6.63331	-17.1036	5.03e-52	2.94e-49	107.557
BCHE	1.45165	3.13626	-11.8686	8.18e-29	3.78e-27	54.5938
EBF1	1.45138	5.06196	-17.2345	1.21e-52	7.48e-50	108.967
UBE2E2	1.45108	6.40362	-12.7218	2.44e-32	1.6e-30	62.6274
HSD17B6	1.44891	4.96051	-12.8601	6.38e-33	4.41e-31	63.9568
LAYN	1.44796	5.07386	-16.1457	1.51e-47	5.59e-45	97.3317
GLT8D2	1.44425	6.48052	-13.9581	1.18e-37	1.28e-35	74.7557
WIPF1	1.44303	6.69547	-15.0845	1.11e-42	2.1e-40	86.2262
VCAM1	1.44113	7.10472	-12.4069	5.06e-31	2.87e-29	59.6277
EVI2A	1.44024	5.80223	-12.4808	2.49e-31	1.48e-29	60.328
CRISPLD2	1.43811	7.77869	-14.0173	6.46e-38	7.27e-36	75.3489
CLIP4	1.43666	4.26274	-21.1	3.01e-71	5.48e-67	151.453
MMP2	1.4317	9.48845	-10.8762	6.91e-25	2.3e-23	45.6514
MAF	1.43158	7.75791	-14.9785	3.34e-42	6.17e-40	85.1323
INHBA	1.43034	8.37612	-8.5222	1.84e-16	3.34e-15	26.5163
HTR2B	1.42904	3.50822	-12.644	5.18e-32	3.25e-30	61.8834
TSPAN2	1.42691	5.6002	-10.0584	8.29e-22	2.19e-20	38.6486
CDH11	1.42622	8.51599	-10.3825	5.21e-23	1.49e-21	41.3816
CNRIP1	1.42507	6.42898	-16.6699	5.47e-50	2.58e-47	102.907
FCGR1B	1.42446	5.24088	-11.5026	2.42e-27	9.85e-26	51.2435
ADAMTS2	1.42256	7.35641	-9.63062	2.93e-20	6.85e-19	35.1296
PGM5	1.42173	5.40873	-9.76637	9.56e-21	2.33e-19	36.2351
ZNF521	1.42165	4.66715	-16.009	6.49e-47	2.12e-44	95.8875
PLXDC2	1.42142	6.41011	-11.9922	2.57e-29	1.25e-27	55.7396
RORA	1.42069	5.60946	-12.0469	1.54e-29	7.64e-28	56.2476
MYO5A	1.42022	5.68883	-17.5506	3.88e-54	2.97e-51	112.381
SDC2	1.42009	7.47527	-12.1505	5.78e-30	2.97e-28	57.2155
BGN	1.41997	7.79189	-10.7469	2.17e-24	6.91e-23	44.5218
ACTA2	1.41734	11.1033	-12.981	1.96e-33	1.47e-31	65.1256
MDFIC	1.41337	7.14924	-12.687	3.42e-32	2.2e-30	62.2945
ABCA8	1.4131	4.12255	-11.7324	2.9e-28	1.28e-26	53.3402
FEZ1	1.41185	5.95552	-16.6091	1.05e-49	4.86e-47	102.258
SCG2	1.41185	4.41374	-12.2506	2.24e-30	1.19e-28	58.1544
ANGPTL2	1.40892	7.66932	-12.9892	1.81e-33	1.36e-31	65.2043
S100A8	1.40816	8.0467	-6.88501	1.73e-11	2.04e-10	15.2802
CPA3	1.40789	6.48552	-8.2264	1.66e-15	2.8e-14	24.349
TNFSF13B	1.40675	6.78229	-10.4155	3.91e-23	1.13e-21	41.6634
C1orf162	1.40653	5.91737	-12.5933	8.45e-32	5.19e-30	61.3991
ARMCX2	1.40364	6.51557	-11.6784	4.79e-28	2.06e-26	52.8455
MPDZ	1.40261	5.58248	-19.0183	3.72e-61	8.25e-58	128.408
CSF2RB	1.40169	6.1859	-10.7646	1.86e-24	5.98e-23	44.6753
GEM	1.40142	8.18046	-11.8295	1.18e-28	5.38e-27	54.233
HTRA1	1.40061	8.21168	-12.3777	6.68e-31	3.77e-29	59.3517
LMO3	1.4004	5.00964	-12.8856	4.98e-33	3.52e-31	64.203
GPM6B	1.39843	5.33964	-12.0134	2.11e-29	1.03e-27	55.9363
HOXC6	1.39773	5.55657	-5.77595	1.34e-08	1.06e-07	8.79887
C3orf80	1.39735	3.48642	-16.0669	3.5e-47	1.23e-44	96.4993
MXRA5	1.39647	8.7624	-9.86151	4.33e-21	1.09e-19	37.0161
QKI	1.39445	7.24596	-12.7946	1.21e-32	8.07e-31	63.327
ARL4C	1.38884	7.56465	-11.9533	3.7e-29	1.78e-27	55.3784
NDN	1.38823	6.60027	-12.4836	2.43e-31	1.44e-29	60.355
CHRDL2	1.38732	5.40222	-10.708	3.05e-24	9.64e-23	44.1832
HMCN1	1.3849	4.51763	-14.0694	3.81e-38	4.38e-36	75.8726
COL6A3	1.38329	10.6395	-11.8072	1.45e-28	6.57e-27	54.0281
TGFB1I1	1.38139	8.12056	-13.1665	3.18e-34	2.56e-32	66.9281
CAV1	1.37894	8.56794	-13.5589	6.5e-36	6.23e-34	70.7814
IL1R1	1.37877	7.55884	-14.0068	7.19e-38	8.04e-36	75.244
JAM3	1.37812	7.33068	-17.9533	4.73e-56	4.76e-53	116.753
FLNA	1.37749	8.62988	-13.4917	1.27e-35	1.2e-33	70.1183
PMP22	1.37552	8.8698	-13.4396	2.13e-35	1.96e-33	69.6048
C10orf10	1.37382	7.47431	-12.6892	3.35e-32	2.16e-30	62.3148
PRICKLE2	1.37296	5.36213	-17.0149	1.32e-51	7.12e-49	106.603
NCF2	1.36958	5.84436	-10.1405	4.13e-22	1.11e-20	39.3353
CAV2	1.369	7.30543	-11.0913	1.01e-25	3.61e-24	47.5507
KCTD12	1.36792	8.30285	-9.70783	1.55e-20	3.72e-19	35.7571
CHST15	1.36387	6.9313	-12.4681	2.81e-31	1.65e-29	60.2081
CD14	1.36253	8.30793	-11.2783	1.87e-26	7.03e-25	49.2193
NR3C1	1.36005	7.73841	-13.9862	8.85e-38	9.76e-36	75.0374
PKD2	1.36003	6.31766	-14.0837	3.3e-38	3.85e-36	76.0163
PRKAR2B	1.35893	5.64638	-9.45988	1.18e-19	2.65e-18	33.7543
RDX	1.35508	6.89747	-10.0647	7.86e-22	2.08e-20	38.7015
COL5A1	1.35492	8.84086	-10.1226	4.81e-22	1.29e-20	39.1853
C11orf96	1.35471	8.98828	-10.9416	3.86e-25	1.31e-23	46.2265
SPON1	1.35374	7.52149	-7.74423	5.34e-14	7.92e-13	20.9426
AXL	1.35203	7.40131	-14.6676	8.37e-41	1.35e-38	81.939
JAZF1	1.35052	5.32224	-16.1253	1.88e-47	6.83e-45	97.1169
PDGFRL	1.34735	5.15537	-11.6085	9.13e-28	3.84e-26	52.2066
COL5A2	1.3455	9.37499	-10.1727	3.14e-22	8.51e-21	39.6057
EMILIN1	1.34467	6.69693	-13.3765	3.99e-35	3.56e-33	68.9838
AKT3	1.34446	6.04709	-16.5877	1.33e-49	6e-47	102.029
JAM2	1.34392	5.09734	-16.3298	2.11e-48	8.51e-46	99.284
DACT1	1.34297	6.12813	-10.5428	1.3e-23	3.88e-22	42.755
C5AR1	1.34147	6.39384	-11.2762	1.91e-26	7.15e-25	49.2009
PTRF	1.34076	8.18659	-14.2567	5.67e-39	7.18e-37	77.7603
EFEMP2	1.33915	7.33356	-14.4261	1e-39	1.36e-37	79.4771
ATP8B2	1.33709	6.07783	-17.1709	2.42e-52	1.45e-49	108.282
PRICKLE1	1.33658	6.20574	-15.4441	2.56e-44	6.04e-42	89.9606
ITGA5	1.33618	7.44618	-12.8542	6.75e-33	4.64e-31	63.9007
CD36	1.33507	4.79431	-10.9424	3.84e-25	1.3e-23	46.2335
ITGBL1	1.33406	5.8077	-10.7536	2.04e-24	6.56e-23	44.5799
GNG2	1.33402	6.39658	-14.5153	4.02e-40	5.7e-38	80.3848
GNG11	1.33077	7.2095	-12.9651	2.29e-33	1.7e-31	64.9713
PDE1A	1.32999	4.29214	-18.7642	6.21e-60	1.06e-56	125.617
RASSF8	1.32997	4.59697	-16.3041	2.78e-48	1.1e-45	99.0115
BASP1	1.32719	8.13323	-11.454	3.78e-27	1.51e-25	50.8027
KCNE4	1.32698	4.79985	-15.7434	1.09e-45	2.91e-43	93.0923
ANXA1	1.32062	9.1671	-9.48564	9.59e-20	2.16e-18	33.9607
TNFSF4	1.31965	4.91786	-10.8105	1.24e-24	4.03e-23	45.0763
FGL2	1.31951	7.30658	-9.63278	2.88e-20	6.73e-19	35.1471
VIM	1.31774	11.0354	-13.3341	6.07e-35	5.38e-33	68.5672
MS4A7	1.3165	6.77991	-12.4146	4.69e-31	2.67e-29	59.7013
CD69	1.3163	4.30831	-9.85837	4.45e-21	1.12e-19	36.9902
MRVI1	1.316	7.60769	-14.1139	2.43e-38	2.88e-36	76.3201
C1QB	1.31573	7.75358	-9.55995	5.23e-20	1.2e-18	34.5583
KLHL5	1.31543	7.05068	-12.2235	2.9e-30	1.53e-28	57.8997
TYROBP	1.31295	7.65092	-10.3265	8.43e-23	2.39e-21	40.9057
CHST11	1.31194	6.19211	-13.8669	2.95e-37	3.15e-35	73.8434
GULP1	1.31112	6.67007	-9.05696	2.97e-18	6.07e-17	30.5775
ENPP2	1.31057	7.43669	-9.79842	7.33e-21	1.81e-19	36.4976
MCC	1.31034	5.18942	-17.5981	2.31e-54	1.83e-51	112.895
CLEC7A	1.30905	6.01939	-12.3557	8.24e-31	4.6e-29	59.1439
GIMAP8	1.30814	4.93657	-13.9866	8.82e-38	9.76e-36	75.0414
PEG3	1.30661	4.04092	-19.0607	2.33e-61	5.73e-58	128.875
SAMSN1	1.30513	6.12271	-10.1501	3.81e-22	1.02e-20	39.4159
PPP1R3C	1.3049	4.95017	-11.9769	2.97e-29	1.43e-27	55.5975
EGR2	1.30346	5.95396	-12.1691	4.85e-30	2.51e-28	57.389
PALLD	1.30069	9.84947	-13.6012	4.26e-36	4.16e-34	71.2001
PLEKHO1	1.30045	6.5512	-15.3077	1.07e-43	2.38e-41	88.541
CYBB	1.29997	6.56773	-10.9681	3.05e-25	1.05e-23	46.4605
HCLS1	1.29958	7.1028	-11.658	5.78e-28	2.46e-26	52.6586
BCL2A1	1.29949	5.98216	-7.44892	4.13e-13	5.69e-12	18.9361
PTPRC	1.29926	6.92675	-9.58334	4.32e-20	9.96e-19	34.7471
S1PR3	1.29904	6.37948	-12.6344	5.68e-32	3.55e-30	61.7913
TCF4	1.29889	8.63324	-14.6066	1.57e-40	2.38e-38	81.3158
MLLT11	1.2979	6.65726	-14.0733	3.67e-38	4.23e-36	75.9112
ITGAM	1.29754	5.81854	-13.0769	7.66e-34	5.88e-32	66.0558
TFPI	1.29606	7.09615	-10.6454	5.29e-24	1.64e-22	43.6399
COL6A1	1.29522	9.55161	-11.4602	3.57e-27	1.43e-25	50.8591
EMP3	1.29428	7.72293	-12.5505	1.28e-31	7.77e-30	60.9913
FCER1G	1.29244	7.6726	-10.1875	2.77e-22	7.53e-21	39.7305
FCGR2A	1.29187	6.64337	-10.1299	4.52e-22	1.21e-20	39.2464
PI15	1.29098	4.99873	-10.1878	2.76e-22	7.52e-21	39.733
CACNA2D1	1.28836	5.38677	-19.9946	7.11e-66	2.62e-62	139.185
EML1	1.28652	5.0998	-14.2765	4.64e-39	5.9e-37	77.9604
MOXD1	1.28564	5.95292	-13.1048	5.83e-34	4.52e-32	66.3272
SLC2A3	1.28452	7.40778	-9.31045	3.95e-19	8.54e-18	32.5648
PLXNC1	1.28284	6.21885	-12.8759	5.47e-33	3.84e-31	64.1095
DOCK4	1.28107	5.72424	-12.3223	1.13e-30	6.18e-29	58.8291
CTSK	1.28005	9.1779	-10.8629	7.77e-25	2.58e-23	45.5353
MAOB	1.27986	6.22506	-9.74407	1.15e-20	2.78e-19	36.0527
MGC24103	1.27757	3.70153	-16.2157	7.16e-48	2.74e-45	98.0738
RERG	1.27561	5.22949	-14.8738	9.91e-42	1.74e-39	84.054
CMAHP	1.27443	4.72437	-10.6094	7.25e-24	2.21e-22	43.3284
OLFML3	1.27434	7.20283	-10.2352	1.84e-22	5.09e-21	40.1324
RUNX2	1.27251	6.82099	-10.4227	3.68e-23	1.07e-21	41.7251
PCOLCE	1.26993	8.08765	-11.2297	2.91e-26	1.08e-24	48.7839
GIMAP6	1.2693	5.76916	-12.5277	1.59e-31	9.59e-30	60.7743
COX7A1	1.26869	6.86699	-14.6483	1.02e-40	1.6e-38	81.7422
C1QA	1.26805	7.8082	-10.0453	9.26e-22	2.44e-20	38.5389
ADGRL4	1.26644	6.22045	-13.5281	8.83e-36	8.4e-34	70.4775
HACD4	1.264	5.34213	-13.1435	3.98e-34	3.17e-32	66.7037
MN1	1.26331	4.3574	-12.9635	2.33e-33	1.72e-31	64.9558
ITGB2	1.26302	7.14407	-10.6375	5.67e-24	1.75e-22	43.5714
MYH10	1.26146	7.70603	-9.61592	3.31e-20	7.69e-19	35.0105
RASSF2	1.26127	6.05973	-14.2393	6.77e-39	8.48e-37	77.5844
DFNA5	1.25838	5.938	-12.3684	7.3e-31	4.1e-29	59.264
TSHZ3	1.25703	5.32158	-18.9115	1.22e-60	2.25e-57	127.234
CPXM2	1.25629	5.62048	-14.6371	1.15e-40	1.78e-38	81.6275
PDZRN4	1.25616	3.15533	-14.9693	3.67e-42	6.73e-40	85.0373
ARHGAP29	1.25575	6.78076	-10.4724	2.39e-23	6.99e-22	42.1498
C10orf128	1.25427	6.08951	-15.286	1.35e-43	2.9e-41	88.3152
SLAMF8	1.25252	5.93546	-11.5407	1.71e-27	7e-26	51.5889
CTGF	1.25124	9.26244	-11.2444	2.55e-26	9.47e-25	48.9153
OLR1	1.24991	3.77687	-9.77477	8.92e-21	2.18e-19	36.3038
PTPRM	1.24965	6.68513	-17.4562	1.09e-53	7.78e-51	111.359
SERPINE1	1.24886	7.13945	-8.56411	1.34e-16	2.46e-15	26.828
TMTC1	1.2483	5.61377	-15.1341	6.6e-43	1.28e-40	86.74
SAMD4A	1.2475	7.07447	-13.7349	1.11e-36	1.14e-34	72.5277
BAG2	1.24322	6.35903	-7.14403	3.2e-12	4.1e-11	16.9304
SYNE1	1.24106	5.26072	-14.8796	9.33e-42	1.65e-39	84.1135
HSD11B1	1.23706	5.36468	-10.3136	9.42e-23	2.66e-21	40.796
HEG1	1.23609	7.79264	-14.8438	1.35e-41	2.32e-39	83.7457
RBMS1	1.23553	8.27396	-11.6746	4.96e-28	2.13e-26	52.8107
MAMDC2	1.23363	3.12255	-12.4232	4.32e-31	2.48e-29	59.7828
VIP	1.23341	4.09832	-7.89946	1.78e-14	2.75e-13	22.0218
TRIB2	1.23269	6.94582	-9.84875	4.82e-21	1.21e-19	36.9111
VEGFC	1.23235	5.43197	-14.4725	6.23e-40	8.53e-38	79.9488
CXCR4	1.23225	8.73702	-8.38563	5.12e-16	8.99e-15	25.5085
C14orf132	1.23206	5.23247	-15.5725	6.62e-45	1.63e-42	91.3015
GPR34	1.23127	5.33134	-9.66644	2.18e-20	5.17e-19	35.4203
ADGRL2	1.23098	5.38367	-12.8769	5.42e-33	3.82e-31	64.1194
HLA-DPB1	1.22847	9.31693	-9.30372	4.17e-19	9e-18	32.5115
PPP1R14A	1.22486	5.34294	-10.846	9.04e-25	2.99e-23	45.3867
ISM1	1.22424	4.10164	-10.5044	1.81e-23	5.38e-22	42.4248
CCDC88A	1.22322	4.54115	-15.6343	3.45e-45	8.69e-43	91.9481
TIE1	1.2221	4.96491	-13.8145	5.01e-37	5.29e-35	73.32
TRIM22	1.22204	8.11484	-8.85003	1.5e-17	2.93e-16	28.9846
FSTL1	1.22184	9.6552	-12.9363	3.03e-33	2.22e-31	64.6932
UBE2QL1	1.22171	3.93938	-15.1928	3.57e-43	7.01e-41	87.3481
DAPK1	1.22154	6.50103	-9.19343	1.01e-18	2.12e-17	31.6425
OLFML1	1.22042	5.57614	-14.9157	6.41e-42	1.16e-39	84.4854
CLIC2	1.21918	4.75898	-12.9032	4.19e-33	3.02e-31	64.3733
CD93	1.21669	7.98319	-12.643	5.23e-32	3.28e-30	61.873
THBS1	1.21539	8.15761	-10.2637	1.44e-22	4.02e-21	40.3737
MSR1	1.21498	4.38789	-14.1171	2.35e-38	2.8e-36	76.3518
SELM	1.21481	8.14937	-10.8252	1.09e-24	3.57e-23	45.2051
CCL19	1.21468	5.7118	-8.27846	1.13e-15	1.94e-14	24.7263
GPX8	1.21384	6.77918	-8.92239	8.52e-18	1.71e-16	29.5386
MPEG1	1.21368	7.06463	-9.719	1.42e-20	3.4e-19	35.8481
GLIS2	1.21358	6.13051	-13.0648	8.63e-34	6.57e-32	65.9386
SLC24A3	1.21319	6.50401	-11.196	3.94e-26	1.44e-24	48.4828
PRKCDBP	1.21239	6.70428	-10.5799	9.38e-24	2.83e-22	43.0744
RGS4	1.21171	5.11037	-10.7535	2.05e-24	6.56e-23	44.5786
AMIGO2	1.2107	7.80762	-7.89031	1.9e-14	2.93e-13	21.9577
LDB2	1.21062	5.71653	-14.6052	1.59e-40	2.4e-38	81.3014
THBD	1.20939	6.28871	-13.2771	1.07e-34	9.2e-33	68.0084
PXDN	1.20929	8.22655	-12.0682	1.26e-29	6.31e-28	56.4464
SOX7	1.2091	4.63394	-11.351	9.66e-27	3.74e-25	49.8732
PALMD	1.20869	4.66269	-14.5081	4.32e-40	6.1e-38	80.3114
MSN	1.2086	9.2169	-13.4388	2.15e-35	1.97e-33	69.5965
FLI1	1.20684	5.45942	-15.0926	1.02e-42	1.96e-40	86.3103
STOM	1.20664	8.82484	-14.5479	2.87e-40	4.1e-38	80.7175
FPR3	1.20649	6.39682	-9.92665	2.51e-21	6.42e-20	37.5538
LGALS1	1.20547	10.9681	-11.7926	1.66e-28	7.48e-27	53.8938
FCGR3B	1.20437	5.995	-8.97815	5.51e-18	1.11e-16	29.9677
KANK2	1.20352	7.95537	-15.3276	8.71e-44	1.99e-41	88.7471
C1QC	1.20331	8.34093	-9.33652	3.2e-19	6.99e-18	32.7713
GJA1	1.20198	8.69424	-10.6784	3.96e-24	1.24e-22	43.9265
ZNF667-AS1	1.20182	4.55561	-16.9555	2.5e-51	1.29e-48	105.965
RARRES2	1.20179	8.36369	-10.4875	2.1e-23	6.17e-22	42.2794
TLR8	1.20086	4.34465	-11.7225	3.18e-28	1.39e-26	53.2493
FAM126A	1.19894	6.30293	-10.7295	2.53e-24	8.04e-23	44.3699
MEF2C	1.19828	6.65446	-13.8003	5.78e-37	6.07e-35	73.1785
IFI44L	1.19809	5.82669	-5.57517	4.04e-08	2.91e-07	7.73086
SLFN11	1.19759	5.35825	-12.0639	1.31e-29	6.54e-28	56.4063
FAM198B	1.19582	8.38921	-9.33181	3.33e-19	7.24e-18	32.734
P2RY14	1.19559	5.46799	-9.87123	4e-21	1.01e-19	37.0961
AQP1	1.19391	7.28675	-8.85854	1.4e-17	2.76e-16	29.0495
ALDH1A3	1.19358	7.12491	-10.5077	1.76e-23	5.23e-22	42.4532
ANOS1	1.19299	6.29286	-7.83458	2.82e-14	4.29e-13	21.5687
IGFBP6	1.1929	6.69219	-12.3257	1.1e-30	6.02e-29	58.8611
BHLHE41	1.19091	7.09168	-8.29183	1.03e-15	1.76e-14	24.8234
HDGFRP3	1.19072	6.32181	-9.13659	1.58e-18	3.28e-17	31.1976
PECAM1	1.19057	8.30644	-13.2708	1.13e-34	9.68e-33	67.9475
HECTD2	1.19014	4.3259	-14.8636	1.1e-41	1.92e-39	83.9496
CMTM3	1.18903	7.27431	-12.9252	3.38e-33	2.46e-31	64.5851
FBLN5	1.18824	6.47666	-13.0604	9.01e-34	6.84e-32	65.8952
CLEC5A	1.18779	3.89298	-10.2573	1.53e-22	4.24e-21	40.3191
ALOX5AP	1.1864	8.02577	-9.2738	5.3e-19	1.14e-17	32.2751
A2M	1.18452	9.87075	-12.6819	3.59e-32	2.3e-30	62.2454
SMARCA1	1.18374	5.72201	-12.7159	2.59e-32	1.69e-30	62.5713
LUM	1.18254	10.4022	-10.3721	5.69e-23	1.63e-21	41.2937
COL1A2	1.18225	11.9033	-9.19247	1.01e-18	2.13e-17	31.635
AGTR1	1.18218	3.88664	-12.4196	4.48e-31	2.56e-29	59.7482
FAM20C	1.18097	6.37933	-14.121	2.26e-38	2.72e-36	76.3914
TUBA1A	1.17723	10.151	-13.3761	4e-35	3.56e-33	68.9802
RFTN1	1.17441	7.80441	-12.906	4.08e-33	2.95e-31	64.3996
PNMAL1	1.17391	3.84964	-14.5597	2.54e-40	3.66e-38	80.8369
EVI2B	1.17385	6.61086	-9.24737	6.55e-19	1.4e-17	32.0666
LAMA4	1.17038	7.49583	-13.3949	3.32e-35	2.98e-33	69.1647
GGTA1P	1.17021	5.53922	-13.2993	8.56e-35	7.5e-33	68.2264
MXRA7	1.16943	9.78878	-12.6304	5.91e-32	3.68e-30	61.7534
SFRP1	1.16857	4.57659	-11.2014	3.76e-26	1.38e-24	48.531
PPP1R12B	1.16713	7.01083	-11.417	5.3e-27	2.1e-25	50.4681
CD86	1.16694	5.77907	-11.6952	4.1e-28	1.77e-26	52.9995
ZCCHC24	1.16406	7.54102	-10.4952	1.96e-23	5.79e-22	42.3455
IFIT1	1.16179	6.35437	-6.35243	4.75e-10	4.71e-09	12.0472
NUAK1	1.15943	6.84443	-12.2567	2.11e-30	1.14e-28	58.2115
CD37	1.15827	5.31363	-10.9059	5.31e-25	1.78e-23	45.9128
ALOX5	1.15757	7.44729	-7.87246	2.16e-14	3.31e-13	21.8329
RNF217	1.15731	5.18588	-8.65035	6.95e-17	1.3e-15	27.4729
ADAMTS12	1.15672	7.0791	-8.98456	5.24e-18	1.06e-16	30.0172
EDNRA	1.15552	7.20873	-8.90203	9.99e-18	1.99e-16	29.3823
LAPTM5	1.15519	9.2853	-10.6301	6.05e-24	1.85e-22	43.5074
KIF26B	1.15495	5.48326	-9.61154	3.43e-20	7.95e-19	34.9751
TTC7B	1.1523	5.05251	-12.8157	9.82e-33	6.66e-31	63.5296
DOCK8	1.1515	5.44627	-10.354	6.65e-23	1.9e-21	41.1396
SOBP	1.15058	5.86563	-9.9511	2.05e-21	5.27e-20	37.7562
PIK3CG	1.1501	5.2382	-11.7636	2.17e-28	9.72e-27	53.6264
MEOX2	1.15006	3.04158	-14.5912	1.84e-40	2.73e-38	81.159
TGFB1	1.14742	7.00821	-9.77083	9.21e-21	2.24e-19	36.2715
LIX1L	1.14647	7.18678	-15.5154	1.21e-44	2.91e-42	90.7046
IL10RA	1.14529	6.24183	-12.1833	4.24e-30	2.21e-28	57.5224
FAM171B	1.1449	4.8727	-12.9406	2.91e-33	2.14e-31	64.734
SPARC	1.14478	11.0102	-10.2438	1.71e-22	4.74e-21	40.2056
CARMN	1.14112	6.21101	-11.8896	6.72e-29	3.13e-27	54.7886
SCN7A	1.14086	3.15496	-11.3316	1.15e-26	4.45e-25	49.6978
MAGI2-AS3	1.13695	4.76738	-17.7621	3.84e-55	3.41e-52	114.675
TFEC	1.13646	3.78155	-11.7137	3.45e-28	1.5e-26	53.1688
ITPR1	1.13437	5.35525	-16.5279	2.52e-49	1.05e-46	101.391
EPB41L3	1.13371	5.51157	-8.58722	1.12e-16	2.08e-15	27.0004
PNMA1	1.1324	7.09415	-10.6989	3.31e-24	1.04e-22	44.1039
RGS1	1.13225	8.74497	-8.48715	2.39e-16	4.32e-15	26.2565
MFAP4	1.13086	5.9204	-10.4636	2.58e-23	7.53e-22	42.0747
ADAMTS5	1.13022	6.22865	-11.3538	9.43e-27	3.66e-25	49.8978
RCAN2	1.13004	6.11227	-12.1076	8.67e-30	4.42e-28	56.8146
PDLIM7	1.13	6.63103	-13.4763	1.48e-35	1.39e-33	69.9661
BOC	1.12873	6.39785	-16.0208	5.72e-47	1.89e-44	96.0123
TIAM1	1.12779	5.15223	-11.1989	3.84e-26	1.41e-24	48.5087
CECR1	1.12687	7.14375	-9.38171	2.23e-19	4.93e-18	33.1303
LYVE1	1.12577	5.01365	-13.7766	7.34e-37	7.6e-35	72.9419
C1orf54	1.12556	7.46013	-15.7906	6.6e-46	1.85e-43	93.5876
GPRASP1	1.12531	4.44947	-13.7401	1.06e-36	1.09e-34	72.5793
FYN	1.12377	7.70905	-10.9052	5.34e-25	1.79e-23	45.9065
C2orf40	1.12376	3.42107	-12.3311	1.04e-30	5.74e-29	58.9122
GXYLT2	1.12326	6.23487	-7.01736	7.35e-12	9.05e-11	16.1171
DLC1	1.12311	7.36257	-12.3256	1.1e-30	6.02e-29	58.8603
PRKCB	1.12167	5.55285	-11.6662	5.36e-28	2.29e-26	52.7333
GIMAP7	1.12147	5.05408	-11.2667	2.08e-26	7.79e-25	49.1151
SELL	1.12015	5.51459	-8.8151	1.96e-17	3.81e-16	28.7183
BCL6	1.11963	7.51773	-11.9873	2.69e-29	1.3e-27	55.6932
CDKN2B	1.11917	6.07694	-7.30029	1.13e-12	1.49e-11	17.9499
SETBP1	1.1157	5.16739	-12.8912	4.71e-33	3.37e-31	64.257
SPG20	1.1146	5.15435	-19.1579	7.9e-62	2.5e-58	129.945
LTBP1	1.11401	7.96909	-11.0359	1.66e-25	5.85e-24	47.059
TLR1	1.11316	3.94256	-11.9125	5.42e-29	2.56e-27	55.0002
FAM101B	1.11205	7.1735	-12.4541	3.22e-31	1.86e-29	60.0756
DNAJB4	1.11194	6.07392	-11.8519	9.56e-29	4.39e-27	54.4397
TMEM200B	1.11116	5.19114	-15.8714	2.8e-46	8.51e-44	94.4373
COL12A1	1.11022	9.79911	-8.08727	4.6e-15	7.45e-14	23.3498
CCL21	1.10876	6.21683	-8.32544	8.01e-16	1.39e-14	25.0682
ID4	1.10814	7.04814	-7.88353	1.99e-14	3.07e-13	21.9103
HLA-DRA	1.10784	10.6634	-7.08863	4.61e-12	5.82e-11	16.5732
ZNF532	1.10756	6.72345	-12.6916	3.27e-32	2.12e-30	62.3378
CLIC4	1.10732	9.14942	-13.5684	5.91e-36	5.69e-34	70.8754
CXCL9	1.10607	7.22635	-5.30066	1.73e-07	1.1e-06	6.32479
TM6SF1	1.10384	3.9375	-13.8908	2.32e-37	2.5e-35	74.0821
P2RX7	1.10292	4.53648	-13.7501	9.57e-37	9.86e-35	72.6789
DOCK2	1.1027	5.27746	-12.0348	1.72e-29	8.49e-28	56.1351
SRGN	1.09984	10.0347	-9.53634	6.35e-20	1.45e-18	34.3681
RAMP1	1.09862	6.6639	-8.03031	6.95e-15	1.11e-13	22.9445
TRPC1	1.0981	4.5911	-16.8729	6.12e-51	3.08e-48	105.079
TUSC3	1.09794	5.96554	-11.0765	1.16e-25	4.1e-24	47.4196
ELK3	1.09745	7.69111	-12.6552	4.65e-32	2.95e-30	61.9899
CD84	1.09311	6.32652	-11.5576	1.46e-27	6.04e-26	51.7431
HLA-DPA1	1.09106	10.9458	-7.7612	4.74e-14	7.06e-13	21.0597
PLK2	1.0898	6.8666	-8.38968	4.96e-16	8.74e-15	25.5382
MYOCD	1.08682	5.57635	-8.68734	5.24e-17	9.92e-16	27.751
RAI14	1.08652	7.31974	-11.1527	5.83e-26	2.11e-24	48.0964
FNBP1	1.08518	7.21326	-13.0402	1.1e-33	8.31e-32	65.6996
GZMK	1.08416	5.27165	-8.79248	2.33e-17	4.53e-16	28.5463
ZNF331	1.0811	6.38335	-9.35532	2.75e-19	6.04e-18	32.9205
NHSL2	1.07862	4.32139	-18.652	2.15e-59	3.4e-56	124.386
TPSB2	1.07844	7.26681	-7.55681	1.97e-13	2.79e-12	19.662
HCK	1.07708	6.59793	-10.8166	1.17e-24	3.83e-23	45.13
C3AR1	1.07696	7.54064	-11.1718	4.9e-26	1.79e-24	48.2671
FAM13C	1.07681	4.13731	-12.8737	5.59e-33	3.91e-31	64.0881
TSC22D3	1.07644	8.26885	-11.2807	1.83e-26	6.89e-25	49.2412
SELE	1.07471	4.16729	-8.25889	1.31e-15	2.22e-14	24.5842
S100A4	1.07332	9.90095	-8.03355	6.79e-15	1.08e-13	22.9675
CD53	1.07114	8.30567	-9.58285	4.34e-20	9.98e-19	34.7431
TRPS1	1.07065	6.19958	-15.996	7.45e-47	2.39e-44	95.7507
CXCL10	1.07032	7.53156	-5.26515	2.08e-07	1.3e-06	6.14755
MRAS	1.06811	5.92411	-15.7121	1.52e-45	4e-43	92.7632
CCDC69	1.06803	5.28818	-12.2053	3.44e-30	1.81e-28	57.7283
CPED1	1.06687	6.62985	-9.83723	5.31e-21	1.33e-19	36.8162
MCTP1	1.06672	4.99603	-9.11082	1.94e-18	4e-17	30.9965
CYYR1	1.06612	5.28844	-14.5822	2.02e-40	2.98e-38	81.0673
ST8SIA4	1.06467	4.38694	-13.9899	8.53e-38	9.5e-36	75.0739
EMCN	1.06321	6.13168	-12.388	6.05e-31	3.43e-29	59.4495
PRELP	1.06311	6.15185	-13.2536	1.35e-34	1.14e-32	67.779
UCHL1	1.06299	5.98291	-10.6415	5.47e-24	1.7e-22	43.6064
CSTA	1.06273	6.37558	-7.32683	9.45e-13	1.26e-11	18.1248
TCEAL2	1.06254	3.25764	-13.0935	6.51e-34	5.03e-32	66.2167
GNAI1	1.06039	6.28409	-7.49526	3.01e-13	4.2e-12	19.2469
CHI3L1	1.06016	7.41321	-5.65969	2.55e-08	1.9e-07	8.17638
APBB1IP	1.05854	6.81826	-11.5091	2.28e-27	9.34e-26	51.3019
COL8A2	1.05809	5.66448	-11.9435	4.06e-29	1.93e-27	55.2876
MFAP2	1.05665	7.7893	-8.46714	2.78e-16	4.98e-15	26.1085
EVL	1.05648	6.44812	-13.1484	3.79e-34	3.03e-32	66.7519
ADGRF5	1.05577	6.48295	-11.5791	1.2e-27	5.02e-26	51.9386
TMEM204	1.05503	6.66147	-13.9463	1.33e-37	1.44e-35	74.6369
LATS2	1.05485	7.86439	-12.7752	1.46e-32	9.72e-31	63.1399
MRC2	1.05383	8.2237	-13.1074	5.68e-34	4.45e-32	66.3526
EPYC	1.05279	3.31177	-5.3699	1.21e-07	7.89e-07	6.67352
SCG5	1.05218	5.88147	-6.35147	4.78e-10	4.73e-09	12.0415
THY1	1.05024	8.13637	-10.8296	1.04e-24	3.44e-23	45.2435
SH3BP5	1.04937	7.64689	-13.1566	3.5e-34	2.8e-32	66.8313
RCSD1	1.04902	5.45705	-12.2563	2.12e-30	1.14e-28	58.2076
COL18A1	1.04744	6.95387	-11.3218	1.26e-26	4.81e-25	49.6101
FAM26F	1.04619	6.63992	-7.49934	2.92e-13	4.1e-12	19.2743
IL6	1.04466	6.3604	-6.39604	3.65e-10	3.68e-09	12.3036
FDCSP	1.0439	4.9283	-6.32813	5.5e-10	5.41e-09	11.9048
CSF1R	1.04324	7.15759	-12.8766	5.43e-33	3.82e-31	64.1162
EPHA3	1.0416	4.08093	-12.1023	9.12e-30	4.63e-28	56.765
PLA1A	1.04113	5.38012	-7.85429	2.45e-14	3.75e-13	21.706
ENTPD1	1.03974	7.343	-15.2759	1.5e-43	3.13e-41	88.2104
GLIPR2	1.03927	6.62228	-12.0903	1.02e-29	5.18e-28	56.6523
LRRC15	1.03772	6.26075	-7.72567	6.08e-14	8.97e-13	20.8146
PPP1R18	1.03584	7.83543	-12.5404	1.41e-31	8.51e-30	60.8947
BHLHE22	1.03581	5.2652	-13.2172	1.93e-34	1.61e-32	67.4232
C16orf54	1.03574	3.99534	-7.22894	1.82e-12	2.36e-11	17.4822
SCRG1	1.03454	4.00346	-12.3849	6.23e-31	3.53e-29	59.4203
PDZRN3	1.03412	6.28969	-9.17249	1.19e-18	2.49e-17	31.4784
MAGEH1	1.03364	6.71727	-11.1424	6.39e-26	2.3e-24	48.0052
GPR183	1.03322	6.11126	-10.7111	2.97e-24	9.39e-23	44.2104
TANC2	1.03291	5.05258	-9.9561	1.96e-21	5.06e-20	37.7977
ARHGEF6	1.0329	6.50975	-14.4742	6.12e-40	8.43e-38	79.9665
FAM63B	1.0327	6.07377	-12.4883	2.32e-31	1.38e-29	60.3992
CSGALNACT2	1.03261	7.19053	-12.3319	1.03e-30	5.71e-29	58.9196
CDH5	1.03249	5.88454	-12.0108	2.16e-29	1.05e-27	55.9124
FBLN2	1.0321	6.06144	-10.7498	2.11e-24	6.75e-23	44.5468
C1QTNF3	1.03193	6.07983	-11.0223	1.88e-25	6.59e-24	46.9388
KLF2	1.03187	7.80141	-11.6333	7.27e-28	3.08e-26	52.4324
OMD	1.03158	3.32371	-12.1697	4.82e-30	2.5e-28	57.395
GIMAP4	1.03096	6.4734	-12.0709	1.23e-29	6.16e-28	56.4719
LRCH2	1.03029	3.6151	-15.2768	1.48e-43	3.13e-41	88.2198
MS4A6A	1.02997	8.07049	-10.9596	3.29e-25	1.13e-23	46.3856
TBC1D9	1.02869	6.43844	-8.14469	3.03e-15	4.98e-14	23.7606
CYS1	1.02853	3.89648	-13.7287	1.19e-36	1.21e-34	72.4656
CYTIP	1.02671	5.80892	-8.01851	7.57e-15	1.2e-13	22.8608
KATNAL1	1.02386	5.47668	-13.1047	5.83e-34	4.52e-32	66.3261
IFI16	1.02168	8.47331	-8.56223	1.36e-16	2.5e-15	26.814
KLF9	1.02162	6.17956	-11.305	1.47e-26	5.57e-25	49.4592
MXRA8	1.02108	7.4031	-11.2813	1.82e-26	6.87e-25	49.2464
DENND5A	1.02047	7.25521	-13.2756	1.08e-34	9.3e-33	67.9943
CTSL	1.02017	8.63815	-11.078	1.14e-25	4.06e-24	47.4321
FBXL7	1.01843	5.58793	-16.5708	1.59e-49	6.98e-47	101.849
NID2	1.01829	7.4329	-8.83024	1.74e-17	3.41e-16	28.8336
DIXDC1	1.01544	6.28558	-12.844	7.46e-33	5.11e-31	63.8017
KLK10	1.01379	7.3314	-3.99411	7.46e-05	0.000243	0.522423
RNF150	1.01337	5.40794	-14.6367	1.15e-40	1.78e-38	81.6232
HAVCR2	1.01271	6.08718	-10.5833	9.11e-24	2.75e-22	43.1034
CAP2	1.01169	5.56654	-12.0002	2.38e-29	1.16e-27	55.8137
HLA-DQB1	1.01145	8.06443	-6.87674	1.82e-11	2.15e-10	15.2283
SOCS3	1.0095	7.46767	-8.29763	9.84e-16	1.7e-14	24.8656
FCGR2C	1.00882	6.59443	-10.005	1.3e-21	3.39e-20	38.204
SLC8A1	1.00709	5.25886	-15.6436	3.13e-45	7.97e-43	92.0454
ANTXR2	1.00622	8.40478	-10.5914	8.49e-24	2.57e-22	43.173
NID1	1.00532	7.63703	-9.51862	7.33e-20	1.67e-18	34.2255
MEDAG	1.00407	5.91258	-12.189	4.02e-30	2.1e-28	57.5757
DACT3	1.00302	6.28242	-15.3054	1.1e-43	2.41e-41	88.5161
TPST1	1.00133	5.68149	-13.7019	1.55e-36	1.57e-34	72.1988
LTBP2	1.00093	7.00488	-11.7674	2.1e-28	9.39e-27	53.662
RNF144A	1.00003	6.5508	-10.5036	1.82e-23	5.41e-22	42.4175
VAV3	-1.01445	8.88766	5.02801	6.91e-07	3.84e-06	4.99124
SELENBP1	-1.02232	9.26691	5.97579	4.34e-09	3.74e-08	9.89465
DUOX2	-1.03541	7.60526	3.68589	0.000253	0.000707	-0.62445
ASCL2	-1.05022	9.09351	5.33006	1.49e-07	9.51e-07	6.47237
ATP10B	-1.05689	10.1417	7.64178	1.09e-13	1.59e-12	20.2395
MEP1A	-1.06839	8.39411	4.83716	1.75e-06	8.82e-06	4.09566
FAM84A	-1.0754	10.2802	7.21381	2.02e-12	2.6e-11	17.3834
ACE2	-1.09003	7.01207	4.95833	9.74e-07	5.23e-06	4.66062
REG3A	-1.09436	7.16123	2.94054	0.003427	0.007068	-3.03452
DPEP1	-1.12008	7.87868	5.10857	4.62e-07	2.67e-06	5.37868
CCL20	-1.14031	9.65996	5.61779	3.21e-08	2.36e-07	7.95479
GUCY2C	-1.1916	8.72135	8.33527	7.44e-16	1.29e-14	25.1399
KRT23	-1.21971	7.1967	4.16824	3.61e-05	0.000128	1.20854
PRAC1	-1.23166	7.01421	3.07738	0.002202	0.004785	-2.63106
CEACAM7	-1.2637	9.1838	3.97695	8.01e-05	0.000257	0.456327
FABP1	-1.3065	10.6194	4.21454	2.97e-05	0.000107	1.39558
DDC	-1.30763	9.1519	8.12128	3.59e-15	5.87e-14	23.5929
SLC26A3	-1.52596	7.99448	4.08294	5.17e-05	0.000175	0.869044
C10orf99	-1.70169	8.81959	6.64274	8.02e-11	8.76e-10	13.7824
OLFM4	-1.87163	10.3194	4.88436	1.4e-06	7.2e-06	4.31424

## Sheet: Table S6
Table S6. The summaries for genes included in the SCS score model
Gene symbol	Function	Expression status
AKAP12	Binding to the regulatory subunit of protein kinase A (PKA) and confining the holoenzyme to discrete locations within the cell	Up-regulated in SCS2
ASCL2	Activating transcription by binding to the E box (5'-CANNTG-3')	Down-regulated in SCS2
A2M	Inhibiting a broad spectrum of proteases, including trypsin, thrombin and collagenase by a bait-and-trap mechanism	Up-regulated in SCS2
FAM13C	Unknown	Up-regulated in SCS2
FAM84A	Involved in cell morphogenesis and cell motility	Down-regulated in SCS2
FSTL1	Paticipated in BMP signaling and protein metabolism	Up-regulated in SCS2
PRKD1	A serine/threonine protein kinase involved in many cellular processes	Up-regulated in SCS2

## Sheet: Table S7
Table S7. Multivariate survival analyses of SCS score and clinical variables in the meta-GEO cohort
	MVA (RFS)		MVA (OS, ADJC unperform)		MVA (OS, ADJC perform)
	HR (95%CI)	p-value	HR (95%CI)	p-value	HR (95%CI)	p-value
Agea	1.01 (0.99-1.02)	0.195	1.07 (1.04-1.10)	< 0.001	1.02 (0.99-1.05)	0.083
Gender (vs. Male)	0.80 (0.58-1.10)	0.199	0.42 (0.25-0.71)	0.001	0.87 (0.48-1.58)	0.654
SCS scorea	1.05 (1.01-1.10)	0.028	0.94 (0.87-1.01)	0.101	1.08 (1.01-1.17)	0.048
Stage (vs. stage I-II)	2.09 (1.51-2.88)	< 0.001	2.24 (1.26-3.96)	0.006	1.20 (0.62-2.33)	0.59
CMS (vs. CMS4)
CMS1	0.68 (0.41-1.12)	0.13	0.60 (0.28-1.28)	0.186	0.65 (0.23-1.78)	0.398
CMS2	0.93 (0.55-1.58)	0.785	0.64 (0.29-1.43)	0.276	0.75 (0.31-1.83)	0.529
CMS3	0.70 (0.35-1.43)	0.333	0.19 (0.05-0.69)	0.012	0.89 (0.24-3.31)	0.862

## Sheet: Table S8
Table S8. Multivariate survival analyses of SCS score and clinical variables in the TCGA-COAD cohort
	MVA (OS, ADJC unperform)		MVA (OS, ADJC perform)
	HR (95%CI)	p-value	HR (95%CI)	p-value
Agea	1.27 (0.51-3.16)	0.614	1.61 (0.42-6.13)	0.486
Gender (vs. Male)	0.72 (0.34-1.52)	0.392	2.20 (0.53-9.13)	0.276
SCS scorea	0.96 (0.39-1.04)	0.319	1.26 (1.09-1.46)	0.001
Stage (vs. stage I-II)	7.64 (3.58-16.34)	< 0.001	1.13 (0.23-5.65)	0.882
CMS (vs. CMS4)
CMS1	1.12 (0.32-3.94)	0.856	2.36 (0.33-17.14)	0.396
CMS2	0.45 (0.11-1.88)	0.273	3.45 (0.54-21.98)	0.188
CMS3	0.46 (0.07-3.12)	0.429	1.24 (0.10-15.25)	0.867

## Sheet: Table S9
Table S9: Differentially expressed genes between SCS2 and SCS3
Cohorts	Genes	log2FC	AveExpr	t	P.Value	adj.P.Val	B
GSE39582	SFRP2	4.64324	7.31777	19.3421	7.82e-48	1.27e-45	98.2608
	PLN	3.33704	6.05774	21.4366	6.61e-54	2.4e-51	112.181
	GREM1	3.28748	7.90875	15.934	1.53e-37	9.52e-36	74.6629
	LINC01279	3.22523	5.5393	26.1703	8.93e-67	2.47e-63	141.647
	MGP	3.22266	8.58905	21.6238	1.94e-54	7.56e-52	113.4
	FNDC1	3.21505	5.35227	19.3877	5.74e-48	9.56e-46	98.5693
	SFRP4	3.17445	5.99615	15.5996	1.64e-36	9.45e-35	72.302
	GAS1	3.15565	6.45537	21.2921	1.71e-53	5.65e-51	111.237
	ASPN	3.10239	7.29756	17.003	8.16e-41	6.96e-39	82.1674
	COL8A1	3.01902	7.18655	16.9932	8.74e-41	7.39e-39	82.0994
	AKAP12	2.95008	7.3325	18.6817	7.11e-46	9.21e-44	93.7707
	SPOCK1	2.93216	6.27938	19.428	4.37e-48	7.39e-46	98.8413
	MAB21L2	2.87561	5.87322	14.0359	1.13e-31	4.59e-30	61.211
	MIR100HG	2.85971	4.07946	24.9944	1.08e-63	1.6e-60	134.593
	SRPX	2.84171	6.0195	20.8964	2.32e-52	6.43e-50	108.64
	COL10A1	2.82466	6.43244	12.5439	4.64e-27	1.41e-25	50.6381
	THBS2	2.80739	8.06034	14.5571	2.74e-33	1.25e-31	64.9127
	EFEMP1	2.80051	7.60181	20.1573	3.19e-50	6.8e-48	103.738
	HOPX	2.79473	6.95422	19.0294	6.58e-47	9.72e-45	96.1403
	TAGLN	2.76379	10.14	18.5097	2.32e-45	2.84e-43	92.5933
	PTGIS	2.75008	6.78955	19.6508	9.66e-49	1.73e-46	100.344
	NEXN	2.73116	5.4947	23.9176	8.38e-61	8.08e-58	127.979
	SPP1	2.72292	8.54123	8.55914	2.88e-15	3.85e-14	23.6906
	FERMT2	2.71411	7.61838	22.6005	3.5e-57	1.84e-54	119.689
	MFAP5	2.70618	5.91585	15.7934	4.14e-37	2.48e-35	73.6707
	PHLDB2	2.69732	6.42389	20.1812	2.72e-50	5.85e-48	103.898
	PRRX1	2.69467	6.6963	18.7854	3.49e-46	4.72e-44	94.4786
	TNS1	2.69118	8.09448	21.5418	3.32e-54	1.27e-51	112.866
	MRC1	2.68983	6.76659	17.6428	9.34e-43	8.96e-41	86.6195
	CNN1	2.67743	7.20454	15.408	6.39e-36	3.54e-34	70.9464
	FAM129A	2.64859	6.35564	24.0259	4.26e-61	4.3e-58	128.651
	CHRDL1	2.64691	5.18714	15.1738	3.38e-35	1.79e-33	69.2879
	C3	2.64441	8.88164	14.4338	6.59e-33	2.91e-31	64.037
	CTHRC1	2.63465	8.81675	13.5064	4.93e-30	1.81e-28	57.4507
	GPNMB	2.62487	8.69156	16.7273	5.66e-40	4.34e-38	80.2393
	CCDC80	2.61792	6.74721	23.8325	1.43e-60	1.22e-57	127.451
	TMEM45A	2.61782	6.19443	19.1053	3.92e-47	5.95e-45	96.6559
	SULF1	2.59632	8.98422	17.635	9.86e-43	9.38e-41	86.5652
	SYNM	2.57996	6.45011	11.9894	2.34e-25	6.41e-24	46.739
	COLEC12	2.57496	5.66779	20.5969	1.69e-51	4.31e-49	106.661
	POSTN	2.5648	9.97471	14.6893	1.07e-33	5.01e-32	65.8518
	FAP	2.56398	6.66407	17.6449	9.21e-43	8.88e-41	86.6333
	COL11A1	2.56108	7.15729	10.2542	3.98e-20	7.81e-19	34.7755
	LOC102725271///NTM	2.5592	6.35885	17.0074	7.92e-41	6.77e-39	82.198
	WWTR1	2.55547	7.69913	22.1503	6.35e-56	2.81e-53	116.805
	SYNPO2	2.55094	7.44391	15.0876	6.24e-35	3.25e-33	68.6768
	DPYD	2.54941	5.83847	19.4618	3.47e-48	5.92e-46	99.0699
	FRMD6	2.54256	6.63851	23.9005	9.33e-61	8.61e-58	127.873
	RSPO3	2.53673	5.02782	18.546	1.81e-45	2.24e-43	92.8421
	TNC	2.53655	7.72608	14.1316	5.69e-32	2.35e-30	61.8909
	CYP1B1	2.53179	5.11892	15.3687	8.45e-36	4.66e-34	70.6682
	MYL9	2.52911	8.57519	16.2608	1.52e-38	1.03e-36	76.9651
	CLMP	2.52778	5.75056	28.2236	5.58e-72	4.12e-68	153.544
	CCL18	2.52324	7.97707	12.1485	7.62e-26	2.15e-24	47.8552
	FABP4	2.50862	4.83546	13.1971	4.47e-29	1.54e-27	55.257
	DPYSL3	2.49951	7.29235	19.9137	1.64e-49	3.33e-47	102.109
	ACTG2	2.49749	8.5704	11.5367	5.63e-24	1.43e-22	43.5776
	ABI3BP	2.49717	5.20862	17.7872	3.42e-43	3.45e-41	87.6189
	TMEM47	2.48765	7.00513	19.5061	2.57e-48	4.45e-46	99.3686
	MYH11	2.48694	8.92157	13.2419	3.25e-29	1.14e-27	55.5751
	MEIS2	2.47777	5.9918	17.2299	1.67e-41	1.48e-39	83.7498
	CD109	2.47557	5.81207	17.9797	9.01e-44	9.37e-42	88.949
	MYLK	2.4716	9.35924	19.767	4.4e-49	8.27e-47	101.125
	ANTXR1	2.47117	8.57475	18.6923	6.61e-46	8.77e-44	93.8427
	ZEB1	2.47108	6.98195	21.3032	1.59e-53	5.36e-51	111.31
	FBN1	2.47098	8.25373	21.0546	8.15e-53	2.38e-50	109.681
	LOX	2.46627	6.08311	16.0098	8.94e-38	5.68e-36	75.1974
	SPARCL1	2.45841	8.72606	19.741	5.25e-49	9.7e-47	100.95
	SLIT2	2.44374	5.81963	21.1358	4.78e-53	1.45e-50	110.213
	LY96	2.4396	5.96105	18.3085	9.27e-45	1.08e-42	91.2136
	STON1	2.43431	5.4572	25.4952	5.15e-65	8.78e-62	137.619
	VGLL3	2.42208	4.60114	25.4735	5.87e-65	9.29e-62	137.488
	SERPING1	2.41669	7.54102	17.9266	1.3e-43	1.34e-41	88.5825
	DES	2.40357	6.62567	11.103	1.16e-22	2.68e-21	40.5718
	CYBRD1	2.38615	7.37763	18.8028	3.1e-46	4.21e-44	94.5974
	BCAT1	2.38092	6.38914	18.3602	6.49e-45	7.69e-43	91.5683
	CFH	2.37453	5.41626	19.9148	1.63e-49	3.33e-47	102.117
	LOC101928916///NNMT	2.36581	8.79821	19.2169	1.83e-47	2.88e-45	97.4131
	RGS2	2.3656	8.49067	16.2479	1.66e-38	1.12e-36	76.8744
	MEIS1	2.36261	5.70226	22.9774	3.15e-58	1.89e-55	122.083
	PCDH7	2.36066	5.81311	22.2025	4.53e-56	2.09e-53	117.141
	AOC3	2.35272	6.21349	18.6341	9.85e-46	1.26e-43	93.4454
	F13A1	2.33308	6.3253	16.0735	5.7e-38	3.67e-36	75.6467
	LMOD1	2.33076	6.26782	17.0019	8.22e-41	6.98e-39	82.16
	CD163	2.32896	7.14595	15.4097	6.31e-36	3.51e-34	70.9584
	ADAM12	2.32644	6.07808	16.4272	4.68e-39	3.33e-37	78.1342
	CDH11	2.31946	8.19686	17.4658	3.21e-42	2.94e-40	85.391
	GNB4	2.31851	7.04165	26.6602	4.88e-68	2.71e-64	144.533
	KCNMA1	2.31427	6.82946	16.6097	1.29e-39	9.66e-38	79.4155
	DDR2	2.31138	7.31289	23.8687	1.14e-60	1.01e-57	127.676
	DCN	2.30491	10.3025	18.955	1.09e-46	1.55e-44	95.6345
	TNFAIP6	2.30331	6.15859	15.2039	2.73e-35	1.45e-33	69.5011
	DSE	2.2915	6.39504	18.8792	1.84e-46	2.54e-44	95.1183
	CCL2	2.29134	7.60445	16.3036	1.12e-38	7.69e-37	77.2661
	OGN	2.28313	4.205	13.2521	3.02e-29	1.06e-27	55.6472
	IGFBP5	2.279	8.844	16.835	2.65e-40	2.1e-38	80.9933
	TPM2	2.27866	8.69232	15.6358	1.27e-36	7.35e-35	72.5574
	ARMCX1	2.27609	6.08372	26.04	1.94e-66	4.79e-63	140.874
	FHL1	2.27453	8.03536	17.6322	1.01e-42	9.49e-41	86.5455
	PDLIM3	2.27396	7.11024	20.2737	1.46e-50	3.24e-48	104.515
	RAB31	2.27036	8.66392	18.7004	6.25e-46	8.4e-44	93.8981
	PDGFC	2.26805	7.54335	18.0541	5.38e-44	5.81e-42	89.4624
	WISP1	2.26616	5.48344	18.8414	2.38e-46	3.28e-44	94.8605
	COL14A1	2.24998	5.6979	17.9884	8.48e-44	8.9e-42	89.0093
	COL6A2	2.24542	8.84163	16.0883	5.13e-38	3.33e-36	75.7505
	AEBP1	2.23319	8.09225	16.7985	3.43e-40	2.67e-38	80.7382
	SGCE	2.22903	5.34466	22.1295	7.26e-56	3.16e-53	116.671
	ZFPM2	2.22641	4.08937	22.6738	2.19e-57	1.21e-54	120.156
	MRGPRF	2.22609	5.82808	18.4105	4.59e-45	5.53e-43	91.9133
	GUCY1A3	2.22564	7.21481	17.6337	9.95e-43	9.43e-41	86.5563
	TIMP2	2.22354	9.7346	21.6902	1.26e-54	4.99e-52	113.831
	KCTD12	2.2212	7.99907	15.7685	4.94e-37	2.94e-35	73.4952
	AHNAK2	2.21951	6.70376	11.5183	6.41e-24	1.61e-22	43.4499
	C1S	2.21231	9.52	20.3593	8.26e-51	1.91e-48	105.084
	MAP1B	2.20663	6.30017	19.1099	3.8e-47	5.81e-45	96.6875
	COL15A1	2.20639	8.67788	16.2087	2.19e-38	1.46e-36	76.5986
	MAFB	2.20576	7.95962	19.5713	1.65e-48	2.93e-46	99.8083
	FBLN1	2.20539	7.45301	15.9019	1.92e-37	1.18e-35	74.4367
	NXN	2.20348	7.84651	19.5618	1.76e-48	3.1e-46	99.7445
	SYNC	2.2017	4.42432	21.3024	1.6e-53	5.36e-51	111.304
	PLXDC2	2.20001	6.16703	20.2148	2.17e-50	4.71e-48	104.123
	SPON1	2.18408	7.23033	11.9174	3.89e-25	1.05e-23	46.2349
	LHFP	2.18268	6.7057	24.9615	1.32e-63	1.83e-60	134.393
	HSPB8	2.17962	5.96297	17.6181	1.11e-42	1.04e-40	86.4475
	FIBIN	2.17792	6.44385	19.2517	1.45e-47	2.31e-45	97.6492
	NOX4	2.17456	4.43478	17.05	5.87e-41	5.06e-39	82.4955
	SSPN	2.173	6.01914	19.3584	7e-48	1.15e-45	98.3712
	FBXO32	2.16725	7.01323	18.1358	3.06e-44	3.39e-42	90.0252
	BICC1	2.15307	5.24681	21.875	3.78e-55	1.55e-52	115.028
	SNAI2	2.14868	6.50311	17.2866	1.12e-41	1.01e-39	84.1449
	MNDA	2.14577	5.56579	15.0523	8.02e-35	4.14e-33	68.4268
	ADH1B	2.14257	4.70878	9.31199	2.2e-17	3.53e-16	28.5169
	MMP2	2.14131	9.29373	16.9921	8.81e-41	7.43e-39	82.0913
	GPX3	2.14127	7.3423	12.6914	1.63e-27	5.06e-26	51.6791
	SERPINF1	2.14024	8.79986	16.3623	7.4e-39	5.18e-37	77.6786
	ISLR	2.13591	6.52082	16.0046	9.28e-38	5.87e-36	75.1609
	LOC100509457///HLA-DQA2///HLA-DQA1	2.13559	8.43739	11.3142	2.67e-23	6.52e-22	42.0321
	INHBA	2.13448	8.18481	11.8583	5.89e-25	1.58e-23	45.8216
	CPA3	2.1311	6.27698	12.7229	1.3e-27	4.08e-26	51.9014
	VCAM1	2.12197	6.93118	20.5398	2.48e-51	6.03e-49	106.283
	CALD1	2.11813	10.1723	20.8793	2.6e-52	7.02e-50	108.527
	FCGR2B	2.11708	5.3689	15.4197	5.88e-36	3.29e-34	71.0295
	TCEAL7	2.11679	3.98355	24.5433	1.72e-62	1.91e-59	131.841
	CRYAB	2.11165	6.62991	19.2437	1.53e-47	2.42e-45	97.595
	LOC100506718///FLRT2	2.11164	5.62798	26.5038	1.23e-67	4.55e-64	143.615
	GPC6	2.10911	6.37802	24.7767	4.1e-63	5.35e-60	133.268
	ZEB2	2.10292	4.89515	35.302	2.76e-88	3.06e-84	190.719
	CYR61	2.09698	8.90182	15.9181	1.71e-37	1.06e-35	74.5511
	MS4A4A	2.0947	6.47394	16.0484	6.8e-38	4.37e-36	75.4698
	GUCY1B3	2.0939	6.90137	22.6392	2.73e-57	1.47e-54	119.935
	APOD	2.09193	6.6139	10.8354	7.41e-22	1.62e-20	38.7312
	BEX4	2.09035	5.47486	15.5972	1.67e-36	9.59e-35	72.2849
	TUBB6	2.08813	7.82783	19.3626	6.8e-48	1.13e-45	98.3997
	CFHR1///CFH	2.08715	6.92461	16.4615	3.68e-39	2.63e-37	78.3754
	PRKAR2B	2.08705	5.4249	15.0183	1.02e-34	5.22e-33	68.186
	ARMCX2	2.08644	6.33332	18.8843	1.77e-46	2.47e-44	95.1532
	CXCL13	2.08132	5.38676	8.88612	3.54e-16	5.13e-15	25.7651
	ADAMTS2	2.07337	7.19938	14.5542	2.79e-33	1.27e-31	64.8926
	VCAN	2.07336	9.46794	15.7851	4.39e-37	2.62e-35	73.6124
	MDFIC	2.06806	6.98779	21.155	4.21e-53	1.32e-50	110.339
	LOXL1	2.06567	6.8124	15.8921	2.06e-37	1.26e-35	74.3678
	CSF2RB	2.06499	6.01637	15.818	3.48e-37	2.1e-35	73.8445
	OSMR	2.05827	6.46601	22.0577	1.16e-55	4.92e-53	116.208
	CFL2	2.04824	6.14956	18.0066	7.47e-44	7.96e-42	89.1351
	COL6A3	2.04169	10.4697	19.1571	2.75e-47	4.24e-45	97.0076
	PLPP4	2.03572	5.39525	12.571	3.83e-27	1.17e-25	50.8296
	CXCL12	2.03563	6.93593	15.2443	2.05e-35	1.1e-33	69.7875
	FN1	2.03492	11.1403	10.7195	1.65e-21	3.51e-20	37.9376
	IL1R1	2.0346	7.38982	22.0444	1.26e-55	5.27e-53	116.123
	GLT8D2	2.03261	6.3697	21.7408	9.06e-55	3.65e-52	114.159
	C7	2.03113	5.10739	11.7012	1.78e-24	4.65e-23	44.7241
	CLEC2B	2.02581	7.35529	17.6412	9.45e-43	9.03e-41	86.6079
	STEAP4	2.02426	5.14614	16.753	4.72e-40	3.65e-38	80.4193
	C1R	2.02391	8.62536	17.8865	1.72e-43	1.76e-41	88.3057
	SDC2	2.02182	7.35072	16.8892	1.81e-40	1.49e-38	81.3726
	CCL8	2.01729	5.99481	11.8077	8.42e-25	2.23e-23	45.4674
	S100A8	2.01705	7.91499	8.81335	5.66e-16	8.07e-15	25.3004
	FGF7P3///FGF7P6///FGF7	2.01567	3.97442	20.3127	1.13e-50	2.55e-48	104.774
	FCGR3B///FCGR3A	2.01236	5.91209	10.5475	5.37e-21	1.11e-19	36.7636
	WIPF1	2.01219	6.59731	25.7459	1.13e-65	2.29e-62	139.121
	DPT	2.01175	5.95	14.7116	9.09e-34	4.3e-32	66.0101
	MXRA5	2.01107	8.62455	13.6132	2.3e-30	8.62e-29	58.2089
	GPX8	2.00934	6.48388	16.135	3.69e-38	2.41e-36	76.0797
	CRISPLD2	2.00716	7.67964	19.2054	1.98e-47	3.07e-45	97.3348
	NRP1	1.99842	6.50051	19.7458	5.08e-49	9.46e-47	100.983
	PRKD1	1.99509	4.40686	23.0078	2.59e-58	1.6e-55	122.276
	RUNX1T1	1.99346	5.42593	24.6999	6.57e-63	7.71e-60	132.799
	PMP22	1.99114	8.72715	20.8146	3.99e-52	1.05e-49	108.1
	GJC1	1.99029	5.73619	17.2641	1.31e-41	1.17e-39	83.9885
	QKI	1.98928	7.12099	17.403	4.97e-42	4.53e-40	84.9546
	KCNMB1	1.98637	5.83165	14.9788	1.35e-34	6.84e-33	67.9054
	COMP	1.98593	5.47161	9.79067	9.12e-19	1.61e-17	31.6697
	ADAMTS1	1.98466	6.83983	15.3066	1.31e-35	7.15e-34	70.2285
	COL5A2	1.98239	9.21213	16.3012	1.14e-38	7.8e-37	77.249
	CXCR4	1.98131	8.47653	13.9365	2.29e-31	9.14e-30	60.5045
	DCLK1	1.97721	3.89336	18.6143	1.13e-45	1.44e-43	93.3099
	OLFML2B	1.97719	6.77256	17.3616	6.64e-42	6.03e-40	84.6669
	MAF	1.96969	7.67835	23.2798	4.62e-59	3.3e-56	123.992
	UBE2E2	1.96618	6.34335	17.3089	9.59e-42	8.68e-40	84.2998
	TWIST1	1.96222	4.80547	15.8206	3.42e-37	2.07e-35	73.8626
	ANGPTL2	1.96015	7.57649	18.9063	1.53e-46	2.14e-44	95.3026
	TIMP3	1.95623	8.77898	14.9261	1.97e-34	9.76e-33	67.5314
	MITF	1.95522	5.96333	20.0036	8.95e-50	1.87e-47	102.712
	NDN	1.95399	6.4936	18.6981	6.35e-46	8.48e-44	93.8829
	KIAA1462	1.95327	4.4267	22.4264	1.07e-56	5.39e-54	118.576
	TSPAN2	1.95321	5.52765	12.6017	3.08e-27	9.44e-26	51.0459
	CAV2	1.9525	7.18306	15.2341	2.2e-35	1.18e-33	69.715
	ECM2	1.94774	5.20647	18.4019	4.87e-45	5.83e-43	91.8549
	GFPT2	1.94741	5.14995	18.9626	1.04e-46	1.48e-44	95.6861
	VSIG4	1.94671	6.49393	14.2457	2.52e-32	1.07e-30	62.7013
	TSPYL5	1.94514	4.93746	23.7383	2.57e-60	2.04e-57	126.863
	ENPP2	1.94304	7.26993	15.0617	7.5e-35	3.88e-33	68.4937
	NARR///RAB34	1.94036	6.98102	21.5285	3.62e-54	1.36e-51	112.779
	HSD17B6	1.9361	4.91856	14.2127	3.19e-32	1.34e-30	62.4667
	BGN	1.93504	7.72552	13.8869	3.27e-31	1.28e-29	60.1523
	CNRIP1	1.93327	6.36823	24.3587	5.4e-62	5.7e-59	130.706
	COL5A1	1.92861	8.72231	14.6631	1.28e-33	6.02e-32	65.6658
	C11orf96	1.9246	8.87224	15.8132	3.6e-37	2.17e-35	73.811
	LAYN	1.92248	5.04024	23.1897	8.17e-59	5.66e-56	123.424
	PKD2	1.92099	6.20866	21.1548	4.21e-53	1.32e-50	110.338
	DACT1	1.91938	6.0054	14.1042	6.93e-32	2.84e-30	61.6958
	PALLD	1.91427	9.69345	19.5074	2.55e-48	4.45e-46	99.3773
	EVI2A	1.91343	5.76797	17.2698	1.26e-41	1.13e-39	84.028
	BNC2	1.90889	5.58334	21.4541	5.9e-54	2.18e-51	112.295
	AMOTL1	1.90808	6.61285	23.795	1.8e-60	1.48e-57	127.217
	CTSK	1.90535	9.00994	16.8901	1.8e-40	1.49e-38	81.3785
	ARL4C	1.90421	7.49194	17.2053	1.98e-41	1.75e-39	83.5788
	CRISPLD1	1.9025	3.81901	20.9742	1.39e-52	3.89e-50	109.152
	NAP1L3	1.89517	3.56133	22.2076	4.38e-56	2.07e-53	117.173
	CAV1	1.89318	8.49405	16.8302	2.75e-40	2.17e-38	80.9594
	NCF2	1.89233	5.7629	12.7521	1.06e-27	3.34e-26	52.1081
	BCL2A1	1.89233	5.83983	10.2334	4.59e-20	8.95e-19	34.6348
	ZNF521	1.89177	4.63129	22.5504	4.82e-57	2.48e-54	119.369
	ANOS1	1.88892	6.06032	11.9558	2.97e-25	8.1e-24	46.5037
	ACTA2	1.88835	11.066	17.5831	1.42e-42	1.32e-40	86.2056
	NR3C1	1.8845	7.65394	20.3702	7.67e-51	1.81e-48	105.157
	ANXA1	1.88231	9.04986	12.1141	9.72e-26	2.73e-24	47.6135
	BASP1	1.88155	8.0222	15.9085	1.83e-37	1.13e-35	74.4835
	MYO5A	1.88018	5.65951	26.3109	3.87e-67	1.22e-63	142.478
	TNFSF13B	1.87838	6.74249	13.9832	1.64e-31	6.64e-30	60.8366
	GEM	1.87736	8.13672	14.7118	9.08e-34	4.3e-32	66.0114
	FGL2	1.87422	7.1938	13.8111	5.61e-31	2.16e-29	59.6142
	RUNX2	1.87401	6.66753	14.3173	1.51e-32	6.53e-31	63.2098
	BHLHE41	1.87068	6.86959	11.7892	9.58e-25	2.53e-23	45.3385
	AXL	1.8655	7.32263	19.8113	3.27e-49	6.35e-47	101.423
	ACKR1	1.86453	5.77626	14.1018	7.05e-32	2.88e-30	61.6786
	CHST15	1.86345	6.86428	16.6715	8.38e-40	6.38e-38	79.8483
	EBF1	1.86283	5.07137	22.1551	6.15e-56	2.78e-53	116.836
	HCLS1	1.86125	6.98143	16.7421	5.1e-40	3.92e-38	80.343
	TNFSF4	1.85902	4.81542	15.3098	1.28e-35	7.01e-34	70.2513
	VIM	1.85729	10.9325	19.0862	4.47e-47	6.73e-45	96.5263
	FEZ1	1.85584	5.93528	23.0492	1.99e-58	1.3e-55	122.537
	SAMSN1	1.85425	6.01085	14.8158	4.33e-34	2.08e-32	66.749
	HTRA1	1.85301	8.18358	16.5759	1.64e-39	1.22e-37	79.1781
	IQCJ-SCHIP1///SCHIP1	1.8515	4.69585	21.1548	4.21e-53	1.32e-50	110.338
	SLC24A3	1.84951	6.31548	18.5878	1.35e-45	1.72e-43	93.1285
	PTPRC	1.84929	6.81314	13.8529	4.16e-31	1.62e-29	59.9107
	TFPI	1.84712	6.98121	14.6283	1.65e-33	7.62e-32	65.4185
	C1orf162	1.84612	5.89904	15.4138	6.13e-36	3.41e-34	70.9872
	GULP1	1.84462	6.56989	12.1213	9.24e-26	2.59e-24	47.6641
	FXYD6	1.84135	6.89445	16.6264	1.15e-39	8.65e-38	79.5324
	GNG2	1.84062	6.31898	22.3431	1.83e-56	9e-54	118.043
	CD14	1.83904	8.25615	13.7832	6.84e-31	2.62e-29	59.4162
	FCGR1B	1.83389	5.24635	14.288	1.87e-32	7.97e-31	63.0018
	GNG11	1.83266	7.13442	18.0039	7.62e-44	8.08e-42	89.116
	RORA	1.82875	5.6151	14.9051	2.29e-34	1.12e-32	67.3826
	TYROBP	1.82271	7.56704	13.4977	5.25e-30	1.92e-28	57.3889
	CD69	1.82241	4.22754	14.3664	1.07e-32	4.62e-31	63.5588
	C10orf10	1.82108	7.44439	15.9925	1.01e-37	6.38e-36	75.0759
	KLHL5	1.81882	6.97158	16.3902	6.08e-39	4.29e-37	77.8745
	HOXC6	1.81774	5.54966	7.44364	2.78e-12	2.54e-11	16.9079
	LUM	1.81565	10.2098	17.0397	6.31e-41	5.42e-39	82.4236
	DAPK1	1.81301	6.34427	13.2875	2.35e-29	8.3e-28	55.8979
	RBMS3	1.81066	5.54325	20.8816	2.56e-52	7e-50	108.542
	TRIB2	1.80953	6.80108	13.89	3.19e-31	1.26e-29	60.1743
	HMCN1	1.80931	4.50524	19.2149	1.86e-47	2.9e-45	97.3994
	RDX	1.80868	6.8596	12.2574	3.53e-26	1.01e-24	48.6206
	SCG2	1.80709	4.42624	15.1809	3.21e-35	1.7e-33	69.3381
	MYH10	1.80678	7.58812	12.7422	1.14e-27	3.57e-26	52.038
	CLEC7A	1.80637	5.9431	16.8792	1.95e-40	1.59e-38	81.3027
	JAM3	1.80447	7.31565	23.0574	1.89e-58	1.27e-55	122.59
	CILP	1.79994	5.49951	13.6595	1.65e-30	6.24e-29	58.5372
	CYBB	1.79959	6.4881	14.5633	2.62e-33	1.2e-31	64.9567
	CDKN2B	1.79645	5.8424	13.1489	6.3e-29	2.15e-27	54.9157
	COL6A1	1.79382	9.47174	16.1673	2.93e-38	1.93e-36	76.3071
	AKT3	1.79142	6.01159	25.8703	5.37e-66	1.19e-62	139.864
	PLXNC1	1.78869	6.13167	19.3061	9.99e-48	1.6e-45	98.017
	PCOLCE	1.78807	7.98967	16.6096	1.29e-39	9.66e-38	79.4149
	CLU	1.78729	7.19979	10.77	1.16e-21	2.51e-20	38.2827
	TGFB1I1	1.78438	8.12187	15.9115	1.79e-37	1.11e-35	74.5042
	C3orf80	1.78267	3.50274	20.5705	2.02e-51	4.97e-49	106.486
	TCF4	1.77881	8.56664	20.2978	1.25e-50	2.79e-48	104.675
	MOXD1	1.77789	5.87543	19.6917	7.32e-49	1.33e-46	100.619
	HACD4	1.77659	5.24671	19.8801	2.05e-49	4.1e-47	101.884
	GJA1	1.76962	8.54964	14.9595	1.55e-34	7.74e-33	67.7689
	CTGF	1.76951	9.1607	14.7614	6.37e-34	3.03e-32	66.3635
	EGR2	1.7689	5.89797	16.983	9.39e-41	7.88e-39	82.0281
	EVI2B	1.76655	6.44389	13.5485	3.65e-30	1.35e-28	57.7498
	C5AR1	1.76619	6.3727	14.2857	1.9e-32	8.09e-31	62.9852
	C1QB	1.76554	7.71052	11.9435	3.24e-25	8.8e-24	46.4176
	EMILIN1	1.76312	6.68063	17.1406	3.11e-41	2.7e-39	83.1276
	ALOX5	1.75964	7.27082	12.0572	1.45e-25	4.02e-24	47.2146
	MPEG1	1.75789	6.93806	13.7993	6.1e-31	2.34e-29	59.5299
	HEG1	1.75666	7.68637	23.3467	3.03e-59	2.24e-56	124.413
	COL1A2	1.75599	11.7507	14.2296	2.83e-32	1.19e-30	62.5866
	THBS4	1.75503	5.87375	12.5061	6.07e-27	1.82e-25	50.3719
	FCER1G	1.7533	7.61753	12.7058	1.47e-27	4.58e-26	51.7812
	ATP8B2	1.75229	6.06222	26.5406	9.9e-68	4.39e-64	143.831
	FAM198B	1.75175	8.25126	12.853	5.17e-28	1.67e-26	52.8211
	EFEMP2	1.74899	7.32196	19.0599	5.34e-47	7.95e-45	96.3474
	PTRF	1.74877	8.17653	17.9936	8.18e-44	8.63e-42	89.0453
	GIMAP8	1.74537	4.90046	18.0573	5.26e-44	5.74e-42	89.4848
	RARRES1	1.74426	7.23442	8.17323	3.27e-14	3.92e-13	21.2895
	JAZF1	1.74128	5.32568	19.0604	5.32e-47	7.95e-45	96.3512
	MPDZ	1.74124	5.6312	20.3884	6.8e-51	1.62e-48	105.278
	VIP	1.73867	4.00181	10.4174	1.31e-20	2.64e-19	35.8798
	FCGR2A	1.73496	6.60012	13.3033	2.1e-29	7.44e-28	56.0103
	SELM	1.73358	8.04013	13.3854	1.17e-29	4.19e-28	56.5921
	MRVI1	1.7334	7.58645	18.3215	8.48e-45	9.94e-43	91.3025
	SLC2A3	1.73229	7.35994	11.8305	7.17e-25	1.91e-23	45.6272
	CHST11	1.73089	6.16902	18.0321	6.26e-44	6.74e-42	89.3108
	GPM6B	1.72805	5.39358	12.7583	1.01e-27	3.2e-26	52.152
	GIMAP6	1.72642	5.71204	16.8731	2.03e-40	1.64e-38	81.26
	DOCK4	1.72428	5.67878	16.544	2.06e-39	1.5e-37	78.9547
	S1PR3	1.72296	6.35052	16.2223	1.99e-38	1.33e-36	76.6944
	CD36	1.72276	4.79677	12.8161	6.72e-28	2.15e-26	52.5604
	ITGB2	1.72246	7.08415	14.0221	1.24e-31	5.05e-30	61.1129
	CLIC2	1.7221	4.66123	19.9625	1.18e-49	2.44e-47	102.437
	PDGFRL	1.7217	5.16921	14.1582	4.71e-32	1.95e-30	62.0797
	JAM2	1.72011	5.10927	19.4233	4.51e-48	7.57e-46	98.8096
	PRICKLE2	1.71801	5.40069	20.4637	4.11e-51	9.91e-49	105.778
	ADGRL2	1.71715	5.29949	18.4217	4.25e-45	5.15e-43	91.9903
	SYNE1	1.71262	5.18834	23.6106	5.74e-60	4.38e-57	126.067
	EML1	1.71222	5.06717	18.0294	6.38e-44	6.83e-42	89.2919
	ADGRL4	1.70973	6.17206	18.8079	2.99e-46	4.09e-44	94.632
	ADAMTS12	1.70827	6.9364	13.2443	3.19e-29	1.12e-27	55.5918
	PTPRM	1.7058	6.6248	25.5324	4.11e-65	7.6e-62	137.842
	GPR34	1.70569	5.25512	12.5289	5.16e-27	1.56e-25	50.5322
	CMAHP	1.70466	4.68632	16.6342	1.09e-39	8.21e-38	79.5872
	DOCK8	1.70249	5.30292	16.3965	5.82e-39	4.12e-37	77.9186
	CHRDL2	1.70243	5.46372	9.98277	2.51e-19	4.6e-18	32.9509
	MS4A7	1.70218	6.78006	15.4258	5.63e-36	3.17e-34	71.0721
	FSTL1	1.70168	9.57348	19.0087	7.58e-47	1.11e-44	95.9993
	CD93	1.69764	7.89971	17.1638	2.65e-41	2.31e-39	83.2893
	HLA-DPB1	1.69626	9.24461	12.1686	6.61e-26	1.87e-24	47.9966
	P2RY14	1.69392	5.36868	14.3126	1.57e-32	6.74e-31	63.1764
	RASSF2	1.69328	6.0179	19.664	8.83e-49	1.59e-46	100.433
	LOC100509457///HLA-DQA1	1.69176	6.50223	5.02105	1.13e-06	3.63e-06	4.2804
	FPR3	1.68916	6.31017	13.0776	1.05e-28	3.53e-27	54.4104
	THBD	1.68833	6.20514	18.6834	7.03e-46	9.16e-44	93.782
	ALOX5AP	1.68609	7.92374	12.4069	1.23e-26	3.62e-25	49.6723
	TRIM22	1.6847	8.04471	12.0314	1.74e-25	4.8e-24	47.0339
	LAMA4	1.68462	7.38087	19.7769	4.12e-49	7.8e-47	101.192
	SPARC	1.68436	10.8732	16.0116	8.83e-38	5.62e-36	75.2102
	DFNA5	1.68078	5.90205	16.697	7e-40	5.35e-38	80.0275
	PXDN	1.67951	8.14882	16.5935	1.45e-39	1.08e-37	79.3013
	ANK2	1.67839	4.52467	15.7558	5.41e-37	3.2e-35	73.4056
	EMP3	1.67672	7.72088	14.4857	4.55e-33	2.03e-31	64.406
	C1QA	1.67607	7.78382	11.9723	2.64e-25	7.22e-24	46.6195
	AMIGO2	1.67599	7.73348	9.90823	4.14e-19	7.49e-18	32.4528
	PRKCDBP	1.67449	6.63262	13.8896	3.2e-31	1.26e-29	60.1714
	ITGA5	1.67345	7.48272	14.2464	2.51e-32	1.06e-30	62.706
	RARRES2	1.67126	8.28499	13.8118	5.58e-31	2.16e-29	59.6188
	FLNA	1.66919	8.70516	14.4876	4.49e-33	2.01e-31	64.4189
	GLYR1///SEPT6	1.66745	6.48968	16.532	2.24e-39	1.61e-37	78.8705
	ALDH1A3	1.66658	7.04222	13.687	1.36e-30	5.14e-29	58.7331
	RFTN1	1.66656	7.70508	18.2453	1.43e-44	1.64e-42	90.7789
	COL12A1	1.66613	9.64433	11.7496	1.27e-24	3.33e-23	45.0615
	PPP1R3C	1.66583	4.96467	13.6976	1.26e-30	4.79e-29	58.8078
	CLIP4	1.65994	4.39563	21.0993	6.07e-53	1.82e-50	109.974
	ITGAM	1.6594	5.83096	15.7239	6.78e-37	3.99e-35	73.18
	LDB2	1.65824	5.65425	20.6568	1.14e-51	2.93e-49	107.058
	LGALS1	1.65662	10.9024	16.8759	1.99e-40	1.62e-38	81.2794
	PTGS2	1.65641	5.92231	7.4856	2.17e-12	2.02e-11	17.1538
	PECAM1	1.65641	8.22796	17.8523	2.18e-43	2.23e-41	88.0691
	C10orf128	1.65624	6.06647	20.8243	3.74e-52	9.99e-50	108.164
	HSPA2	1.65463	6.64963	12.6867	1.68e-27	5.22e-26	51.6462
	THBS1	1.6516	8.10393	13.2194	3.81e-29	1.32e-27	55.4153
	CMTM3	1.65147	7.19781	18.0551	5.34e-44	5.8e-42	89.4692
	SLFN11	1.64899	5.29087	18.9828	9.05e-47	1.3e-44	95.8234
	MSRB3	1.64463	7.50536	19.8627	2.31e-49	4.57e-47	101.768
	SERPINE1	1.64431	7.11973	10.2719	3.53e-20	6.93e-19	34.8947
	PLEKHO1	1.6431	6.5771	17.6948	6.51e-43	6.38e-41	86.9794
	MLLT11	1.64271	6.6812	16.8674	2.11e-40	1.7e-38	81.2201
	ABCA8	1.64176	4.24719	10.9796	2.73e-22	6.15e-21	39.7217
	HTR2B	1.64142	3.64693	12.0069	2.07e-25	5.68e-24	46.8618
	RGS1	1.64118	8.62607	11.2481	4.23e-23	1e-21	41.5747
	BCHE	1.63963	3.29581	9.50255	6.23e-18	1.04e-16	29.7649
	FCGR3B	1.6388	5.94034	11.4972	7.43e-24	1.86e-22	43.303
	PNMA1	1.63831	6.97731	14.4773	4.83e-33	2.15e-31	64.3461
	FBLN5	1.63743	6.40892	16.3371	8.84e-39	6.14e-37	77.5015
	HDGFRP3	1.6366	6.25678	12.7888	8.16e-28	2.59e-26	52.3675
	PDE1A	1.63631	4.34825	21.4183	7.46e-54	2.67e-51	112.061
	SLAMF8	1.63628	5.92431	14.4764	4.86e-33	2.16e-31	64.3402
	TMTC1	1.63585	5.59925	20.3334	9.81e-51	2.24e-48	104.913
	IFI44L	1.63513	5.76904	7.00998	3.51e-11	2.69e-10	14.4137
	COX7A1	1.63095	6.87346	18.4262	4.12e-45	5.01e-43	92.0215
	C1QC	1.63022	8.29111	11.3423	2.19e-23	5.39e-22	42.2271
	OLFML1	1.63011	5.54125	22.3368	1.9e-56	9.17e-54	118.002
	ITGBL1	1.63002	5.87157	10.7825	1.07e-21	2.32e-20	38.3683
	ARHGAP29	1.62994	6.77668	12.9816	2.07e-28	6.82e-27	53.7308
	A2M	1.62859	9.8057	16.9438	1.24e-40	1.03e-38	81.7543
	MSN	1.62848	9.17285	17.721	5.42e-43	5.34e-41	87.161
	RBMS1	1.62685	8.25439	14.9751	1.39e-34	7e-33	67.8794
	LMO3	1.62505	5.13448	11.2904	3.15e-23	7.63e-22	41.8672
	SRGN	1.62504	9.89851	13.2092	4.1e-29	1.42e-27	55.343
	LAPTM5	1.62415	9.19777	14.2196	3.04e-32	1.27e-30	62.516
	FAM126A	1.62384	6.25361	14.7865	5.33e-34	2.55e-32	66.5414
	KCNE4	1.62257	4.86257	18.2601	1.29e-44	1.49e-42	90.8806
	C14orf132	1.62127	5.21364	19.3531	7.26e-48	1.18e-45	98.3354
	MXRA7	1.62114	9.71564	16.8135	3.09e-40	2.42e-38	80.8429
	PI15	1.62064	5.03149	12.3284	2.14e-26	6.22e-25	49.1198
	OLFML3	1.6199	7.22163	11.9159	3.93e-25	1.06e-23	46.2242
	VEGFC	1.61895	5.41495	18.1913	2.08e-44	2.33e-42	90.4072
	MCC	1.61835	5.24053	22.7482	1.36e-57	7.72e-55	120.629
	FYN	1.61624	7.59954	14.6223	1.72e-33	7.94e-32	65.3757
	TSHZ3	1.60888	5.33275	24.6991	6.61e-63	7.71e-60	132.794
	PRICKLE1	1.60757	6.28689	16.2316	1.86e-38	1.25e-36	76.7598
	EDNRA	1.60106	7.13699	11.272	3.58e-23	8.61e-22	41.7399
	PIK3CG	1.60063	5.16204	17.4725	3.06e-42	2.81e-40	85.4377
	IFIT1	1.59938	6.2892	8.16253	3.5e-14	4.18e-13	21.2237
	FLI1	1.59728	5.43479	21.1447	4.5e-53	1.39e-50	110.272
	SAMD4A	1.59673	7.08553	16.5608	1.83e-39	1.34e-37	79.0727
	OLR1	1.59556	3.7908	10.753	1.31e-21	2.81e-20	38.1668
	TUBA1A	1.59533	10.1019	18.144	2.89e-44	3.22e-42	90.0818
	C16orf54	1.59457	3.82393	12.7772	8.86e-28	2.81e-26	52.2854
	MEF2C	1.59387	6.62468	18.5627	1.61e-45	2e-43	92.9565
	HSD11B1	1.59202	5.36984	10.8782	5.51e-22	1.22e-20	39.0245
	SOX7	1.59184	4.61493	15.0707	7.04e-35	3.64e-33	68.5575
	CYTIP	1.58585	5.63552	11.4747	8.7e-24	2.17e-22	43.1461
	MFAP4	1.58267	5.8396	13.939	2.25e-31	9.01e-30	60.5224
	FAM171B	1.58224	4.80438	20.7025	8.39e-52	2.19e-49	107.36
	MIR8071-2///MIR8071-1///IGHV4-31///IGHM///IGHG2///IGHG1	1.58057	11.6352	6.32444	1.61e-09	9.12e-09	10.6618
	BAG2	1.57921	6.37813	7.96562	1.18e-13	1.32e-12	20.0206
	GLIS2	1.57891	6.12408	15.776	4.68e-37	2.79e-35	73.5483
	MN1	1.57819	4.39463	15.4503	4.73e-36	2.67e-34	71.2458
	RERG	1.57765	5.27777	16.9068	1.6e-40	1.33e-38	81.4956
	SMARCA1	1.57701	5.69094	17.1654	2.62e-41	2.29e-39	83.3009
	AQP1	1.57698	7.26453	10.3457	2.14e-20	4.24e-19	35.3938
	TUSC3	1.5768	5.86008	18.9294	1.3e-46	1.84e-44	95.4601
	NUAK1	1.57667	6.79247	15.5728	1.98e-36	1.14e-34	72.1124
	TGFB1	1.57572	6.94645	12.2859	2.89e-26	8.32e-25	48.8207
	FAM101B	1.57551	7.08116	17.1857	2.27e-41	2e-39	83.4422
	CCL11	1.57532	6.77774	8.36661	9.75e-15	1.24e-13	22.486
	GNAI1	1.57411	6.14783	10.3444	2.16e-20	4.28e-19	35.3847
	STOM	1.57236	8.81677	17.6878	6.83e-43	6.67e-41	86.9312
	CECR1	1.56877	7.06881	13.0261	1.51e-28	5.03e-27	54.0462
	PGM5	1.56675	5.59125	8.69762	1.19e-15	1.65e-14	24.5648
	LIX1L	1.56577	7.13088	21.3271	1.36e-53	4.71e-51	111.466
	CCL21	1.56262	6.1303	11.2267	4.91e-23	1.16e-21	41.4265
	PEG3	1.56048	4.12766	18.2352	1.54e-44	1.75e-42	90.7091
	TPSB2	1.55918	7.15625	11.0698	1.46e-22	3.36e-21	40.343
	FAM20C	1.55611	6.35988	17.7417	4.7e-43	4.69e-41	87.3043
	TIE1	1.55464	4.98217	16.2209	2.01e-38	1.34e-36	76.6844
	HLA-DRA	1.5544	10.5816	9.04298	1.28e-16	1.93e-15	26.7723
	HLA-DPA1	1.55316	10.8502	10.558	5e-21	1.04e-19	36.8354
	KANK2	1.55148	7.95862	18.2511	1.38e-44	1.58e-42	90.8189
	CCL19	1.54535	5.72886	9.90436	4.25e-19	7.68e-18	32.4269
	FRY	1.54472	5.69685	14.3691	1.05e-32	4.54e-31	63.5781
	ELK3	1.54444	7.60696	16.1734	2.81e-38	1.86e-36	76.3499
	LTBP1	1.53909	7.90292	14.5594	2.69e-33	1.23e-31	64.9295
	RGS4	1.53788	5.12987	14.9021	2.34e-34	1.14e-32	67.3616
	SELL	1.53662	5.45542	11.4673	9.16e-24	2.28e-22	43.0951
	CD53	1.53655	8.20397	13.0385	1.38e-28	4.62e-27	54.1341
	EPB41L3	1.53409	5.46586	10.7062	1.81e-21	3.84e-20	37.8463
	PALMD	1.53148	4.68386	16.864	2.16e-40	1.74e-38	81.1962
	RAI14	1.53002	7.23578	15.1313	4.57e-35	2.4e-33	68.9865
	PDPN	1.52986	6.6088	14.4782	4.8e-33	2.14e-31	64.3527
	KIF26B	1.52905	5.45939	12.0999	1.07e-25	3e-24	47.5138
	IL10RA	1.52571	6.21183	16.8869	1.84e-40	1.51e-38	81.3564
	CXCL9	1.52461	7.16302	7.08146	2.32e-11	1.83e-10	14.8187
	CEP170P1///CEP170	1.52439	7.04249	16.3417	8.56e-39	5.97e-37	77.5338
	CLIC4	1.52222	9.08877	17.9843	8.72e-44	9.12e-42	88.9807
	ADAMTS5	1.52138	6.18845	14.5539	2.8e-33	1.27e-31	64.8901
	CD86	1.52109	5.77096	15.2461	2.02e-35	1.09e-33	69.7999
	DLC1	1.52066	7.31668	15.9656	1.22e-37	7.63e-36	74.8862
	PLK2	1.51675	6.7944	10.2541	3.99e-20	7.81e-19	34.7746
	COL3A1	1.51588	12.0651	15.4616	4.36e-36	2.47e-34	71.3257
	CSGALNACT2	1.51276	7.07134	18.3416	7.38e-45	8.7e-43	91.4408
	ROBO1	1.5117	7.14192	10.8605	6.23e-22	1.37e-20	38.9033
	LOC101060835///HLA-DQB1	1.50975	8.32677	9.8985	4.42e-19	7.97e-18	32.3879
	HECTD2	1.50971	4.34559	17.736	4.88e-43	4.86e-41	87.2651
	MGC24103	1.50896	3.79766	15.3657	8.63e-36	4.74e-34	70.6473
	CXCL10	1.50893	7.4477	7.00828	3.54e-11	2.71e-10	14.4042
	PDE4B	1.50608	6.36911	11.3076	2.79e-23	6.82e-22	41.9869
	NID2	1.50554	7.30612	12.2727	3.17e-26	9.11e-25	48.7277
	CCDC88A	1.50185	4.59484	18.1989	1.98e-44	2.22e-42	90.46
	IGFBP6	1.50083	6.72023	13.1781	5.12e-29	1.76e-27	55.1224
	CHI3L1	1.4973	7.32834	7.22164	1.03e-11	8.59e-11	15.6201
	DKK3	1.49705	8.50544	14.8476	3.45e-34	1.67e-32	66.9753
	RCAN2	1.49653	6.0886	15.3268	1.14e-35	6.24e-34	70.3716
	GIMAP7	1.49604	5.0233	14.9133	2.16e-34	1.06e-32	67.4411
	ZNF667-AS1	1.49126	4.59783	19.9058	1.73e-49	3.48e-47	102.057
	IFI16	1.48995	8.35996	11.3008	2.93e-23	7.13e-22	41.9394
	CLEC5A	1.48801	3.9252	11.1398	8.98e-23	2.09e-21	40.8262
	TDO2	1.48767	5.81923	8.33326	1.2e-14	1.51e-13	22.2786
	TBC1D9	1.48735	6.33292	10.8708	5.8e-22	1.28e-20	38.9738
	ISM1	1.48645	4.16656	10.9485	3.39e-22	7.57e-21	39.5078
	MAOB	1.48613	6.3385	9.10418	8.58e-17	1.31e-15	27.1674
	FCGR1CP///FCGR1B///FCGR1A	1.48501	5.68107	13.0412	1.36e-28	4.54e-27	54.1527
	LOC101060835///LOC100996809///HLA-DRB4///HLA-DRB3///HLA-DRB1///HLA-DQB1	1.48188	10.304	9.84153	6.48e-19	1.16e-17	32.0081
	RASSF8	1.48139	4.75712	16.3183	1.01e-38	6.97e-37	77.3693
	C1orf54	1.48109	7.44294	20.9871	1.27e-52	3.62e-50	109.237
	PDGFRA	1.47764	8.48929	11.4919	7.71e-24	1.93e-22	43.266
	MAGEH1	1.477	6.623	16.1187	4.14e-38	2.69e-36	75.9648
	IL6	1.47452	6.27737	8.99658	1.73e-16	2.57e-15	26.4736
	HCK	1.47375	6.54357	13.825	5.08e-31	1.97e-29	59.7127
	TANC2	1.47312	4.96028	15.4185	5.93e-36	3.31e-34	71.0208
	PPP1R12B	1.47287	7.03527	12.0493	1.53e-25	4.24e-24	47.1591
	SCG5	1.47167	5.80688	7.54897	1.48e-12	1.42e-11	17.5267
	TLR8	1.47135	4.39941	13.5401	3.88e-30	1.43e-28	57.6902
	DOCK2	1.47026	5.24769	15.6566	1.09e-36	6.36e-35	72.7044
	UBE2QL1	1.46972	4.01334	16.3357	8.93e-39	6.19e-37	77.4915
	MYOCD	1.4683	5.53411	9.33016	1.95e-17	3.15e-16	28.6354
	SOBP	1.46771	5.87917	10.5965	3.84e-21	8.04e-20	37.0974
	SETBP1	1.46749	5.15078	16.8477	2.43e-40	1.93e-38	81.082
	MAMDC2	1.46711	3.20861	11.1393	9.02e-23	2.09e-21	40.8224
	HOXB2	1.46509	6.82255	16.9821	9.45e-41	7.9e-39	82.0217
	LATS2	1.4642	7.79713	17.7421	4.68e-43	4.69e-41	87.307
	TTC7B	1.46274	5.07088	16.5386	2.14e-39	1.55e-37	78.9164
	CCL3L3///CCL3L1///CCL3	1.45973	6.71321	7.94304	1.36e-13	1.51e-12	19.8837
	CD37	1.45938	5.33944	13.9482	2.11e-31	8.45e-30	60.5881
	CD84	1.4578	6.29679	15.4196	5.88e-36	3.29e-34	71.0288
	TM6SF1	1.45687	3.91772	18.5832	1.4e-45	1.76e-43	93.0972
	ZNF532	1.45642	6.7072	17.5896	1.35e-42	1.27e-40	86.2505
	PPP1R14A	1.45466	5.42975	10.384	1.65e-20	3.29e-19	35.653
	GGTA1P	1.45416	5.5789	15.8682	2.44e-37	1.49e-35	74.1987
	MCTP1	1.45372	4.94613	12.0117	2e-25	5.49e-24	46.8956
	TLR1	1.45134	3.93459	15.1207	4.93e-35	2.58e-33	68.9115
	EDIL3	1.45117	8.48595	12.7438	1.12e-27	3.54e-26	52.0493
	MFAP2	1.45113	7.73239	10.6638	2.42e-21	5.11e-20	37.5564
	TCEAL3	1.4505	7.38396	17.8215	2.7e-43	2.73e-41	87.8564
	ITPR1	1.44848	5.36762	18.9864	8.83e-47	1.28e-44	95.8479
	IKBIP	1.44842	5.26199	15.7307	6.46e-37	3.81e-35	73.2281
	DNAJB4	1.44681	6.06793	13.9078	2.81e-31	1.12e-29	60.3007
	PRKCB	1.4464	5.55559	14.653	1.38e-33	6.43e-32	65.5941
	SELE	1.44207	4.13215	10.1516	8e-20	1.53e-18	34.0836
	LOC101060835///LOC100996809///HLA-DRB5///HLA-DRB4///HLA-DRB1///HLA-DQB1	1.44187	10.6635	10.1765	6.76e-20	1.3e-18	34.2513
	CACNA2D1	1.44057	5.5382	18.6897	6.73e-46	8.88e-44	93.8251
	LOC101928361///ARHGAP15	1.43859	6.12081	18.1209	3.39e-44	3.74e-42	89.9226
	MSR1	1.43843	4.47703	15.3898	7.27e-36	4.02e-34	70.8177
	C3AR1	1.43798	7.5102	13.8841	3.33e-31	1.3e-29	60.1328
	LOC100130872///SPON2	1.43599	7.84867	11.8775	5.15e-25	1.39e-23	45.9557
	ETS1	1.43521	8.26319	21.3268	1.36e-53	4.71e-51	111.464
	MAGI2-AS3	1.43435	4.79148	21.2477	2.29e-53	7.45e-51	110.946
	FAM26F	1.43408	6.58537	9.76566	1.08e-18	1.9e-17	31.5035
	SH3BP5	1.43388	7.59523	16.6598	9.1e-40	6.91e-38	79.7662
	C4B_2///C4B///C4A	1.43281	7.47564	10.1617	7.47e-20	1.43e-18	34.1521
	BCL6	1.43145	7.52873	14.5601	2.68e-33	1.22e-31	64.9342
	FILIP1L	1.42996	8.18018	13.8909	3.17e-31	1.26e-29	60.1805
	CPED1	1.42836	6.59711	11.5263	6.06e-24	1.53e-22	43.5052
	CYYR1	1.42811	5.25521	18.5108	2.3e-45	2.83e-43	92.6013
	PDZRN4	1.42775	3.28741	11.5836	4.06e-24	1.04e-22	43.9037
	TIAM1	1.42738	5.17306	13.8168	5.38e-31	2.08e-29	59.6547
	RAMP1	1.4255	6.66065	9.58731	3.55e-18	6.03e-17	30.323
	OGFRL1	1.42447	6.46828	11.2031	5.79e-23	1.36e-21	41.2631
	LEPROT///LEPR	1.42398	4.89024	10.8889	5.12e-22	1.14e-20	39.0983
	EPYC	1.42351	3.27005	6.47718	6.99e-10	4.25e-09	11.4762
	EMCN	1.41867	6.10227	15.0238	9.83e-35	5.04e-33	68.225
	ENTPD1	1.41746	7.29402	23.0098	2.56e-58	1.6e-55	122.289
	GABARAPL3///GABARAPL1	1.41636	7.36502	16.4382	4.34e-39	3.09e-37	78.2114
	ZNF331	1.41474	6.37212	11.7852	9.86e-25	2.6e-23	45.3104
	SLC2A10	1.41365	6.70654	8.18687	3.01e-14	3.61e-13	21.3734
	SHISA2	1.41256	4.79785	9.41659	1.1e-17	1.81e-16	29.2007
	PNMAL1	1.41197	3.92087	14.2957	1.77e-32	7.56e-31	63.0564
	TFEC	1.41176	3.82041	13.3726	1.28e-29	4.57e-28	56.5014
	RNF144A	1.41129	6.47148	13.8885	3.23e-31	1.27e-29	60.164
	ZCCHC24	1.4111	7.60428	11.3799	1.69e-23	4.17e-22	42.4879
	TFPI2	1.40988	4.51489	6.96029	4.66e-11	3.5e-10	14.1337
	ARHGEF6	1.40947	6.46019	21.0157	1.05e-52	3.04e-50	109.425
	GPR183	1.40938	6.06203	14.2464	2.51e-32	1.06e-30	62.7062
	APBB1IP	1.40853	6.79161	15.7516	5.57e-37	3.29e-35	73.3761
	MRC2	1.40667	8.19421	17.8406	2.36e-43	2.4e-41	87.9881
	CPXM2	1.40649	5.76695	13.1133	8.12e-29	2.75e-27	54.6636
	NID1	1.40589	7.56592	12.474	7.62e-27	2.28e-25	50.1454
	LRRC15	1.40409	6.21899	9.27704	2.77e-17	4.41e-16	28.289
	FZD1	1.40358	6.7138	16.574	1.66e-39	1.23e-37	79.1651
	DUSP1	1.40288	10.1375	11.0311	1.91e-22	4.34e-21	40.0763
	CTSL	1.39958	8.58418	14.4633	5.34e-33	2.36e-31	64.2467
	DIXDC1	1.39793	6.22861	16.0248	8.04e-38	5.15e-36	75.3032
	ST8SIA4	1.39749	4.37302	19.4742	3.19e-48	5.48e-46	99.1536
	MRAS	1.39731	5.9133	19.7822	3.97e-49	7.59e-47	101.228
	FAM63B	1.39627	6.0329	16.376	6.72e-39	4.71e-37	77.7749
	TMEM200B	1.3954	5.219	17.1418	3.09e-41	2.68e-39	83.1358
	VWF	1.39491	7.90364	12.8412	5.62e-28	1.81e-26	52.7378
	MMP9	1.39444	7.8916	8.24846	2.05e-14	2.5e-13	21.7533
	ADGRF5	1.39402	6.46363	14.9034	2.32e-34	1.13e-32	67.3708
	KLF12	1.39399	6.18793	10.7224	1.62e-21	3.45e-20	37.9568
	COL18A1	1.39152	6.929	13.7505	8.64e-31	3.3e-29	59.1836
	SFRP1	1.39019	4.65781	11.5223	6.23e-24	1.57e-22	43.4772
	GIMAP4	1.38942	6.43563	16.8238	2.87e-40	2.26e-38	80.915
	CDH5	1.38844	5.84875	15.0776	6.7e-35	3.48e-33	68.6058
	TMEM204	1.3883	6.64535	18.2655	1.25e-44	1.45e-42	90.9176
	RAB8B	1.38809	7.01336	18.3602	6.49e-45	7.69e-43	91.5683
	PDZRN3	1.38726	6.25612	10.196	5.92e-20	1.14e-18	34.3828
	CPE	1.38597	6.74009	8.1068	4.95e-14	5.8e-13	20.8817
	TPSAB1	1.38543	7.33621	11.0057	2.28e-22	5.16e-21	39.901
	ID4	1.38542	7.08008	8.48029	4.75e-15	6.23e-14	23.1957
	THY1	1.38494	8.11835	14.4111	7.75e-33	3.41e-31	63.8762
	IGFBP3	1.38479	9.62839	11.526	6.07e-24	1.54e-22	43.5028
	CSF1R	1.38295	7.13482	15.9867	1.05e-37	6.61e-36	75.0347
	PLAT	1.38256	7.85072	11.2654	3.75e-23	8.97e-22	41.6944
	TPST1	1.38241	5.62268	19.0078	7.63e-47	1.11e-44	95.9931
	PTGDS	1.37994	8.43347	10.9343	3.74e-22	8.35e-21	39.4097
	IL6ST	1.37641	9.03192	14.649	1.42e-33	6.6e-32	65.5652
	RCSD1	1.37573	5.44416	16.57	1.71e-39	1.26e-37	79.1369
	LXN	1.37545	7.63831	11.0034	2.32e-22	5.23e-21	39.8856
	LCP2	1.37369	6.56942	11.3478	2.11e-23	5.19e-22	42.2654
	GPRASP1	1.37243	4.50506	14.2095	3.27e-32	1.36e-30	62.4442
	TSC22D3	1.36733	8.28541	13.1163	7.94e-29	2.7e-27	54.6851
	ANTXR2	1.36501	8.36191	13.0155	1.63e-28	5.41e-27	53.9709
	GSN	1.36463	8.71451	14.7701	5.99e-34	2.86e-32	66.4252
	PLA1A	1.3642	5.36812	9.36122	1.59e-17	2.58e-16	28.8383
	KLF9	1.36349	6.15109	14.7655	6.19e-34	2.95e-32	66.3925
	TRPS1	1.36341	6.21375	20.029	7.54e-50	1.59e-47	102.882
	FNBP1	1.36325	7.24015	15.2445	2.04e-35	1.1e-33	69.7887
	IFI44	1.36209	5.96824	7.43023	3.01e-12	2.73e-11	16.8295
	LOXL2	1.35488	8.54466	10.7737	1.13e-21	2.46e-20	38.3081
	FKBP1B	1.35275	5.31258	7.85204	2.37e-13	2.55e-12	19.3337
	TPSB2///TPSAB1	1.35254	7.36425	11.1322	9.47e-23	2.19e-21	40.7738
	SLC2A14///SLC2A3	1.35025	7.01269	10.0045	2.16e-19	3.99e-18	33.0967
	DOCK10	1.34927	4.19904	19.803	3.45e-49	6.66e-47	101.367
	TRPC1	1.34806	4.63941	18.5759	1.47e-45	1.84e-43	93.0471
	MS4A6A	1.34607	8.06096	13.3227	1.83e-29	6.5e-28	56.1477
	LTBP2	1.34587	6.97028	14.5855	2.23e-33	1.03e-31	65.1146
	DENND5A	1.34573	7.23766	16.8522	2.35e-40	1.88e-38	81.1133
	CLIC6	1.34315	4.96382	10.0471	1.62e-19	3.02e-18	33.382
	PPP1R18	1.34299	7.83308	15.1396	4.31e-35	2.27e-33	69.0456
	CXCL11	1.34267	5.99043	4.28444	2.83e-05	7.04e-05	1.17959
	CD200	1.34217	6.46625	8.07138	6.16e-14	7.13e-13	20.6649
	UCHL1	1.3415	6.00514	12.9505	2.59e-28	8.47e-27	53.5107
	FDCSP	1.33897	4.93564	7.1638	1.44e-11	1.18e-10	15.2883
	PLA2G4A	1.33814	5.19208	5.58836	7.37e-08	3.02e-07	6.92668
	CSGALNACT1	1.33741	6.08144	11.0048	2.29e-22	5.18e-21	39.8948
	GLIPR2	1.33711	6.62685	14.0471	1.04e-31	4.24e-30	61.2906
	MEOX2	1.33646	3.14282	14.6545	1.37e-33	6.37e-32	65.6044
	THEMIS2	1.33625	5.86186	15.7142	7.27e-37	4.26e-35	73.1112
	MXRA8	1.33573	7.3928	13.9384	2.26e-31	9.03e-30	60.518
	TOX	1.33518	5.25454	8.51391	3.84e-15	5.07e-14	23.4064
	CARMN///MIR145	1.33335	5.85395	11.5452	5.31e-24	1.35e-22	43.6366
	SAMD9L	1.33319	6.2603	9.34041	1.82e-17	2.95e-16	28.7023
	TPBG	1.33277	8.00354	9.75523	1.16e-18	2.03e-17	31.4343
	BHLHE22	1.33129	5.27068	16.0856	5.23e-38	3.38e-36	75.7317
	LMCD1	1.33017	6.74094	12.5903	3.34e-27	1.02e-25	50.9655
	HLA-DQB1	1.32791	8.05102	8.00632	9.21e-14	1.04e-12	20.2681
	SGTB	1.32525	5.80982	15.2865	1.52e-35	8.2e-34	70.0862
	ITM2A	1.32475	6.42461	14.7162	8.8e-34	4.18e-32	66.0424
	TWSG1	1.32318	8.24735	14.1514	4.95e-32	2.05e-30	62.0311
	PLA2G7	1.32247	6.23458	11.0664	1.5e-22	3.43e-21	40.3192
	PRNP	1.32214	8.66951	9.94993	3.13e-19	5.7e-18	32.7313
	ZSCAN18	1.32052	6.43073	10.4385	1.13e-20	2.3e-19	36.0227
	TMEM119	1.3201	5.29798	13.1166	7.93e-29	2.7e-27	54.687
	S100A4	1.31963	9.94684	8.35119	1.07e-14	1.36e-13	22.3901
	LRRC17	1.31907	4.5247	13.4074	9.99e-30	3.6e-28	56.7483
	FBLN2	1.31832	6.07241	14.3376	1.31e-32	5.66e-31	63.3539
	LIMCH1	1.31785	6.08787	9.51381	5.78e-18	9.71e-17	29.8389
	GXYLT2	1.31768	6.32544	7.16888	1.4e-11	1.15e-10	15.3174
	P2RX7	1.31672	4.61003	15.6214	1.4e-36	8.12e-35	72.4562
	RARRES3	1.31651	7.52625	7.53619	1.6e-12	1.52e-11	17.4513
	CCR2	1.31427	4.50434	13.9001	2.97e-31	1.18e-29	60.2461
	PTPN14	1.31408	7.45006	16.5147	2.53e-39	1.81e-37	78.7487
	RSAD2	1.31265	5.4559	8.02732	8.09e-14	9.22e-13	20.396
	SOCS3	1.31243	7.46296	9.75942	1.12e-18	1.98e-17	31.4622
	HLA-DMA	1.31214	8.11425	8.08774	5.57e-14	6.48e-13	20.765
	TREM1	1.31112	5.6876	8.09429	5.34e-14	6.24e-13	20.8051
	GZMK	1.31109	5.33269	9.96699	2.79e-19	5.09e-18	32.8454
	CPVL	1.31086	6.83284	8.9806	1.92e-16	2.85e-15	26.3709
	LOC100996809///HLA-DRB4///HLA-DRB1	1.30974	10.4353	9.76309	1.1e-18	1.93e-17	31.4865
	MT1M	1.30961	4.97634	6.04423	7.15e-09	3.56e-08	9.20203
	TEK	1.30856	5.48502	19.7136	6.31e-49	1.16e-46	100.766
	CSRP2	1.30794	7.29792	13.1549	6.03e-29	2.06e-27	54.9584
	SGK1	1.30738	8.78262	10.9326	3.78e-22	8.43e-21	39.3984
	EVL	1.30595	6.48857	15.8301	3.19e-37	1.94e-35	73.9299
	LBH	1.30569	6.98399	13.4459	7.59e-30	2.75e-28	57.0212
	SLA	1.30469	7.11858	13.9548	2.01e-31	8.08e-30	60.6347
	AGTR1	1.30409	4.03751	9.97817	2.59e-19	4.74e-18	32.9202
	FPR1	1.30409	6.45298	10.4561	1e-20	2.04e-19	36.1424
	BOC	1.30322	6.50289	15.3047	1.33e-35	7.23e-34	70.2149
	PDK4	1.30117	6.18262	7.53282	1.63e-12	1.55e-11	17.4315
	ANKRD44	1.30037	5.18054	16.5273	2.31e-39	1.66e-37	78.8374
	PALM2-AKAP2///AKAP2	1.29866	8.24919	14.9658	1.49e-34	7.45e-33	67.8133
	EGR3	1.29813	6.04943	8.64069	1.71e-15	2.34e-14	24.2046
	EPHA3	1.29803	4.11377	13.6681	1.56e-30	5.88e-29	58.5983
	CHN1	1.29623	6.69322	13.8864	3.28e-31	1.29e-29	60.1488
	SPHK1	1.29588	6.09538	11.6336	2.86e-24	7.42e-23	44.2523
	FAM13C	1.29353	4.20376	12.826	6.26e-28	2.01e-26	52.6304
	SCN7A	1.29302	3.27738	9.43943	9.47e-18	1.56e-16	29.3504
	CARMN	1.2911	6.33495	10.2257	4.84e-20	9.39e-19	34.583
	CCDC69	1.29083	5.34882	12.1512	7.48e-26	2.11e-24	47.874
	PDLIM7	1.29041	6.74577	13.0731	1.08e-28	3.64e-27	54.379
	NHSL2	1.2904	4.39152	21.0955	6.23e-53	1.84e-50	109.949
	PCSK5	1.28239	5.18544	12.0184	1.91e-25	5.26e-24	46.9422
	KLF2	1.28233	7.83635	12.5538	4.33e-27	1.32e-25	50.7076
	FCGR2C	1.28097	6.61027	12.1268	8.89e-26	2.5e-24	47.7026
	CCR1	1.28083	6.25422	11.9936	2.27e-25	6.23e-24	46.7682
	AQP9	1.28041	5.8651	7.75681	4.24e-13	4.4e-12	18.7617
	POU2AF1	1.27981	6.21137	5.87348	1.74e-08	8.01e-08	8.33493
	PBX3	1.27881	7.03977	14.8422	3.58e-34	1.73e-32	66.9365
	C2orf40	1.27513	3.54065	10.673	2.27e-21	4.81e-20	37.6198
	RNF217	1.27499	5.33469	8.42971	6.55e-15	8.46e-14	22.8793
	AKR1B1	1.27463	7.8522	11.5882	3.93e-24	1.01e-22	43.9363
	GPR65	1.27454	4.78072	13.5206	4.45e-30	1.64e-28	57.5519
	HAVCR2	1.2734	6.11149	12.3036	2.55e-26	7.38e-25	48.9455
	COL8A2	1.27324	5.7283	12.7888	8.16e-28	2.59e-26	52.3673
	SYNE3///LINC00341	1.27068	5.41568	14.9061	2.27e-34	1.11e-32	67.3896
	PLSCR4	1.27054	6.81472	11.8837	4.93e-25	1.33e-23	45.9989
	TTC28	1.26921	5.33434	18.6685	7.79e-46	1e-43	93.68
	FBXL7	1.26741	5.62121	20.3689	7.74e-51	1.81e-48	105.148
	NREP	1.26523	8.435	13.454	7.16e-30	2.61e-28	57.0791
	NAP1L5	1.26452	5.44007	13.366	1.34e-29	4.78e-28	56.4545
	IGLC1	1.26433	11.9571	5.32115	2.73e-07	9.97e-07	5.65365
	C1QTNF3	1.26375	6.1273	11.2547	4.04e-23	9.63e-22	41.6204
	C1QTNF5///MFRP	1.2627	7.46685	14.9645	1.5e-34	7.5e-33	67.8041
	NAV1	1.26249	6.67815	12.9271	3.05e-28	9.96e-27	53.3457
	LYVE1	1.25999	5.14515	12.5373	4.86e-27	1.47e-25	50.5916
	KIT	1.25806	5.43878	8.12288	4.48e-14	5.28e-13	20.9803
	MEDAG	1.25739	5.94013	13.6494	1.78e-30	6.68e-29	58.4658
	LRCH2	1.25542	3.66674	16.6591	9.14e-40	6.92e-38	79.7616
	ITGA4	1.25484	5.77432	15.1159	5.1e-35	2.66e-33	68.8774
	PTGS1	1.25389	6.29031	12.0851	1.19e-25	3.32e-24	47.41
	SLC43A3	1.25372	6.59863	9.71616	1.5e-18	2.61e-17	31.1751
	LAIR1	1.25314	6.43058	14.6406	1.51e-33	6.99e-32	65.5058
	CYS1	1.25278	3.94837	14.5485	2.91e-33	1.31e-31	64.8521
	ATXN1	1.25161	7.3202	13.3113	1.98e-29	7.03e-28	56.0672
	TNFAIP8	1.25069	7.20405	10.1508	8.04e-20	1.53e-18	34.0785
	SNORA11E///SNORA11D///MAGED4///MAGED4B	1.25041	5.40218	12.4485	9.13e-27	2.71e-25	49.9654
	SLC8A1	1.24981	5.29412	17.5217	2.17e-42	2.01e-40	85.7791
	FYB	1.24823	6.10687	15.4377	5.17e-36	2.92e-34	71.1565
	IGFBP7	1.24769	11.1824	15.9743	1.15e-37	7.2e-36	74.9473
	PAPPA	1.24708	5.48773	15.4994	3.34e-36	1.91e-34	71.5934
	BST2	1.24691	7.80053	6.86265	8.14e-11	5.85e-10	13.5869
	IGDCC4	1.24631	4.48528	12.0612	1.41e-25	3.91e-24	47.2429
	PDGFRB	1.24534	7.27275	13.5614	3.33e-30	1.24e-28	57.8409
	RNF144B	1.24304	5.98037	13.6579	1.67e-30	6.3e-29	58.5263
	CTSO	1.24256	6.40464	12.6972	1.56e-27	4.86e-26	51.7204
	FGFR1	1.24232	7.14782	15.4762	3.93e-36	2.25e-34	71.4292
	TWIST2	1.24154	4.41207	16.1446	3.44e-38	2.26e-36	76.1474
	DBN1	1.239	6.86956	10.7341	1.49e-21	3.19e-20	38.0369
	CDC42EP3	1.23892	7.11475	13.0804	1.03e-28	3.47e-27	54.4305
	FKBP7	1.23656	5.61083	16.3163	1.02e-38	7.05e-37	77.3551
	SPG20	1.23276	5.29443	20.2377	1.86e-50	4.08e-48	104.275
	FAM49A	1.2323	5.04572	16.2658	1.46e-38	9.95e-37	77.0001
	CD52	1.2313	7.05713	10.0504	1.59e-19	2.96e-18	33.4039
	TCF21	1.23101	5.37681	12.6669	1.94e-27	5.99e-26	51.5063
	IL1R2	1.23056	6.87492	6.99599	3.8e-11	2.89e-10	14.3347
	LOC100506558///MATN2	1.22808	6.75668	5.99665	9.17e-09	4.48e-08	8.9587
	LMO4	1.22792	7.6739	12.6498	2.19e-27	6.75e-26	51.3852
	HS3ST3A1	1.22759	4.63439	13.2204	3.79e-29	1.32e-27	55.4223
	PER3	1.22759	5.0935	12.9822	2.06e-28	6.8e-27	53.7356
	LMO2	1.22717	6.45355	16.1868	2.56e-38	1.7e-36	76.4441
	IFFO1	1.22645	6.5055	22.8632	6.51e-58	3.8e-55	121.36
	GPX7	1.22617	5.86317	10.0743	1.35e-19	2.54e-18	33.5644
	HLA-DRB1	1.2256	10.9058	10.0219	1.92e-19	3.57e-18	33.2128
	GRP	1.22506	4.61313	8.38267	8.81e-15	1.12e-13	22.586
	RASGRP1	1.22485	4.69348	11.0536	1.63e-22	3.73e-21	40.2315
	FGF7	1.22461	3.60791	14.3786	9.78e-33	4.27e-31	63.645
	ANKRD6	1.22356	4.10126	14.3885	9.11e-33	3.98e-31	63.7155
	C20orf194	1.22246	5.8548	20.5898	1.78e-51	4.47e-49	106.614
	KATNAL1	1.22207	5.54514	13.2922	2.27e-29	8.03e-28	55.9317
	PDE5A	1.22109	6.80013	12.2032	5.18e-26	1.48e-24	48.2394
	MYADM	1.22053	9.4349	12.4625	8.27e-27	2.46e-25	50.064
	MAN1C1	1.22035	5.64913	15.0429	8.58e-35	4.41e-33	68.3602
	GBP1	1.22013	8.85465	9.19971	4.59e-17	7.18e-16	27.7862
	KYNU	1.22005	6.08356	9.68791	1.81e-18	3.13e-17	30.988
	CCL4	1.21955	7.21671	8.34741	1.1e-14	1.39e-13	22.3666
	SLC16A7	1.21911	4.30091	11.4704	8.96e-24	2.23e-22	43.1163
	MT1E	1.21864	9.66189	6.66912	2.42e-10	1.61e-09	12.5175
	F2R	1.2183	6.92797	13.4324	8.35e-30	3.03e-28	56.926
	TP73-AS1	1.21771	5.57711	17.2392	1.56e-41	1.39e-39	83.8147
	CFD	1.2151	7.26578	6.7521	1.52e-10	1.04e-09	12.9736
	HLX	1.21307	6.46209	18.0931	4.11e-44	4.51e-42	89.731
	FAM127A	1.21212	8.62873	10.2212	4.99e-20	9.67e-19	34.5526
	CLC	1.21212	4.91967	6.22771	2.7e-09	1.47e-08	10.1529
	TBCEL	1.21176	5.62387	14.874	2.86e-34	1.39e-32	67.1619
	CAP2	1.21082	5.63198	12.3017	2.58e-26	7.47e-25	48.932
	GPR176	1.21043	5.81306	15.8506	2.76e-37	1.68e-35	74.0748
	HIC1	1.20926	5.73385	14.6191	1.76e-33	8.1e-32	65.353
	TMEM100	1.20897	3.84322	12.7971	7.69e-28	2.45e-26	52.4261
	SLAMF7	1.20881	6.04052	7.86226	2.23e-13	2.41e-12	19.3953
	SVIL	1.20868	7.78301	12.1517	7.45e-26	2.11e-24	47.8779
	C3orf70	1.2073	6.42624	7.73882	4.73e-13	4.88e-12	18.6541
	EOGT	1.20573	5.80266	11.613	3.3e-24	8.52e-23	44.1091
	PRKG1	1.20558	6.57638	12.7142	1.39e-27	4.33e-26	51.84
	LAMB2	1.20482	6.46889	14.2292	2.84e-32	1.19e-30	62.5842
	MMP11	1.20442	7.9746	8.04492	7.26e-14	8.32e-13	20.5033
	CYP7B1	1.2036	4.01462	14.5711	2.48e-33	1.14e-31	65.0123
	LAMA2	1.20271	5.74245	14.7964	4.97e-34	2.38e-32	66.6118
	GLIS3	1.20144	4.46387	11.2508	4.15e-23	9.88e-22	41.5932
	SUPT20H///DES	1.20092	7.21688	7.98466	1.05e-13	1.18e-12	20.1364
	MS4A1	1.20076	4.48123	7.3705	4.29e-12	3.81e-11	16.4811
	CSRP1	1.20016	9.74617	12.9479	2.63e-28	8.61e-27	53.4924
	MIR675///H19	1.19827	7.37352	3.85357	0.000156	0.00034	-0.44428
	CH25H	1.19796	5.75671	8.70782	1.12e-15	1.55e-14	24.6295
	TLR2	1.19741	6.56652	12.4806	7.27e-27	2.18e-25	50.192
	MT2A	1.19566	10.0472	9.39039	1.31e-17	2.14e-16	29.0291
	MCAM	1.19559	7.35741	12.165	6.78e-26	1.92e-24	47.971
	PLAU	1.19482	7.97331	8.75986	7.98e-16	1.12e-14	24.9599
	NOTCH3	1.19413	6.85278	10.8017	9.35e-22	2.03e-20	38.5002
	ITGAV	1.19341	9.45958	14.0638	9.24e-32	3.77e-30	61.4092
	ROR2	1.19337	4.16087	13.0605	1.18e-28	3.97e-27	54.29
	MLIP	1.19279	8.55003	5.23097	4.21e-07	1.48e-06	5.23457
	ATP10D	1.19183	6.25851	11.1789	6.85e-23	1.6e-21	41.0958
	TMEM35A	1.19128	3.9513	8.92843	2.69e-16	3.94e-15	26.036
	RASL12	1.19117	5.77074	15.4633	4.31e-36	2.45e-34	71.338
	HLA-DMB	1.19103	8.1976	9.41297	1.13e-17	1.85e-16	29.177
	RNF150	1.18974	5.489	13.4551	7.11e-30	2.59e-28	57.0869
	NT5E	1.18861	7.37516	6.5538	4.59e-10	2.89e-09	11.8895
	DMXL2	1.18716	6.80904	10.3257	2.45e-20	4.83e-19	35.2587
	CEP85L	1.18599	5.24091	17.666	7.95e-43	7.73e-41	86.7799
	ARHGAP24	1.1836	5.9432	17.6569	8.47e-43	8.2e-41	86.7169
	PLCL2	1.18192	5.69464	11.6267	3e-24	7.76e-23	44.2044
	CCL5	1.18074	7.59404	7.95145	1.29e-13	1.44e-12	19.9347
	MSANTD3-TMEFF1///TMEFF1	1.18034	3.51285	16.9445	1.23e-40	1.03e-38	81.7589
	TIMP1	1.18002	11.4323	12.3904	1.38e-26	4.04e-25	49.5565
	PIK3AP1	1.17897	7.65261	8.80045	6.15e-16	8.77e-15	25.2182
	GZMA	1.17889	5.8891	6.59454	3.66e-10	2.35e-09	12.1105
	PRELP	1.17847	6.28368	11.819	7.77e-25	2.07e-23	45.5467
	EMP1	1.17775	9.2317	9.29419	2.47e-17	3.95e-16	28.4007
	ADGRA2	1.17595	6.89753	14.3761	9.95e-33	4.33e-31	63.6271
	MT1X	1.17513	9.5384	7.97035	1.15e-13	1.28e-12	20.0494
	HSPA6	1.17493	6.15067	7.38296	3.98e-12	3.56e-11	16.5537
	CERCAM	1.17467	6.76665	13.4907	5.52e-30	2.01e-28	57.3391
	MAP9	1.17429	4.22902	11.3895	1.58e-23	3.91e-22	42.5545
	CD48	1.1727	6.8477	10.5315	6e-21	1.23e-19	36.6549
	CYAT1///IGLV1-44///IGLC1	1.1727	11.9512	5.31822	2.77e-07	1.01e-06	5.63993
	DACT3	1.17132	6.36686	14.9029	2.33e-34	1.13e-32	67.3671
	CLEC4A	1.16976	5.33627	11.856	5.99e-25	1.6e-23	45.8049
	STC1	1.16949	6.7401	8.25179	2e-14	2.46e-13	21.7739
	CARD6	1.16917	5.43113	9.99722	2.27e-19	4.19e-18	33.0477
	GLIPR1	1.1674	7.37291	9.354	1.67e-17	2.7e-16	28.7911
	ERG	1.16728	5.0877	16.5719	1.69e-39	1.24e-37	79.1505
	CSTA	1.16675	6.51495	6.50843	5.89e-10	3.63e-09	11.6444
	GADD45B	1.16645	7.90693	10.952	3.31e-22	7.41e-21	39.5315
	GMFG	1.1653	6.67084	13.933	2.35e-31	9.35e-30	60.4802
	ACKR3	1.16525	7.3061	9.7644	1.09e-18	1.92e-17	31.4952
	MTCL1	1.16504	6.26896	7.50064	1.98e-12	1.86e-11	17.2421
	ABCA1	1.16484	7.12841	12.2661	3.32e-26	9.52e-25	48.6815
	IGLV1-44	1.16288	10.803	5.29544	3.09e-07	1.11e-06	5.53363
	CLEC11A	1.16256	6.42723	14.9202	2.06e-34	1.01e-32	67.4901
	HCAR3	1.16223	5.4609	5.25977	3.67e-07	1.3e-06	5.36782
	LINC01094	1.161	3.49653	11.8333	7.03e-25	1.87e-23	45.6465
	DCBLD2	1.16013	6.60536	9.12315	7.58e-17	1.16e-15	27.2901
	KLK10	1.15946	7.43316	3.96456	0.000102	0.00023	-0.03999
	OSBPL1A	1.1591	7.06853	9.14724	6.48e-17	1e-15	27.446
	CITED2	1.15885	7.05465	12.2531	3.64e-26	1.04e-24	48.5905
	CCL13	1.15833	6.30493	9.66609	2.1e-18	3.61e-17	30.8435
	LRRN4CL	1.15805	4.58168	12.9815	2.07e-28	6.82e-27	53.7304
	ELL2	1.15785	6.83205	9.6768	1.95e-18	3.37e-17	30.9144
	CALCRL	1.15676	5.81666	13.2453	3.17e-29	1.11e-27	55.5987
	COL4A2	1.15593	10.3642	12.3137	2.37e-26	6.88e-25	49.0167
	DNM3OS	1.15348	4.29482	15.6699	9.94e-37	5.8e-35	72.7989
	TCEAL2	1.15256	3.40638	9.82284	7.35e-19	1.31e-17	31.8837
	COL16A1	1.15058	7.15232	13.4028	1.03e-29	3.71e-28	56.7161
	LYST	1.15034	5.79479	12.8611	4.88e-28	1.58e-26	52.8785
	FGF13	1.14951	4.73596	8.31024	1.39e-14	1.73e-13	22.1358
	GPR137B	1.14762	7.14	13.1157	7.98e-29	2.71e-27	54.6802
	CRIP2	1.14761	6.66461	11.6216	3.11e-24	8.03e-23	44.1689
	ATP2B4	1.14739	7.52792	13.0229	1.54e-28	5.14e-27	54.0237
	RAB23	1.14737	8.28267	11.2784	3.43e-23	8.26e-22	41.7842
	MEIS3P1	1.14695	6.02828	9.32186	2.06e-17	3.32e-16	28.5813
	OMD	1.14607	3.44992	9.11783	7.85e-17	1.2e-15	27.2557
	ACP5	1.14529	7.41969	10.6325	3e-21	6.32e-20	37.3429
	GBP2	1.14522	8.04941	10.6899	2.02e-21	4.29e-20	37.7352
	IFIT3	1.14444	7.39421	6.96844	4.45e-11	3.35e-10	14.1795
	XAF1	1.14417	7.5538	7.30753	6.22e-12	5.37e-11	16.1157
	TGFBR1	1.14293	8.13493	13.4232	8.92e-30	3.23e-28	56.8607
	DUSP4	1.14249	6.69202	6.33814	1.49e-09	8.52e-09	10.7343
	RGL1	1.14221	6.93652	16.1289	3.85e-38	2.51e-36	76.0368
	TMED7-TICAM2///TICAM2	1.14207	6.16407	14.949	1.67e-34	8.32e-33	67.6946
	P2RY13	1.14128	4.48001	11.232	4.73e-23	1.12e-21	41.4631
	RASSF5	1.13986	7.49084	12.3938	1.35e-26	3.95e-25	49.5801
	GHR	1.13623	4.28598	6.18299	3.43e-09	1.83e-08	9.9193
	RGMA	1.13602	5.86942	11.8399	6.71e-25	1.79e-23	45.6925
	BTN3A3	1.13426	6.7964	10.7274	1.56e-21	3.33e-20	37.9917
	PLA2G4C	1.13368	5.18602	11.151	8.31e-23	1.93e-21	40.9035
	ITGA1	1.13317	7.01486	10.3155	2.62e-20	5.17e-19	35.1897
	NR4A3	1.13291	5.72271	10.3409	2.21e-20	4.37e-19	35.3616
	GGT5	1.13214	6.20782	14.2037	3.4e-32	1.42e-30	62.4029
	LY75-CD302///CD302///LY75	1.1321	6.95917	9.01368	1.55e-16	2.31e-15	26.5836
	SACS	1.13174	5.20358	7.77532	3.79e-13	3.97e-12	18.8726
	COPZ2	1.13092	6.41306	16.2937	1.2e-38	8.19e-37	77.1966
	FOXF1	1.13019	7.0714	8.63801	1.74e-15	2.38e-14	24.1877
	COL1A1	1.12995	12.0872	10.8445	6.95e-22	1.52e-20	38.7935
	SH3BGRL	1.12782	9.7288	10.5766	4.4e-21	9.19e-20	36.9618
	CD300LF	1.12625	5.58449	12.0135	1.98e-25	5.43e-24	46.9081
	IGF1	1.1262	6.2378	10.1818	6.52e-20	1.25e-18	34.2873
	IGKV1OR2-108	1.12557	8.96858	5.02276	1.12e-06	3.61e-06	4.28803
	MIR22///MIR22HG	1.12471	6.62146	10.8918	5.02e-22	1.11e-20	39.1182
	FSCN1	1.12382	6.42707	7.74762	4.48e-13	4.64e-12	18.7068
	KCNJ8	1.11989	5.66356	12.4305	1.04e-26	3.07e-25	49.8391
	DYX1C1-CCPG1///CCPG1	1.11853	6.84027	13.3804	1.21e-29	4.34e-28	56.5567
	AIF1	1.11841	8.182	13.7269	1.02e-30	3.89e-29	59.0162
	TP53INP1	1.11713	7.68098	10.3674	1.84e-20	3.68e-19	35.5411
	OSTM1	1.11607	6.32674	13.9717	1.78e-31	7.18e-30	60.755
	RBPMS2	1.11521	4.8838	11.0966	1.21e-22	2.79e-21	40.5281
	IFIT2	1.11478	6.22335	8.21558	2.51e-14	3.05e-13	21.5503
	NRN1	1.11405	5.61296	5.33871	2.51e-07	9.24e-07	5.73587
	ARHGAP9	1.11181	6.2042	12.8627	4.83e-28	1.56e-26	52.8899
	GAS7	1.10917	6.73431	15.9915	1.02e-37	6.41e-36	75.0681
	ENG	1.10892	7.19784	13.1774	5.14e-29	1.77e-27	55.1178
	LCP1	1.10859	7.80562	10.5144	6.74e-21	1.38e-19	36.5382
	IL1RN	1.10842	7.15313	6.03886	7.35e-09	3.65e-08	9.17451
	GPR171	1.10749	4.57969	9.87046	5.34e-19	9.61e-18	32.2009
	RELL1	1.10714	8.15333	14.2448	2.54e-32	1.07e-30	62.6948
	IGSF6	1.10656	4.70054	10.444	1.09e-20	2.22e-19	36.06
	MSC-AS1	1.10524	3.60469	17.9279	1.29e-43	1.34e-41	88.5919
	CDKN1C	1.10358	6.69615	7.48137	2.22e-12	2.07e-11	17.129
	ADAMDEC1	1.10353	7.52041	4.98917	1.31e-06	4.16e-06	4.13811
	DUSP5	1.10165	7.03557	7.66634	7.33e-13	7.32e-12	18.2219
	NEGR1	1.10059	4.11723	11.2983	2.98e-23	7.24e-22	41.9224
	IGFBP4	1.1	9.26234	11.0337	1.88e-22	4.27e-21	40.0939
	KIRREL	1.09983	5.66636	13.0415	1.35e-28	4.54e-27	54.1554
	EHD2	1.09898	7.38127	14.9943	1.21e-34	6.14e-33	68.0156
	ENO2	1.09892	6.1405	7.54924	1.48e-12	1.42e-11	17.5283
	DPYSL2	1.09712	9.33915	9.73141	1.36e-18	2.37e-17	31.2762
	ZNF423	1.09692	5.76879	9.09839	8.91e-17	1.36e-15	27.13
	APOE	1.09591	8.18923	8.4367	6.26e-15	8.12e-14	22.923
	CASQ2	1.09578	4.86165	9.07843	1.02e-16	1.54e-15	27.001
	BLVRA	1.09569	7.5796	10.5846	4.16e-21	8.71e-20	37.0166
	TMEM263	1.0942	8.04877	11.1758	7e-23	1.64e-21	41.0746
	GJA5	1.09332	4.38751	13.1614	5.76e-29	1.97e-27	55.0045
	HOOK3	1.09156	5.94954	11.3004	2.94e-23	7.14e-22	41.9368
	IGHV3-23///IGHV4-31///IGHM///IGHG1///IGHA1	1.08978	6.81055	4.38576	1.86e-05	4.77e-05	1.58232
	SLC31A2	1.08908	6.27979	11.249	4.2e-23	1e-21	41.5806
	ZNF677	1.08839	4.08265	20.58	1.89e-51	4.72e-49	106.55
	ZBTB20	1.08719	7.84871	9.85005	6.12e-19	1.09e-17	32.0649
	PIK3CD	1.08654	6.17346	14.1098	6.65e-32	2.73e-30	61.7358
	SRGAP2C	1.08603	5.54294	14.1915	3.71e-32	1.54e-30	62.3165
	IGLJ3///IGLV@///IGLC1	1.08567	9.08906	4.68329	5.18e-06	1.47e-05	2.80952
	CD74	1.08443	11.1759	8.94296	2.45e-16	3.6e-15	26.1292
	FUT11	1.08387	6.37103	14.4137	7.61e-33	3.35e-31	63.8945
	SNX18	1.08318	7.71088	13.9754	1.74e-31	7.01e-30	60.7811
	LOC400043	1.08302	4.93738	15.9097	1.82e-37	1.12e-35	74.4918
	LOC728392	1.08204	5.31439	12.806	7.22e-28	2.31e-26	52.4886
	LINC01116	1.08191	5.31659	9.31316	2.18e-17	3.51e-16	28.5245
	RCN3	1.08182	6.96372	12.5077	6e-27	1.81e-25	50.3828
	DKK2	1.08156	3.55778	8.53334	3.4e-15	4.51e-14	23.5284
	TMEM140	1.08081	6.08281	13.5878	2.76e-30	1.03e-28	58.0289
	GBP5	1.08012	5.45764	9.52431	5.4e-18	9.09e-17	29.908
	RTN1	1.07915	4.83104	11.0464	1.72e-22	3.92e-21	40.1813
	VAMP5	1.0788	6.05827	12.8654	4.73e-28	1.53e-26	52.9093
	LAMC1	1.07807	8.86402	17.7351	4.92e-43	4.87e-41	87.2585
	MMRN2	1.07733	5.40769	13.5701	3.13e-30	1.17e-28	57.9029
	STAT2	1.07635	8.73512	14.55	2.88e-33	1.3e-31	64.862
	BEX3	1.07604	10.0127	7.40374	3.52e-12	3.17e-11	16.6748
	SYT11	1.07528	4.9017	19.8565	2.41e-49	4.72e-47	101.726
	PLPPR4	1.07521	3.70133	15.6734	9.7e-37	5.67e-35	72.8232
	FOSB	1.07456	6.52617	6.78342	1.27e-10	8.87e-10	13.1468
	TGFB3	1.07411	5.85115	14.5515	2.85e-33	1.29e-31	64.8731
	FAM107B	1.0735	7.81433	9.5638	4.15e-18	7.03e-17	30.1681
	IGHM	1.0729	8.83792	4.35214	2.14e-05	5.44e-05	1.44783
	RAB27B	1.07211	6.85132	5.1401	6.47e-07	2.19e-06	4.81785
	MFGE8	1.07193	6.81283	12.29	2.8e-26	8.09e-25	48.85
	PILRA	1.07114	5.53024	12.2436	3.89e-26	1.11e-24	48.5231
	PLPP1	1.07082	8.45214	13.2393	3.31e-29	1.15e-27	55.5566
	PPM1K	1.06958	6.56286	11.9492	3.11e-25	8.47e-24	46.4575
	PCDHB16	1.06926	3.42591	9.86177	5.66e-19	1.02e-17	32.1429
	HOXD8	1.06835	5.13459	10.5302	6.05e-21	1.24e-19	36.6461
	CALHM2	1.06831	6.15285	15.0064	1.11e-34	5.66e-33	68.1011
	RNASE6	1.068	7.035	9.37553	1.44e-17	2.36e-16	28.9319
	PDLIM2	1.06762	6.94433	13.2412	3.26e-29	1.14e-27	55.5697
	B3GALNT1	1.06755	3.80829	11.0101	2.21e-22	5.01e-21	39.9314
	CHSY1	1.06727	8.2448	12.9904	1.95e-28	6.46e-27	53.7932
	IDO1	1.06672	6.56251	5.61987	6.3e-08	2.61e-07	7.07982
	NAV3	1.06649	4.41289	14.39	9.01e-33	3.95e-31	63.7259
	C8orf88	1.06436	4.18766	11.9487	3.12e-25	8.49e-24	46.454
	CFI	1.06401	6.97881	6.08699	5.71e-09	2.9e-08	9.42189
	CNTN4	1.06289	4.23918	13.5041	5.01e-30	1.84e-28	57.4348
	IFI30///PIK3R2	1.0622	9.9095	8.90526	3.13e-16	4.56e-15	25.8876
	STAB1	1.06185	6.9963	15.1844	3.13e-35	1.67e-33	69.3632
	ITK	1.06106	4.92685	12.112	9.86e-26	2.76e-24	47.599
	FMOD	1.06029	7.98907	9.0424	1.28e-16	1.93e-15	26.7687
	CPQ	1.06003	6.67156	10.8637	6.09e-22	1.34e-20	38.9249
	COL4A1	1.05949	10.2849	10.9007	4.72e-22	1.05e-20	39.1794
	SCRG1	1.05949	4.19039	8.60229	2.19e-15	2.96e-14	23.9623
	KAT2B	1.05848	5.83847	9.09192	9.3e-17	1.41e-15	27.0882
	DIO2	1.05846	6.17172	10.0085	2.11e-19	3.89e-18	33.1236
	LY86	1.05806	6.39417	13.05	1.27e-28	4.28e-27	54.2153
	PTPN21	1.05801	5.90243	14.5363	3.17e-33	1.43e-31	64.765
	CALB2	1.05726	5.67401	7.71266	5.54e-13	5.65e-12	18.4979
	STMN2	1.05681	4.96591	7.86894	2.14e-13	2.32e-12	19.4356
	RCBTB2	1.05606	6.78424	13.6474	1.8e-30	6.76e-29	58.452
	CHL1	1.05369	3.63566	12.4503	9.01e-27	2.68e-25	49.9781
	ANO1	1.05315	6.06451	8.23318	2.25e-14	2.74e-13	21.6589
	C4orf32	1.05267	6.45448	8.52639	3.55e-15	4.7e-14	23.4848
	SGMS2	1.05262	7.60572	8.66824	1.44e-15	1.98e-14	24.3788
	SCUBE2	1.05115	4.46877	11.2432	4.37e-23	1.04e-21	41.5411
	SLC15A3	1.05088	6.67391	11.1965	6.06e-23	1.42e-21	41.2177
	WFDC1	1.05038	7.34212	7.60193	1.08e-12	1.05e-11	17.8396
	SNURF///SNRPN	1.0494	8.09528	7.32771	5.52e-12	4.81e-11	16.2326
	PRIMA1	1.0492	4.58469	9.14479	6.58e-17	1.02e-15	27.4301
	GJB2	1.04714	8.19607	6.63729	2.89e-10	1.9e-09	12.3435
	LRRC32	1.04639	7.09063	12.9844	2.03e-28	6.72e-27	53.7509
	EXOSC7///CLEC3B	1.04566	5.51494	9.45888	8.33e-18	1.38e-16	29.478
	BMPR2	1.04514	8.26596	11.4533	1.01e-23	2.51e-22	42.9979
	PCDHB9///PCDHB10	1.04495	3.8343	9.39726	1.25e-17	2.05e-16	29.0741
	MYOF	1.04426	9.25325	10.2342	4.56e-20	8.91e-19	34.6404
	FLJ32255	1.04411	4.54728	9.9896	2.39e-19	4.4e-18	32.9967
	IGKC	1.04332	9.94777	4.82315	2.78e-06	8.33e-06	3.40874
	SDPR	1.04285	4.82439	9.43668	9.64e-18	1.59e-16	29.3324
	FAM114A1	1.04189	8.61394	12.5955	3.22e-27	9.86e-26	51.002
	CD300A	1.04104	7.01176	11.213	5.4e-23	1.27e-21	41.3319
	CD2	1.04092	6.50226	8.14177	3.98e-14	4.72e-13	21.0962
	ELMO1	1.04008	4.97242	10.949	3.38e-22	7.55e-21	39.5111
	GOLGA8N	1.03963	7.82224	9.91522	3.95e-19	7.16e-18	32.4995
	RPS6KA2	1.03846	6.59147	13.2332	3.46e-29	1.2e-27	55.5132
	PCDH17	1.03757	6.69588	11.1158	1.06e-22	2.45e-21	40.66
	PTX3	1.03686	3.53087	9.3311	1.94e-17	3.13e-16	28.6415
	ANXA6	1.0358	8.42503	10.125	9.58e-20	1.82e-18	33.9046
	MAGI2	1.03509	4.5583	11.5224	6.23e-24	1.57e-22	43.4782
	INPP4A	1.0338	7.0698	15.2864	1.52e-35	8.2e-34	70.0856
	CXCL5	1.03354	6.17486	3.3235	0.001056	0.001981	-2.2362
	SLC1A3	1.03326	5.86205	10.234	4.57e-20	8.92e-19	34.6388
	FAM229B	1.03062	5.4653	12.3931	1.35e-26	3.97e-25	49.5752
	FAT4	1.02851	4.90032	11.2923	3.11e-23	7.54e-22	41.8806
	LEF1	1.02763	7.28787	6.77863	1.31e-10	9.09e-10	13.1203
	LOC101060835///LOC100996809///HLA-DRB6///HLA-DRB5///HLA-DRB4///HLA-DRB3///HLA-DRB1///HLA-DQB1	1.02593	6.22105	6.1901	3.3e-09	1.77e-08	9.95638
	DEGS1	1.02569	8.45038	12.891	3.95e-28	1.28e-26	53.0901
	CYGB	1.02478	6.81207	12.4331	1.02e-26	3.02e-25	49.8571
	EID1	1.02429	9.09352	12.3238	2.21e-26	6.42e-25	49.0873
	NR4A2	1.02398	6.71807	6.72992	1.72e-10	1.17e-09	12.8514
	TMEM200A	1.02305	7.22771	4.92588	1.75e-06	5.44e-06	3.85775
	TSPAN4	1.02298	7.07894	15.0235	9.85e-35	5.04e-33	68.2225
	TNFAIP2	1.02296	6.73778	9.30193	2.35e-17	3.76e-16	28.4512
	RHOQ	1.02138	8.46522	14.4005	8.36e-33	3.67e-31	63.8006
	OAS2	1.02136	6.34427	5.68957	4.44e-08	1.9e-07	7.42079
	TRAF3IP3	1.02094	4.91804	12.8312	6.04e-28	1.94e-26	52.6671
	HSPA1B///HSPA1A	1.02067	10.2031	6.51291	5.75e-10	3.55e-09	11.6685
	NAPSB	1.01919	5.39038	11.4954	7.53e-24	1.88e-22	43.29
	ANXA5	1.0191	9.90854	11.7286	1.47e-24	3.85e-23	44.9149
	IFI6	1.01895	7.99881	4.83129	2.68e-06	8.06e-06	3.44406
	AP1S2	1.01692	8.07819	11.0254	1.99e-22	4.51e-21	40.0369
	PLXND1	1.01576	7.40335	14.6616	1.3e-33	6.07e-32	65.6549
	LPAR1	1.01517	6.283	11.6013	3.58e-24	9.2e-23	44.0272
	KLHL6	1.01502	4.33274	12.8535	5.15e-28	1.66e-26	52.8249
	ADGRD1	1.0143	3.95085	11.3178	2.6e-23	6.37e-22	42.0573
	CST1	1.0143	6.72615	3.60856	0.000388	0.000786	-1.30146
	CCDC144NL-AS1	1.01405	3.99701	10.2331	4.6e-20	8.95e-19	34.6333
	LST1	1.01365	6.94665	12.2009	5.26e-26	1.5e-24	48.2231
	RASSF4	1.01287	6.34957	12.0829	1.21e-25	3.37e-24	47.3951
	SOCS2	1.01285	7.29084	8.65178	1.6e-15	2.19e-14	24.2748
	SERPINB9	1.01259	7.16093	8.20317	2.72e-14	3.28e-13	21.4738
	TRAC///TRAJ17///TRAV20///TRDV2	1.01174	7.19705	9.25304	3.24e-17	5.13e-16	28.1328
	FRZB	1.01089	6.29029	7.26073	8.18e-12	6.95e-11	15.8452
	CPXM1	1.01056	5.50605	10.7654	1.2e-21	2.59e-20	38.2514
	CHSY3	1.00995	4.30713	14.2229	2.97e-32	1.25e-30	62.5392
	RASGRP3	1.00913	4.7403	15.2552	1.89e-35	1.02e-33	69.8644
	RBPMS	1.00793	8.0783	9.03156	1.38e-16	2.07e-15	26.6988
	FAM13B	1.00746	6.52851	10.0207	1.94e-19	3.6e-18	33.2047
	BNIP2	1.00671	6.76511	11.7594	1.18e-24	3.12e-23	45.1303
	PXDC1	1.00568	6.88167	12.724	1.29e-27	4.06e-26	51.9096
	RGS16	1.00545	6.45786	8.74342	8.87e-16	1.24e-14	24.8554
	SIRPA	1.00516	6.73805	9.5005	6.32e-18	1.06e-16	29.7514
	PLA2G2A	1.00323	9.24339	3.0585	0.002526	0.004451	-3.04315
	HSPB7	1.00001	4.86407	8.90356	3.16e-16	4.6e-15	25.8767
	CLDN3	-1.0021	10.3386	-9.00508	1.64e-16	2.44e-15	26.5283
	TPX2	-1.02265	9.30394	-9.76135	1.11e-18	1.95e-17	31.4749
	AZGP1	-1.02428	7.6211	-4.50044	1.14e-05	3.06e-05	2.04756
	NOX1	-1.02453	9.57607	-4.40194	1.74e-05	4.49e-05	1.64735
	A1CF	-1.02825	7.61207	-6.5476	4.75e-10	2.98e-09	11.856
	PPP1R1B	-1.03112	9.78381	-6.78952	1.23e-10	8.59e-10	13.1805
	RBP2	-1.03139	5.72039	-6.9547	4.81e-11	3.6e-10	14.1022
	CEACAM7	-1.03376	8.78056	-2.78562	0.005852	0.00966	-3.80999
	DACH1	-1.03559	7.35257	-4.90542	1.92e-06	5.92e-06	3.76776
	SOWAHA	-1.04109	6.37208	-6.47548	7.06e-10	4.29e-09	11.467
	CHN2	-1.04218	7.18971	-5.47926	1.26e-07	4.96e-07	6.40131
	HSD11B2	-1.04567	7.78511	-6.393	1.11e-09	6.49e-09	11.0258
	CDX2	-1.05561	7.19972	-8.36214	1e-14	1.27e-13	22.4582
	GGH	-1.06903	9.64549	-7.42035	3.19e-12	2.89e-11	16.7717
	DEFA6	-1.0938	7.13789	-3.50403	0.000564	0.001112	-1.65215
	MUC12	-1.09894	8.21055	-3.76387	0.000219	0.000465	-0.76379
	PLCB4	-1.1082	9.20155	-4.10329	5.91e-05	0.000139	0.479124
	PPP1R14D	-1.1112	7.87114	-6.80762	1.11e-10	7.82e-10	13.2809
	GPX2	-1.12225	11.8283	-7.68859	6.41e-13	6.48e-12	18.3543
	DUOXA2	-1.13775	7.05166	-6.5396	4.96e-10	3.11e-09	11.8127
	PRAP1	-1.14864	8.09936	-6.63104	2.99e-10	1.96e-09	12.3093
	SPINK1	-1.15323	10.8478	-4.09939	6e-05	0.000141	0.464308
	HUNK	-1.15735	7.26328	-7.21587	1.06e-11	8.86e-11	15.5869
	CYP2B7P///CYP2B6	-1.17092	7.50264	-5.43316	1.59e-07	6.09e-07	6.18162
	MEP1A	-1.17744	8.257	-4.69602	4.9e-06	1.4e-05	2.86347
	SLC3A1	-1.18404	7.24702	-5.25251	3.8e-07	1.34e-06	5.33422
	QPRT	-1.19676	8.49468	-6.49408	6.37e-10	3.9e-09	11.5671
	PRAC1	-1.2155	6.76086	-2.83809	0.005002	0.008364	-3.66767
	AGMAT	-1.21823	8.51718	-10.6204	3.26e-21	6.84e-20	37.2608
	CELP	-1.22147	6.22785	-5.7475	3.31e-08	1.45e-07	7.70648
	LCN2	-1.22555	10.8824	-4.86078	2.35e-06	7.14e-06	3.57236
	TMC5	-1.22625	9.09106	-8.4452	5.94e-15	7.72e-14	22.9761
	ERP27	-1.24183	6.24508	-5.21766	4.48e-07	1.57e-06	5.17322
	ID1	-1.24646	10.7091	-6.37399	1.23e-09	7.13e-09	10.9246
	KIAA0226L	-1.25241	8.64226	-5.51407	1.07e-07	4.23e-07	6.56814
	CEL	-1.2539	7.0355	-3.66398	0.000317	0.000653	-1.11187
	ATP10B	-1.25804	10.0687	-7.08271	2.31e-11	1.82e-10	14.8259
	FAM84A	-1.26912	10.1986	-6.87112	7.75e-11	5.59e-10	13.6341
	DUOX2	-1.27582	7.56288	-4.05471	7.17e-05	0.000166	0.295615
	VAV3	-1.28634	8.87054	-6.17712	3.54e-09	1.89e-08	9.88873
	AXIN2	-1.29282	9.45859	-7.23854	9.32e-12	7.84e-11	15.7173
	CKMT2	-1.30516	5.55394	-5.30684	2.93e-07	1.06e-06	5.58678
	ARSE	-1.30636	8.01331	-6.93047	5.53e-11	4.1e-10	13.9662
	SELENBP1	-1.30865	9.25794	-6.68707	2.19e-10	1.46e-09	12.6158
	RNF43	-1.31057	9.42746	-9.46693	7.89e-18	1.31e-16	29.5308
	GUCY2C	-1.32112	8.57373	-7.21859	1.05e-11	8.73e-11	15.6025
	CFTR	-1.362	9.36249	-6.90125	6.53e-11	4.78e-10	13.8025
	CDHR1	-1.37343	6.40559	-7.47598	2.29e-12	2.13e-11	17.0974
	ACE2	-1.46662	7.05039	-5.94842	1.18e-08	5.62e-08	8.71335
	REG3A	-1.49317	7.21363	-3.54889	0.000481	0.00096	-1.50278
	TDGF1P3///TDGF1	-1.5329	8.79365	-6.1892	3.32e-09	1.78e-08	9.95167
	ASCL2	-1.58292	9.24452	-8.28432	1.63e-14	2.03e-13	21.9751
	CCL20	-1.59751	9.74253	-6.78169	1.29e-10	8.95e-10	13.1372
	DDC	-1.61294	9.0995	-9.11978	7.75e-17	1.19e-15	27.2682
	FABP1	-1.66596	10.6036	-4.89309	2.03e-06	6.24e-06	3.71362
	SLC26A3	-1.678	7.79616	-4.10157	5.95e-05	0.00014	0.472598
	KRT23	-1.71332	7.28809	-5.46098	1.38e-07	5.38e-07	6.31407
	DPEP1	-1.75649	8.08559	-7.72304	5.2e-13	5.33e-12	18.5598
	LY6G6F///LY6G6D	-1.81939	7.38152	-6.7579	1.47e-10	1.01e-09	13.0057
	C10orf99	-2.15922	8.79185	-7.72481	5.15e-13	5.28e-12	18.5704
	OLFM4	-2.19757	10.1699	-5.1074	7.54e-07	2.52e-06	4.66927
TCGA-COAD	SCN7A	5.36891	-2.48176	17.2901	6.99e-38	1.87e-35	75.5996
	SFRP2	5.32329	3.4453	13.9467	4.32e-29	3.73e-27	55.4561
	OGN	5.29262	-0.91671	13.8321	8.79e-29	7.41e-27	54.75
	CHRM2	5.27093	-3.08672	13.1876	4.81e-27	3.27e-25	50.7685
	CHRDL1	5.17537	0.773127	15.095	3.71e-32	4.85e-30	62.4836
	CILP	5.01061	0.220261	18.3461	1.48e-40	5.86e-38	81.724
	CASQ2	5.00274	-1.92317	14.0327	2.54e-29	2.25e-27	55.9857
	ANGPTL1	4.82114	-1.3281	19.3388	5.12e-43	3.21e-40	87.3595
	ADIPOQ	4.81815	-4.21045	11.0863	2.34e-21	8.22e-20	37.7496
	MYH11	4.81205	6.05977	20.7357	2.17e-46	2.32e-43	95.08
	OMD	4.78233	-2.62595	15.1534	2.59e-32	3.45e-30	62.8385
	CADM3	4.72954	-1.984	16.5188	6.79e-36	1.42e-33	71.0465
	PRELP	4.72137	2.58738	22.4882	1.79e-50	3.97e-47	104.413
	ADH1B	4.68208	0.059064	11.0185	3.56e-21	1.23e-19	37.3316
	GPM6A	4.66549	-2.90028	12.9066	2.77e-26	1.73e-24	49.0282
	DES	4.66445	4.63443	11.871	1.77e-23	8.05e-22	42.6044
	LONRF2	4.62487	-2.59462	15.2427	1.5e-32	2.04e-30	63.3809
	THBS4	4.59634	1.24781	15.9772	1.75e-34	3.08e-32	67.8121
	CHRDL2	4.5949	1.02751	11.0254	3.41e-21	1.18e-19	37.3739
	HAND1	4.5773	-3.40212	10.9336	6.03e-21	2.01e-19	36.8079
	SFRP4	4.57325	3.62802	15.07	4.32e-32	5.55e-30	62.3315
	TCEAL2	4.50337	-3.67614	14.4122	2.44e-30	2.46e-28	58.316
	SFRP1	4.4578	-0.5059	13.2041	4.34e-27	2.97e-25	50.8707
	ATP1A2	4.45685	-1.13598	14.1661	1.11e-29	1.03e-27	56.8058
	CNTN1	4.44884	-1.81344	14.7122	3.86e-31	4.36e-29	60.1514
	PDZRN4	4.43932	-2.04891	15.9377	2.22e-34	3.79e-32	67.5751
	COMP	4.42956	2.37449	11.9442	1.12e-23	5.24e-22	43.0584
	MMRN1	4.4054	-0.29115	13.3319	1.96e-27	1.4e-25	51.6615
	CDH19	4.38386	-3.36121	14.111	1.57e-29	1.42e-27	56.4672
	FABP4	4.34291	-0.92754	12.3962	6.67e-25	3.52e-23	45.8622
	MAMDC2	4.29198	-1.61042	14.6528	5.56e-31	6.09e-29	59.7885
	COL10A1	4.27438	2.61601	11.206	1.11e-21	4.08e-20	38.4885
	HAND2	4.27208	-0.80341	14.4952	1.47e-30	1.53e-28	58.8242
	ADCYAP1R1	4.26858	-3.36966	18.0908	6.49e-40	2.27e-37	80.2553
	MEOX2	4.25771	-1.59926	15.1322	2.95e-32	3.89e-30	62.7097
	AGTR1	4.24671	-2.81354	14.4548	1.88e-30	1.93e-28	58.5769
	NRXN1	4.2412	-3.54911	15.9882	1.64e-34	2.91e-32	67.8777
	PRIMA1	4.21506	-2.24856	12.7596	6.91e-26	4.12e-24	48.1167
	SEMA3E	4.20438	-3.46034	13.687	2.16e-28	1.73e-26	53.8555
	PTGIS	4.19806	2.01446	18.8573	7.88e-42	4.03e-39	84.6409
	SYNPO2	4.18693	4.07268	21.8346	5.71e-49	1.05e-45	100.978
	SCRG1	4.18109	-3.10599	15.3388	8.38e-33	1.17e-30	63.9631
	C7	4.18059	1.73758	13.9424	4.44e-29	3.82e-27	55.4297
	PLN	4.17445	1.31132	15.0276	5.59e-32	7.04e-30	62.0741
	MYOC	4.16007	-4.43291	16.1758	5.3e-35	1.01e-32	69.001
	GREM1	4.14776	5.45389	16.084	9.21e-35	1.71e-32	68.452
	LRRC4C	4.11707	-3.04096	18.3218	1.7e-40	6.52e-38	81.5844
	FNDC1	4.1079	3.99961	20.4826	8.69e-46	8.74e-43	93.6996
	CYP1B1	4.07964	0.957985	14.6496	5.67e-31	6.2e-29	59.7689
	NALCN	4.06624	-2.30369	14.7238	3.6e-31	4.09e-29	60.2224
	CRTAC1	4.06244	-2.48232	13.3475	1.78e-27	1.27e-25	51.7578
	GAP43	4.05967	-2.32836	14.8434	1.73e-31	2.06e-29	60.9519
	PLIN4	4.0571	0.926808	10.829	1.15e-20	3.7e-19	36.164
	ACKR1	4.05502	1.21023	11.7214	4.49e-23	1.93e-21	41.6775
	PRND	4.04851	-2.60131	14.6578	5.39e-31	5.93e-29	59.8188
	NRK	4.03272	-2.17882	13.1215	7.25e-27	4.88e-25	50.3597
	PLCXD3	3.98768	-3.79168	15.0549	4.73e-32	6e-30	62.2399
	SPOCK1	3.98254	2.61157	16.6521	3.07e-36	6.57e-34	71.8377
	ABCA8	3.98025	-0.71772	13.2483	3.3e-27	2.28e-25	51.144
	SLIT2	3.96713	1.2026	17.1967	1.21e-37	3.2e-35	75.0512
	CCDC80	3.96274	4.43301	24.2022	2.65e-54	1.26e-50	113.161
	CNR1	3.94522	-2.59305	13.7737	1.26e-28	1.06e-26	54.3904
	SCN2B	3.9416	-3.08526	17.1984	1.2e-37	3.19e-35	75.0615
	SEMA3D	3.93915	-2.01853	13.1571	5.81e-27	3.91e-25	50.58
	SV2B	3.92623	-1.74146	14.6197	6.81e-31	7.35e-29	59.586
	ZBTB16	3.92582	-2.50874	11.8838	1.63e-23	7.5e-22	42.6839
	C2orf40	3.91658	-3.18509	14.0133	2.86e-29	2.52e-27	55.8661
	RELN	3.9108	-1.1357	13.325	2.05e-27	1.46e-25	51.6188
	C3	3.90283	6.44568	16.5123	7.06e-36	1.47e-33	71.0076
	ZFHX4	3.90168	-0.25069	15.7436	7.18e-34	1.12e-31	66.408
	WSCD2	3.89926	-3.02774	14.0701	2.02e-29	1.8e-27	56.2158
	KIAA2022	3.89724	-3.62456	17.8216	3.1e-39	1e-36	78.6982
	ITGBL1	3.89306	0.800729	12.9368	2.29e-26	1.45e-24	49.215
	MFAP5	3.88842	1.28792	14.0326	2.54e-29	2.25e-27	55.9846
	TLL1	3.86042	-1.92133	15.7602	6.5e-34	1.03e-31	66.5078
	PI16	3.84483	-1.90431	11.3638	4.16e-22	1.62e-20	39.4637
	CCBE1	3.82988	-1.48904	14.1205	1.48e-29	1.35e-27	56.5252
	BMPR1B	3.82625	-2.35827	13.1959	4.57e-27	3.11e-25	50.8199
	EPYC	3.8108	-2.51542	8.5988	8.66e-15	1.34e-13	22.748
	THBS2	3.79911	5.84241	16.0541	1.1e-34	2.03e-32	68.2731
	SELP	3.79348	0.57548	12.0131	7.28e-24	3.45e-22	43.4859
	DPT	3.77864	1.59057	13.3837	1.42e-27	1.03e-25	51.982
	CNN1	3.77524	4.20738	16.2035	4.49e-35	8.67e-33	69.1667
	FGF10	3.77095	-2.11114	14.3383	3.85e-30	3.75e-28	57.8628
	ADAMTSL3	3.76959	-0.08146	17.1726	1.4e-37	3.65e-35	74.9098
	C1orf95	3.74599	-0.86064	9.83572	5.19e-18	1.22e-16	30.1
	CCL21	3.7454	2.40821	10.1386	8.14e-19	2.11e-17	31.9376
	LMOD1	3.73774	3.4964	21.2275	1.49e-47	2.06e-44	97.7387
	FMO2	3.72839	-1.94231	11.3361	4.94e-22	1.9e-20	39.2926
	KCND2	3.72657	-2.74304	12.898	2.92e-26	1.81e-24	48.9749
	PENK	3.72369	-3.37501	10.698	2.59e-20	7.98e-19	35.3593
	FGF7	3.72194	1.24056	15.5642	2.13e-33	3.2e-31	65.3265
	MASP1	3.7187	-0.0098	10.9706	4.79e-21	1.61e-19	37.0364
	PLP1	3.71665	-2.26958	10.6893	2.73e-20	8.41e-19	35.3058
	SULF1	3.71474	6.54272	18.704	1.89e-41	9.39e-39	83.7697
	BAI3	3.70056	-3.54628	16.8026	1.25e-36	2.83e-34	72.7289
	TACR1	3.69696	-2.54451	15.4672	3.84e-33	5.54e-31	64.74
	MGP	3.69327	4.84053	24.6981	2.21e-55	1.47e-51	115.623
	SYT4	3.69317	-4.33157	14.4087	2.5e-30	2.51e-28	58.2943
	ASPN	3.69103	2.73535	14.1055	1.62e-29	1.46e-27	56.4335
	KCNK2	3.68406	-3.55897	15.6168	1.55e-33	2.36e-31	65.6436
	HSPB7	3.66278	1.09683	16.0428	1.18e-34	2.17e-32	68.2052
	GAS1	3.65321	1.16963	13.7492	1.47e-28	1.21e-26	54.2388
	RNF150	3.64592	0.422373	18.5956	3.52e-41	1.58e-38	83.1517
	COL8A1	3.64295	4.25643	18.9823	3.87e-42	2.01e-39	85.3495
	KCNK3	3.64163	-1.8274	12.2226	1.97e-24	9.99e-23	44.7856
	BCHE	3.62838	-1.90308	11.3565	4.36e-22	1.69e-20	39.4186
	CTSG	3.61829	-2.00871	10.3378	2.39e-19	6.6e-18	33.1526
	MARCO	3.61754	-0.10851	8.21989	7.91e-14	1.06e-12	20.5607
	SLITRK3	3.61067	-4.18752	13.0993	8.33e-27	5.58e-25	50.2222
	SORCS1	3.60568	-2.45641	11.1103	2.01e-21	7.17e-20	37.8978
	NPTX1	3.60455	-1.81721	10.824	1.19e-20	3.8e-19	36.1337
	CDO1	3.59606	-2.39673	14.773	2.66e-31	3.07e-29	60.5226
	RAB3C	3.58637	-2.04371	11.9999	7.9e-24	3.74e-22	43.4041
	DCLK1	3.57199	-0.41154	16.7363	1.86e-36	4.08e-34	72.3367
	ZNF385D	3.5549	-1.77757	14.7952	2.32e-31	2.7e-29	60.6582
	SNAP91	3.55321	-3.91741	13.3553	1.69e-27	1.22e-25	51.8065
	TNXB	3.5459	2.09171	17.4223	3.21e-38	9.28e-36	76.3729
	TNS1	3.53701	5.63715	25.1679	2.16e-56	2.39e-52	117.927
	LMO3	3.52665	-0.20785	12.0803	4.78e-24	2.32e-22	43.9029
	KCNMA1	3.51235	2.59647	15.7998	5.11e-34	8.33e-32	66.7461
	CNGA3	3.51108	-3.46778	12.2112	2.11e-24	1.07e-22	44.7148
	HTR2B	3.50983	-1.87631	12.6439	1.42e-25	8.06e-24	47.3992
	HMP19	3.50849	-3.13551	12.2706	1.46e-24	7.47e-23	45.0835
	GREM2	3.49918	0.217218	9.46607	4.89e-17	1.03e-15	27.8744
	ANGPTL7	3.49874	-4.01605	15.7962	5.23e-34	8.47e-32	66.7246
	DDR2	3.4968	3.63292	25.7847	1.06e-57	1.76e-53	120.912
	ADCYAP1	3.49333	-1.7476	11.7685	3.35e-23	1.47e-21	41.9694
	AKAP12	3.47823	3.79462	17.0173	3.5e-37	8.31e-35	73.9966
	C1QTNF7	3.47529	-1.07768	13.9799	3.52e-29	3.07e-27	55.6602
	FN1	3.46089	8.83204	13.6959	2.04e-28	1.64e-26	53.9105
	F13A1	3.45641	2.53813	12.1109	3.95e-24	1.93e-22	44.0925
	PTPRZ1	3.45449	-3.06133	11.5295	1.48e-22	6.03e-21	40.4886
	METTL24	3.44539	-3.04255	14.7363	3.33e-31	3.8e-29	60.2984
	TENM3	3.44379	0.579752	11.1716	1.38e-21	4.99e-20	38.276
	PLXNA4	3.44371	0.67415	15.0765	4.15e-32	5.36e-30	62.3713
	THSD7B	3.43615	-3.57623	12.5984	1.89e-25	1.05e-23	47.1166
	AOC3	3.43364	3.74508	23.1896	4.64e-52	1.4e-48	108.038
	COL14A1	3.43134	4.5237	21.701	1.17e-48	2.04e-45	100.269
	CMA1	3.43098	-3.8204	12.2006	2.26e-24	1.14e-22	44.6488
	ACTG2	3.42651	5.48459	13.0214	1.35e-26	8.85e-25	49.7391
	NHSL2	3.42543	-2.04632	14.8334	1.84e-31	2.18e-29	60.891
	KCNB1	3.4229	-2.52982	12.8488	3.97e-26	2.43e-24	48.6696
	IGFBP5	3.41876	7.27523	19.0068	3.36e-42	1.77e-39	85.4882
	PCDH9	3.41627	-1.88319	15.3492	7.87e-33	1.11e-30	64.0259
	DPP6	3.40647	-2.85106	12.1919	2.39e-24	1.2e-22	44.595
	GDF6	3.40225	-3.15728	12.1422	3.25e-24	1.61e-22	44.2865
	NEFL	3.40066	-2.83606	11.025	3.42e-21	1.18e-19	37.3711
	NUDT10	3.39795	-3.12551	14.9568	8.63e-32	1.06e-29	61.643
	RIC3	3.39733	-2.95981	13.3132	2.2e-27	1.55e-25	51.5458
	CPEB1	3.39693	-2.70605	14.8644	1.52e-31	1.82e-29	61.0798
	SPP1	3.38828	5.32959	9.01485	7.36e-16	1.32e-14	25.1885
	BOC	3.38362	2.21605	20.2499	3.14e-45	2.82e-42	92.4232
	FAM180A	3.38181	-1.75674	12.4773	4.02e-25	2.17e-23	46.3657
	NPR3	3.37531	-0.24568	11.5917	1.01e-22	4.16e-21	40.8738
	NOS1	3.37424	-2.81456	10.3876	1.76e-19	4.94e-18	33.4569
	EFEMP1	3.37162	4.00063	18.3958	1.11e-40	4.5e-38	82.0091
	ANTXR1	3.37134	5.70595	20.5997	4.56e-46	4.74e-43	94.339
	IGF1	3.37004	-1.65913	12.8304	4.45e-26	2.71e-24	48.5555
	TUSC5	3.36437	-4.28809	9.43836	5.78e-17	1.21e-15	27.7084
	SNAP25	3.36308	-2.3797	11.6687	6.23e-23	2.65e-21	41.3506
	NLGN1	3.36104	-3.67654	12.7967	5.49e-26	3.32e-24	48.3468
	SYNM	3.35442	3.28153	13.4632	8.67e-28	6.4e-26	52.4733
	PAPPA2	3.3544	-2.60145	11.824	2.37e-23	1.06e-21	42.3134
	WISP2	3.34887	-1.8412	9.5987	2.19e-17	4.81e-16	28.6705
	COLEC12	3.34501	1.65239	15.951	2.05e-34	3.57e-32	67.6548
	ADD2	3.34489	-1.81067	12.7795	6.11e-26	3.67e-24	48.2401
	AEBP1	3.34391	6.87835	18.2947	1.99e-40	7.52e-38	81.429
	ANK2	3.34176	1.23526	19.8242	3.35e-44	2.59e-41	90.0701
	PCDH10	3.33261	-4.00249	14.4896	1.52e-30	1.57e-28	58.7899
	BNC2	3.33081	1.33821	18.0714	7.26e-40	2.51e-37	80.1433
	FGF14	3.32992	-2.92583	12.7745	6.3e-26	3.76e-24	48.2092
	NAP1L2	3.32332	-2.80222	12.5135	3.21e-25	1.75e-23	46.59
	HTR2A	3.3135	-2.46239	12.6186	1.67e-25	9.33e-24	47.2425
	MYLK	3.3123	5.7917	21.689	1.24e-48	2.06e-45	100.205
	ISM1	3.30903	-0.12894	12.5349	2.81e-25	1.54e-23	46.7232
	CCL19	3.29899	0.237546	9.62968	1.82e-17	4.02e-16	28.8569
	APCDD1L	3.29866	-2.45407	11.6867	5.57e-23	2.38e-21	41.4623
	DPYSL3	3.28895	5.47197	21.9274	3.48e-49	6.8e-46	101.469
	RSPO3	3.28383	0.412015	10.2412	4.33e-19	1.16e-17	32.563
	TAGLN	3.28112	6.89792	19.0963	2.02e-42	1.1e-39	85.9938
	SPARCL1	3.27987	5.47591	24.2764	1.82e-54	1.01e-50	113.531
	SSC5D	3.27981	2.74979	15.7858	5.56e-34	8.97e-32	66.662
	FBN1	3.27187	5.71014	20.1287	6.14e-45	5.37e-42	91.7556
	TMEM100	3.27056	-1.67221	10.8198	1.22e-20	3.9e-19	36.1075
	VIP	3.25996	0.122949	7.98385	3.08e-13	3.77e-12	19.2173
	SLC7A14	3.25432	-4.41888	13.7664	1.32e-28	1.09e-26	54.3451
	MSRB3	3.25428	3.44082	22.9026	2.06e-51	5.25e-48	106.562
	COL11A1	3.24924	3.90861	12.133	3.44e-24	1.7e-22	44.2295
	FBLN1	3.24511	5.56263	15.882	3.11e-34	5.22e-32	67.2405
	CHRNA3	3.24212	-0.25579	13.4765	7.98e-28	5.94e-26	52.5556
	FDCSP	3.24058	-1.95601	7.23554	2.06e-11	1.97e-10	15.0721
	VGLL3	3.23938	1.28406	15.5545	2.26e-33	3.37e-31	65.2675
	CTNNA3	3.23632	-3.25657	12.0721	5.04e-24	2.44e-22	43.8515
	RSPO1	3.23331	-3.28651	12.6421	1.44e-25	8.14e-24	47.3881
	MAB21L2	3.2315	2.08107	12.9812	1.74e-26	1.12e-24	49.4901
	FLRT2	3.23108	1.40679	18.3381	1.55e-40	6.06e-38	81.6783
	DCN	3.22579	6.50036	15.4407	4.51e-33	6.48e-31	64.5798
	SEZ6L	3.21698	-3.41094	10.636	3.8e-20	1.16e-18	34.9781
	CD300LG	3.21592	-4.34495	11.3007	6.16e-22	2.34e-20	39.0736
	TNC	3.20989	5.89121	14.5953	7.92e-31	8.45e-29	59.437
	KERA	3.20935	-4.33986	16.0121	1.42e-34	2.56e-32	68.0209
	PGM5	3.20867	2.39726	11.76	3.53e-23	1.54e-21	41.9166
	SCN9A	3.20471	-0.71811	12.7481	7.43e-26	4.4e-24	48.0452
	MFAP4	3.19953	4.36585	14.9393	9.6e-32	1.17e-29	61.5367
	CR1	3.19006	-0.66372	9.97092	2.27e-18	5.58e-17	30.9189
	FGF5	3.1841	-3.79265	11.8284	2.3e-23	1.03e-21	42.3407
	FMN2	3.18026	-2.81051	8.49539	1.59e-14	2.36e-13	22.1475
	COL6A3	3.17087	8.1164	18.4568	7.83e-41	3.25e-38	82.3585
	BHMT2	3.16836	-1.4174	14.7691	2.72e-31	3.13e-29	60.4991
	PIRT	3.16455	-3.24487	10.221	4.91e-19	1.3e-17	32.4397
	DCHS2	3.16384	-2.37791	8.04974	2.11e-13	2.66e-12	19.5907
	ADAM12	3.16346	3.41043	14.6169	6.93e-31	7.45e-29	59.5689
	PLXDC2	3.16283	4.35488	19.6199	1.05e-43	7.59e-41	88.9326
	NBEA	3.16072	-0.06094	11.5583	1.24e-22	5.07e-21	40.6671
	LUM	3.15911	7.13013	14.9759	7.67e-32	9.51e-30	61.7592
	STMN2	3.15771	-0.4139	9.51158	3.72e-17	7.91e-16	28.1472
	GPNMB	3.15397	5.21932	15.0127	6.13e-32	7.68e-30	61.9831
	CALD1	3.14539	6.80872	21.4371	4.8e-48	6.94e-45	98.8628
	ADAMTS16	3.14306	-0.59601	11.2635	7.77e-22	2.9e-20	38.8436
	VCAN	3.14302	5.91893	18.6606	2.43e-41	1.15e-38	83.5224
	PCSK2	3.14265	-4.0993	12.6448	1.41e-25	8.03e-24	47.4044
	KCNQ5	3.1351	-3.437	12.9115	2.68e-26	1.68e-24	49.0586
	NCAM2	3.12373	-0.91221	12.3279	1.02e-24	5.31e-23	45.4387
	FAM43B	3.11449	-3.29341	13.4364	1.02e-27	7.54e-26	52.3074
	NEFM	3.11434	-3.86305	13.5292	5.75e-28	4.36e-26	52.8812
	PTCHD1	3.11202	-2.58192	9.38977	7.76e-17	1.6e-15	27.4176
	C1S	3.11071	6.6861	19.2797	7.15e-43	4.4e-40	87.0273
	POSTN	3.10739	6.20997	12.4576	4.55e-25	2.44e-23	46.2435
	FCN1	3.10292	0.157719	11.1392	1.68e-21	6.03e-20	38.0758
	SCN11A	3.10255	-3.29383	12.5239	3.01e-25	1.65e-23	46.6545
	FAP	3.1008	2.71019	16.0058	1.48e-34	2.65e-32	67.9833
	GPIHBP1	3.09926	-2.04696	12.8417	4.15e-26	2.53e-24	48.6256
	HSPB8	3.0957	2.31045	18.3215	1.71e-40	6.52e-38	81.5829
	ABCA6	3.09336	-0.85633	14.1523	1.21e-29	1.12e-27	56.7208
	SLIT3	3.09027	3.2097	19.4558	2.65e-43	1.69e-40	88.0153
	ASB5	3.09013	-4.76996	10.7483	1.9e-20	5.94e-19	35.6678
	GLI3	3.08847	1.27904	18.134	5.05e-40	1.82e-37	80.5043
	FBLN2	3.08729	4.33689	13.1137	7.61e-27	5.11e-25	50.3113
	CPXM2	3.08283	2.44595	13.7707	1.29e-28	1.06e-26	54.3717
	PGR	3.08249	-1.13081	14.5247	1.22e-30	1.28e-28	59.0048
	SGCD	3.08213	1.99084	17.0881	2.3e-37	5.71e-35	74.4134
	TSHZ2	3.08185	1.5958	14.2144	8.27e-30	7.84e-28	57.1025
	BMP3	3.08172	-1.33351	7.58897	2.89e-12	3.1e-11	17.0069
	HMCN1	3.08002	2.30683	18.6275	2.93e-41	1.37e-38	83.334
	LYVE1	3.07959	0.511863	14.1869	9.8e-30	9.14e-28	56.9333
	RORB	3.07371	-3.43415	12.4499	4.77e-25	2.55e-23	46.196
	GALNT13	3.06939	-3.43792	8.15182	1.17e-13	1.54e-12	20.1717
	GNAO1	3.0648	0.952281	15.8438	3.92e-34	6.48e-32	67.0108
	ZFHX4-AS1	3.06325	-4.58707	15.8087	4.85e-34	7.93e-32	66.7995
	COL3A1	3.0629	9.85854	17.1328	1.77e-37	4.52e-35	74.6759
	GUCY1A3	3.06251	2.90401	19.4867	2.22e-43	1.45e-40	88.1884
	ARHGAP20	3.06244	-1.5117	13.093	8.66e-27	5.79e-25	50.1829
	SLITRK4	3.06166	-3.1368	11.5647	1.19e-22	4.88e-21	40.7067
	NEXN	3.05971	2.41068	15.7278	7.91e-34	1.22e-31	66.3125
	MIR99AHG	3.05722	-2.4818	11.869	1.79e-23	8.13e-22	42.5923
	NTRK3	3.04979	-2.07016	13.0618	1.05e-26	6.9e-25	49.9897
	RERGL	3.04838	-4.04717	11.231	9.51e-22	3.51e-20	38.6428
	THSD7A	3.04417	0.008575	15.7725	6.03e-34	9.68e-32	66.5818
	LDB3	3.03995	-0.66196	11.0573	2.8e-21	9.73e-20	37.5709
	RGMA	3.03889	1.92756	13.5216	6.03e-28	4.54e-26	52.8341
	MMP2	3.03513	7.12613	15.5626	2.15e-33	3.22e-31	65.3163
	XKR4	3.03279	-3.76301	12.9924	1.62e-26	1.05e-24	49.56
	KCNT2	3.03124	-2.59963	13.5769	4.28e-28	3.31e-26	53.1757
	SHISA3	3.0305	-1.12491	10.5173	7.92e-20	2.32e-18	34.2504
	GPR1	3.02427	-2.36137	12.5338	2.83e-25	1.55e-23	46.7165
	NAV3	3.02047	-0.88668	12.5318	2.86e-25	1.57e-23	46.7039
	KIF1A	3.02045	-1.78575	8.17914	1e-13	1.32e-12	20.3276
	CNTN2	3.02034	-3.39105	11.1035	2.1e-21	7.43e-20	37.8554
	AMOTL1	3.01662	3.28956	23.6318	4.79e-53	1.99e-49	110.291
	RIMS1	3.01391	-3.67665	10.9302	6.16e-21	2.05e-19	36.787
	ADAMTS18	3.00982	-2.41811	10.5708	5.69e-20	1.69e-18	34.5784
	GFPT2	3.00559	1.74163	13.7651	1.33e-28	1.1e-26	54.3371
	APOD	3.00314	2.68876	11.3456	4.66e-22	1.8e-20	39.3512
	ASTN1	3.0015	-4.31903	13.1751	5.2e-27	3.53e-25	50.6913
	CNTNAP3	3.00042	-2.9377	11.7869	2.98e-23	1.32e-21	42.0832
	PTGER3	3.00012	0.9377	12.7513	7.28e-26	4.33e-24	48.0653
	ATRNL1	2.99917	-2.32747	10.2193	4.96e-19	1.31e-17	32.4294
	C20orf166-AS1	2.99715	-3.33983	10.748	1.9e-20	5.94e-19	35.6661
	KIAA1644	2.99293	0.172696	13.0823	9.26e-27	6.17e-25	50.1168
	FAM198A	2.98911	-0.98292	11.9883	8.5e-24	4.01e-22	43.3321
	ABI3BP	2.9833	1.85953	17.5734	1.32e-38	4.07e-36	77.2549
	MXRA5	2.98053	5.61677	15.9778	1.75e-34	3.08e-32	67.8152
	SUSD5	2.97474	-1.43798	12.2817	1.36e-24	7e-23	45.1521
	COL1A2	2.97466	9.82282	16.2786	2.86e-35	5.56e-33	69.6156
	NOVA1	2.97061	-1.63358	10.841	1.07e-20	3.44e-19	36.2378
	SPEG	2.96568	1.55947	13.2505	3.25e-27	2.25e-25	51.158
	MAB21L1	2.96491	-4.16149	14.7947	2.33e-31	2.7e-29	60.6549
	CD163	2.96461	3.51296	12.6612	1.28e-25	7.33e-24	47.5063
	EVC	2.96334	2.03573	20.785	1.65e-46	1.89e-43	95.3479
	PAK3	2.96248	-2.38334	13.3148	2.18e-27	1.54e-25	51.5555
	JPH2	2.95942	1.39291	14.6713	4.96e-31	5.5e-29	59.9013
	ABCB5	2.94687	-4.20875	11.3549	4.4e-22	1.7e-20	39.4086
	GRIN2A	2.94583	-3.65645	11.2856	6.77e-22	2.55e-20	38.9798
	COL8A2	2.94366	2.45323	16.8755	8.12e-37	1.87e-34	73.1598
	RSPO2	2.94305	-2.67246	9.44003	5.73e-17	1.2e-15	27.7184
	CHL1	2.94004	0.390553	10.0328	1.56e-18	3.88e-17	31.2944
	SIGLEC6	2.93772	-3.22288	10.5714	5.67e-20	1.69e-18	34.582
	TMEM59L	2.93498	-2.50165	10.9347	5.99e-21	1.99e-19	36.8148
	ZNF385B	2.93391	-2.92767	10.0125	1.76e-18	4.37e-17	31.1715
	NECAB1	2.93306	-1.66096	11.0554	2.83e-21	9.84e-20	37.5591
	MS4A1	2.93072	-0.84399	6.64306	5.01e-10	3.94e-09	11.9337
	MORN5	2.92863	-4.36461	9.77814	7.37e-18	1.71e-16	29.7519
	C8orf88	2.9273	-2.46119	11.7347	4.13e-23	1.79e-21	41.7596
	ZDHHC15	2.92583	-2.32436	12.9793	1.76e-26	1.13e-24	49.4782
	COL1A1	2.92095	10.4816	14.2098	8.51e-30	8.05e-28	57.0742
	CACNA2D1	2.91854	1.26954	15.5009	3.13e-33	4.6e-31	64.9438
	PRICKLE1	2.91217	-0.00151	15.0978	3.64e-32	4.78e-30	62.5011
	FHL1	2.91034	3.96537	17.9569	1.41e-39	4.78e-37	79.4821
	KLHL4	2.90618	-1.91559	12.0887	4.54e-24	2.2e-22	43.9549
	NAP1L3	2.90594	-0.9496	12.8814	3.24e-26	2e-24	48.8721
	LGALS12	2.89974	-3.6391	10.4265	1.39e-19	3.93e-18	33.6945
	CDH2	2.89683	0.042126	11.2523	8.33e-22	3.09e-20	38.7746
	CSDC2	2.89352	-0.52951	11.8822	1.65e-23	7.53e-22	42.6739
	TGFB3	2.89039	2.73552	14.671	4.97e-31	5.5e-29	59.8997
	LRRK2	2.88486	0.572915	9.97224	2.25e-18	5.54e-17	30.9269
	PPFIA2	2.88481	-2.1707	12.9029	2.83e-26	1.77e-24	49.0053
	ABCC9	2.88135	1.08542	14.8902	1.3e-31	1.57e-29	61.2371
	CNTNAP3B	2.87948	-3.22154	10.37	1.96e-19	5.47e-18	33.3491
	HSPB6	2.87902	2.04186	8.07776	1.8e-13	2.29e-12	19.7499
	CPA3	2.8752	1.63346	8.74701	3.61e-15	5.87e-14	23.613
	FLG	2.87045	-3.36403	11.1056	2.07e-21	7.35e-20	37.8686
	SHISA6	2.86878	-1.10909	6.15534	6.24e-09	4.19e-08	9.46255
	KCNA1	2.86762	-4.758	15.3194	9.43e-33	1.3e-30	63.8457
	CDH11	2.86761	4.96678	17.6624	7.86e-39	2.44e-36	77.7733
	ZNF365	2.86083	-2.77038	11.0656	2.66e-21	9.27e-20	37.6218
	FCRL1	2.86051	-3.09186	8.2808	5.56e-14	7.56e-13	20.9098
	SGCA	2.85585	-0.59383	10.4413	1.26e-19	3.61e-18	33.7855
	C14orf132	2.85235	1.63087	18.5285	5.18e-41	2.24e-38	82.7684
	PCDH7	2.84838	2.49239	15.5714	2.04e-33	3.08e-31	65.3695
	MPDZ	2.8458	2.0023	20.4586	9.92e-46	9.69e-43	93.568
	ABCA9	2.84431	-1.18792	10.5727	5.62e-20	1.67e-18	34.5901
	GDF5	2.84298	-3.77343	10.8264	1.17e-20	3.75e-19	36.1483
	GALNT15	2.84145	0.241898	12.7241	8.63e-26	5.08e-24	47.8963
	LEP	2.83979	-4.02435	8.61166	8.03e-15	1.24e-13	22.8229
	KLHL38	2.83882	-3.47142	12.5365	2.78e-25	1.53e-23	46.7331
	CADM2	2.83774	-3.90997	8.72023	4.23e-15	6.8e-14	23.4564
	RGS7BP	2.83361	-1.95834	9.53278	3.27e-17	7.02e-16	28.2744
	GFRA1	2.83141	0.59717	9.81814	5.77e-18	1.36e-16	29.9937
	LTBP2	2.82909	4.93988	17.8676	2.37e-39	7.8e-37	78.9649
	SERPING1	2.82595	5.90486	16.4	1.38e-35	2.82e-33	70.3394
	FAM129A	2.8236	3.15254	19.8743	2.53e-44	2.1e-41	90.3483
	TIMP2	2.81606	6.85774	20.9774	5.79e-47	6.86e-44	96.3908
	SYNC	2.81475	-0.06227	13.8245	9.21e-29	7.74e-27	54.7036
	ADRB3	2.8123	-4.47125	12.4883	3.75e-25	2.03e-23	46.4339
	PDLIM3	2.81201	3.77599	16.3944	1.43e-35	2.89e-33	70.3059
	OLR1	2.80766	1.09449	9.31717	1.2e-16	2.4e-15	26.984
	SYNE1	2.80758	3.52551	23.4954	9.63e-53	3.55e-49	109.598
	BEND6	2.80755	-1.78239	11.5681	1.17e-22	4.79e-21	40.7278
	EPHA6	2.80505	-4.51477	12.7756	6.26e-26	3.75e-24	48.2156
	TENM4	2.80452	1.41638	15.7453	7.11e-34	1.11e-31	66.4182
	MS4A2	2.80379	-0.9753	9.93075	2.9e-18	7.04e-17	30.6754
	KIAA1045	2.80089	-3.69689	12.4769	4.03e-25	2.17e-23	46.3631
	MOXD1	2.7993	2.67177	15.5902	1.82e-33	2.76e-31	65.4831
	PHLDB2	2.7986	2.77151	16.7137	2.12e-36	4.61e-34	72.2026
	RAB31	2.7943	4.9692	18.5914	3.61e-41	1.6e-38	83.1276
	EMX2OS	2.79415	-3.73347	9.169	2.93e-16	5.57e-15	26.1018
	ZNF676	2.79278	-4.61872	18.5109	5.73e-41	2.44e-38	82.668
	ITGA11	2.79225	4.14481	14.7748	2.63e-31	3.04e-29	60.5335
	PRRX1	2.789	3.29782	13.6025	3.65e-28	2.85e-26	53.3336
	DIRC3	2.78851	-3.81527	12.573	2.21e-25	1.23e-23	46.9591
	MYL9	2.78546	6.82585	15.9452	2.12e-34	3.66e-32	67.62
	MYOCD	2.78426	1.10713	11.5761	1.11e-22	4.57e-21	40.777
	KCNMB1	2.78232	1.59426	12.4761	4.05e-25	2.18e-23	46.3584
	ACSM5	2.78187	-3.34217	11.3303	5.13e-22	1.96e-20	39.2566
	SST	2.7798	-3.6275	7.41062	7.83e-12	7.88e-11	16.0252
	EBF2	2.77943	-1.55336	9.64409	1.66e-17	3.69e-16	28.9436
	HRH2	2.77877	-2.27312	10.4593	1.13e-19	3.27e-18	33.8951
	LRRC15	2.77598	2.7913	11.973	9.34e-24	4.39e-22	43.2373
	PRDM6	2.77298	-0.35618	11.883	1.64e-23	7.51e-22	42.6791
	GPR133	2.7719	0.774754	11.8317	2.26e-23	1.01e-21	42.3607
	CLMP	2.77186	2.71405	16.8167	1.15e-36	2.62e-34	72.8123
	HEG1	2.76856	4.66016	23.2838	2.86e-52	9.49e-49	108.52
	COL19A1	2.76835	-4.48914	13.1633	5.59e-27	3.78e-25	50.6179
	PTGFR	2.76763	-0.40447	10.1396	8.09e-19	2.1e-17	31.9438
	LRFN5	2.76444	-2.70885	10.7902	1.47e-20	4.64e-19	35.9256
	ACTA2	2.76102	6.92089	18.257	2.48e-40	9.25e-38	81.2122
	PRL	2.76038	-4.49626	12.4188	5.79e-25	3.07e-23	46.0025
	NTRK2	2.75805	1.3897	6.66095	4.56e-10	3.61e-09	12.0263
	CHIT1	2.75795	-0.30525	6.21978	4.5e-09	3.08e-08	9.78271
	LGI1	2.75758	-4.94596	14.6363	6.15e-31	6.68e-29	59.6875
	NGFR	2.7573	0.576087	9.92052	3.09e-18	7.47e-17	30.6134
	ELN	2.75223	4.91936	13.9781	3.56e-29	3.1e-27	55.6492
	FAM196B	2.75161	-4.04036	11.6395	7.48e-23	3.14e-21	41.1697
	DGKI	2.75136	-1.04015	12.4141	5.96e-25	3.15e-23	45.9738
	SCG2	2.75067	0.507889	10.5636	5.95e-20	1.77e-18	34.5342
	CYBRD1	2.7492	4.70771	15.5411	2.45e-33	3.63e-31	65.1869
	TMEM130	2.74686	-1.73493	10.3395	2.37e-19	6.54e-18	33.1629
	INHBA	2.74565	4.45265	15.8862	3.03e-34	5.14e-32	67.2657
	LIFR	2.74326	0.736308	12.9754	1.8e-26	1.16e-24	49.4542
	DCSTAMP	2.74175	-2.78663	8.83799	2.11e-15	3.53e-14	24.1465
	C1R	2.74033	6.52245	17.7779	4e-39	1.28e-36	78.4448
	COL5A2	2.73828	6.7481	16.8525	9.3e-37	2.13e-34	73.0242
	RNF180	2.73748	-0.80152	11.2696	7.48e-22	2.8e-20	38.8814
	PODN	2.73245	3.46981	14.1453	1.27e-29	1.16e-27	56.678
	EBF3	2.72688	-0.96622	11.8043	2.68e-23	1.19e-21	42.1913
	JAM2	2.72544	1.65777	21.1415	2.37e-47	3.15e-44	97.2759
	CLIP4	2.72539	1.0925	14.9288	1.02e-31	1.25e-29	61.4727
	ZFPM2	2.72518	-0.03938	12.9023	2.84e-26	1.77e-24	49.0011
	PLA2G2D	2.72497	-0.8923	6.94935	9.79e-11	8.47e-10	13.5387
	TENM2	2.72403	-2.22487	9.39297	7.61e-17	1.57e-15	27.4367
	BGN	2.72283	7.25326	14.0213	2.72e-29	2.41e-27	55.9156
	PEG3	2.72053	-0.52957	11.5063	1.71e-22	6.91e-21	40.3451
	FERMT2	2.72006	3.82222	21.0153	4.71e-47	5.79e-44	96.5952
	GAPT	2.71852	-1.58103	11.1007	2.14e-21	7.55e-20	37.8383
	SDPR	2.71694	2.20863	17.0385	3.09e-37	7.49e-35	74.121
	SPOCK3	2.71247	-4.79517	12.786	5.86e-26	3.55e-24	48.2807
	SELE	2.71188	0.917077	10.793	1.44e-20	4.56e-19	35.9427
	FLNC	2.70884	4.72273	11.3707	3.99e-22	1.56e-20	39.5064
	CFH	2.70882	3.90373	18.6882	2.07e-41	1.01e-38	83.6795
	CDK15	2.70719	-3.4263	10.4567	1.15e-19	3.31e-18	33.8794
	FRMPD4	2.70638	-4.67557	12.7172	9.01e-26	5.28e-24	47.8538
	FCER2	2.70338	-2.75084	7.6627	1.91e-12	2.09e-11	17.4159
	RERG	2.69798	0.752861	12.1148	3.86e-24	1.89e-22	44.1164
	KLF17	2.69631	-4.60163	13.5405	5.36e-28	4.1e-26	52.9507
	PLA2G5	2.69613	-1.19826	10.7484	1.9e-20	5.94e-19	35.6685
	EMILIN1	2.68856	5.81042	16.6218	3.67e-36	7.82e-34	71.6578
	ANGPTL2	2.68166	4.89024	17.323	5.76e-38	1.58e-35	75.7922
	ISLR	2.67592	5.12654	12.814	4.93e-26	2.99e-24	48.4539
	SLITRK5	2.67551	-3.39049	8.30948	4.7e-14	6.49e-13	21.0745
	NTM	2.67231	2.29552	11.5152	1.62e-22	6.58e-21	40.4002
	A2M	2.6713	7.57327	22.6059	9.68e-51	2.3e-47	105.025
	CRISPLD1	2.67013	0.719126	12.9879	1.67e-26	1.08e-24	49.5319
	ADAM33	2.67005	0.653371	10.4604	1.12e-19	3.25e-18	33.9024
	STON1-GTF2A1L	2.66963	-4.80406	15.351	7.78e-33	1.1e-30	64.0369
	FRMD6	2.66597	2.99146	19.2191	1.01e-42	5.98e-40	86.6863
	CD109	2.66488	2.69698	10.2069	5.35e-19	1.42e-17	32.354
	MAP1B	2.66123	3.28021	19.1517	1.48e-42	8.46e-40	86.3064
	FXYD6	2.65805	2.74053	16.7261	1.97e-36	4.31e-34	72.2763
	CARTPT	2.65752	-4.02938	7.68102	1.72e-12	1.9e-11	17.5178
	MYOT	2.65694	-3.43226	8.48368	1.7e-14	2.51e-13	22.0797
	NPAS3	2.65619	-2.72966	10.9998	4e-21	1.37e-19	37.216
	ZEB1	2.65568	3.49981	24.9789	5.48e-56	4.55e-52	117.003
	CD36	2.65019	2.1435	11.7441	3.9e-23	1.69e-21	41.8177
	FAM216B	2.64967	-4.44664	12.354	8.68e-25	4.53e-23	45.6005
	GAS7	2.64822	3.61742	19.145	1.53e-42	8.63e-40	86.2689
	MEDAG	2.64646	1.17647	11.6397	7.47e-23	3.14e-21	41.171
	TUB	2.64624	-0.15985	12.9855	1.69e-26	1.09e-24	49.5172
	TENM1	2.64573	-3.26844	9.91906	3.12e-18	7.52e-17	30.6045
	CCL7	2.6416	-3.55723	8.75312	3.48e-15	5.67e-14	23.6488
	KCNIP1	2.64063	-4.29009	11.6329	7.79e-23	3.26e-21	41.1293
	ZEB2	2.63943	3.64094	21.5391	2.78e-48	4.39e-45	99.4073
	PHOX2B	2.63774	-4.59472	10.1154	9.38e-19	2.4e-17	31.7964
	GPR88	2.63639	-4.00273	12.3259	1.03e-24	5.37e-23	45.4261
	GPC6	2.63522	2.46364	16.943	5.44e-37	1.27e-34	73.5586
	KCND3	2.63394	1.37551	8.93996	1.15e-15	2.01e-14	24.7465
	GPR141	2.63378	-2.79721	9.36582	8.96e-17	1.83e-15	27.2745
	NRP2	2.63314	4.50135	20.7593	1.9e-46	2.11e-43	95.2082
	NTNG1	2.63175	-3.76312	9.37371	8.55e-17	1.75e-15	27.3216
	NEGR1	2.62835	1.18121	12.877	3.33e-26	2.05e-24	48.8444
	LRCH2	2.62365	-0.55008	13.2756	2.78e-27	1.94e-25	51.313
	COL12A1	2.62313	7.07092	14.6659	5.13e-31	5.66e-29	59.8685
	SLC16A7	2.62027	0.389206	10.2025	5.5e-19	1.45e-17	32.3268
	JAKMIP2	2.61657	-1.66375	10.628	4e-20	1.21e-18	34.9292
	PCDHB5	2.61628	-2.09286	11.9171	1.32e-23	6.14e-22	42.8905
	LAMA2	2.61563	2.96898	13.5911	3.92e-28	3.04e-26	53.2636
	MMP9	2.60993	4.68697	10.2856	3.3e-19	8.92e-18	32.8339
	SNTG2	2.60816	-4.37457	13.2134	4.1e-27	2.82e-25	50.9282
	BNC1	2.60514	-4.86336	12.9648	1.92e-26	1.23e-24	49.3886
	MRGPRF	2.60337	2.49695	13.7645	1.34e-28	1.1e-26	54.3338
	ITGAM	2.59917	2.3741	11.778	3.15e-23	1.39e-21	42.028
	MRC1	2.59402	2.86681	10.9075	7.08e-21	2.34e-19	36.6476
	MRVI1	2.59033	3.91624	20.3353	1.96e-45	1.81e-42	92.8925
	FIBIN	2.58968	2.30124	15.1543	2.58e-32	3.44e-30	62.844
	FOXP2	2.5895	0.688851	6.74716	2.89e-10	2.35e-09	12.4748
	STON1	2.58648	1.65521	19.5225	1.82e-43	1.28e-40	88.3886
	ECM2	2.58459	1.21548	14.1189	1.49e-29	1.36e-27	56.5158
	LRRC55	2.58338	-2.34264	11.2975	6.29e-22	2.38e-20	39.0536
	SLC24A3	2.58327	2.63346	14.4352	2.12e-30	2.16e-28	58.4566
	HS3ST2	2.58312	-1.44721	8.49428	1.6e-14	2.37e-13	22.141
	P2RY12	2.58213	-3.17429	9.58056	2.45e-17	5.34e-16	28.5614
	CTHRC1	2.58069	4.11456	12.9631	1.95e-26	1.24e-24	49.3782
	CXCL12	2.58009	4.04205	17.0366	3.12e-37	7.52e-35	74.1101
	ST6GALNAC5	2.57978	0.489213	11.042	3.08e-21	1.07e-19	37.4764
	EYA4	2.57837	-3.0099	9.34918	9.91e-17	2e-15	27.175
	INA	2.57442	-2.90124	8.41407	2.56e-14	3.67e-13	21.6771
	RUNX1T1	2.57221	0.853672	16.7422	1.79e-36	3.97e-34	72.3718
	CR2	2.57126	-0.25354	5.91549	2.07e-08	1.3e-07	8.28888
	ELAVL4	2.57019	-2.70739	11.09	2.28e-21	8.05e-20	37.7724
	MUSK	2.56951	-3.87786	10.7832	1.53e-20	4.83e-19	35.8827
	TCL1A	2.56799	-3.0486	6.00965	1.3e-08	8.36e-08	8.74619
	KIAA1462	2.56677	3.74907	17.9126	1.83e-39	6.07e-37	79.2254
	MPPED2	2.56633	-2.03572	10.8917	7.81e-21	2.57e-19	36.5502
	AOX1	2.56569	0.767396	9.37363	8.55e-17	1.75e-15	27.3211
	COL15A1	2.56543	5.75112	17.0902	2.27e-37	5.68e-35	74.4256
	FLNA	2.56462	8.93708	17.3597	4.64e-38	1.3e-35	76.0069
	MSR1	2.56343	2.93901	10.4909	9.31e-20	2.71e-18	34.0892
	AFF3	2.55882	-0.69442	10.1507	7.55e-19	1.97e-17	32.0115
	NLGN4X	2.55729	-0.70736	12.4359	5.21e-25	2.76e-23	46.1087
	COL5A1	2.55643	7.35915	15.3485	7.9e-33	1.11e-30	64.022
	FIGN	2.55596	-1.53245	12.3666	8.02e-25	4.19e-23	45.6791
	OSMR	2.55545	3.68295	18.6047	3.34e-41	1.52e-38	83.2039
	ANO5	2.55341	-1.49996	6.99027	7.85e-11	6.89e-10	13.756
	SLC27A6	2.54872	-4.45061	10.8426	1.06e-20	3.41e-19	36.248
	MAP1A	2.54151	3.26946	19.8979	2.22e-44	1.89e-41	90.479
	PDZD4	2.54112	-0.68074	12.5904	1.99e-25	1.1e-23	47.0672
	MIR143HG	2.54013	-0.06702	12.9612	1.97e-26	1.25e-24	49.3662
	CRISPLD2	2.5398	4.76734	17.8573	2.52e-39	8.2e-37	78.9053
	KCNJ5	2.53937	-0.70101	8.35678	3.57e-14	5e-13	21.3467
	DPYD	2.53903	2.25391	12.8814	3.24e-26	2e-24	48.8717
	ZSCAN23	2.53809	-3.75887	8.53649	1.25e-14	1.88e-13	22.3859
	AR	2.53807	-0.24729	10.3413	2.34e-19	6.49e-18	33.1741
	MRC2	2.53582	5.24647	16.5994	4.2e-36	8.88e-34	71.5253
	AARD	2.53431	-3.62309	10.9267	6.29e-21	2.09e-19	36.7657
	PMP2	2.53278	-4.73123	10.4333	1.33e-19	3.79e-18	33.7364
	FILIP1	2.53153	0.847026	17.0487	2.91e-37	7.1e-35	74.1814
	TNR	2.52823	-3.45545	11.347	4.62e-22	1.78e-20	39.3599
	PABPC5	2.5272	-2.35712	11.9284	1.23e-23	5.75e-22	42.9606
	TLR8	2.52504	-0.2386	8.10431	1.54e-13	1.98e-12	19.9009
	IL1R1	2.52419	4.34654	19.2338	9.27e-43	5.6e-40	86.7689
	HRASLS5	2.5236	-2.43168	7.32136	1.28e-11	1.26e-10	15.5379
	MICU3	2.52049	-1.60492	10.1057	9.95e-19	2.54e-17	31.7377
	TCF4	2.51957	4.30063	23.1667	5.23e-52	1.45e-48	107.92
	ACTC1	2.51939	-0.88479	8.37539	3.2e-14	4.52e-13	21.4539
	PALM2-AKAP2	2.5189	-2.82971	9.21549	2.21e-16	4.27e-15	26.3782
	MUM1L1	2.51528	-3.44076	6.84011	1.76e-10	1.47e-09	12.9618
	FCGR2B	2.51485	0.646837	10.4779	1.01e-19	2.93e-18	34.0091
	ANO3	2.51442	-4.40705	10.5419	6.8e-20	2e-18	34.4012
	KLHL14	2.51301	-2.98667	7.75704	1.12e-12	1.28e-11	17.9418
	ENPP2	2.51175	3.32137	14.8238	1.95e-31	2.29e-29	60.8324
	COL6A2	2.50964	8.02053	14.2367	7.2e-30	6.87e-28	57.2394
	FCER1A	2.50816	-1.87409	8.78779	2.84e-15	4.67e-14	23.8519
	ROR2	2.50801	2.45957	10.6841	2.82e-20	8.65e-19	35.2738
	PI15	2.50733	0.042745	7.03721	6.09e-11	5.43e-10	14.0061
	PPP1R3C	2.50689	0.172023	11.19	1.23e-21	4.47e-20	38.3895
	TCEAL5	2.50621	-4.79809	12.755	7.11e-26	4.23e-24	48.0882
	SCN3B	2.5043	-1.71483	8.88743	1.57e-15	2.7e-14	24.4371
	PCDHGA4	2.50119	-2.63019	9.18438	2.67e-16	5.09e-15	26.1932
	PNMAL1	2.5005	-0.23836	12.3699	7.86e-25	4.12e-23	45.6996
	SLC5A7	2.50017	-4.74978	9.9641	2.37e-18	5.81e-17	30.8775
	LGI2	2.49888	1.41604	12.7793	6.11e-26	3.67e-24	48.239
	SPG20	2.49845	2.51966	16.0288	1.28e-34	2.33e-32	68.1214
	MIR100HG	2.49617	-4.72453	13.6768	2.3e-28	1.83e-26	53.7922
	WNT9B	2.4935	-4.66636	14.1975	9.17e-30	8.61e-28	56.9988
	MAGEL2	2.4928	-2.4179	9.54357	3.06e-17	6.6e-16	28.3392
	PKNOX2	2.48855	-1.72518	11.3633	4.17e-22	1.62e-20	39.4606
	LINC00473	2.48485	-3.75871	10.0632	1.29e-18	3.26e-17	31.4792
	CALB2	2.48452	-0.08143	6.24485	3.96e-09	2.73e-08	9.90781
	PCP4L1	2.4826	-2.7029	6.99376	7.7e-11	6.77e-10	13.7746
	ART4	2.48176	-3.11577	7.95911	3.55e-13	4.32e-12	19.0774
	SPATA20P1	2.48141	-4.58398	10.0622	1.3e-18	3.27e-17	31.4729
	BACH2	2.47988	-0.38801	13.3012	2.37e-27	1.67e-25	51.4717
	FCRLA	2.4794	-1.71161	7.60131	2.7e-12	2.9e-11	17.0753
	GLRB	2.47704	-1.10243	10.8608	9.46e-21	3.08e-19	36.3598
	DAZL	2.47413	-4.43964	11.4472	2.48e-22	9.87e-21	39.9793
	FCGR3A	2.47284	3.93785	10.2408	4.34e-19	1.16e-17	32.5607
	FSTL1	2.47185	6.88893	18.2201	3.07e-40	1.13e-37	80.9999
	CD84	2.47174	2.2218	12.1358	3.38e-24	1.68e-22	44.2472
	CCL18	2.47017	2.59733	6.0697	9.6e-09	6.3e-08	9.04019
	RBPMS2	2.4699	0.534873	12.6142	1.71e-25	9.57e-24	47.2146
	TRPS1	2.46953	1.58325	12.8935	3e-26	1.86e-24	48.947
	CCL13	2.46694	-0.86382	6.05166	1.05e-08	6.85e-08	8.95167
	EPHA3	2.46616	1.02061	11.6829	5.7e-23	2.44e-21	41.439
	CYR61	2.4661	5.64621	14.3736	3.1e-30	3.07e-28	58.0791
	FGF1	2.46531	-0.35065	14.9263	1.04e-31	1.26e-29	61.4571
	SDK1	2.46495	1.78524	11.6722	6.1e-23	2.6e-21	41.3722
	MITF	2.46362	1.9834	13.3517	1.73e-27	1.24e-25	51.7838
	LILRA4	2.46359	-3.27452	9.25158	1.78e-16	3.48e-15	26.593
	CLC	2.46356	-2.3482	5.4975	1.57e-07	8.64e-07	6.3149
	CTNND2	2.46351	-3.58575	9.01633	7.29e-16	1.31e-14	25.1973
	GPR27	2.46276	-2.65666	8.12976	1.33e-13	1.73e-12	20.0459
	SETBP1	2.4612	1.69412	15.953	2.03e-34	3.55e-32	67.6664
	PDGFRB	2.45986	6.05499	17.9525	1.45e-39	4.86e-37	79.4566
	TMTC1	2.45932	2.11949	17.3728	4.3e-38	1.21e-35	76.0836
	DGKB	2.45843	-2.88351	7.66446	1.89e-12	2.07e-11	17.4257
	CNTN4	2.45611	0.421409	13.3843	1.41e-27	1.03e-25	51.9859
	HECW1	2.45564	-0.75702	10.3124	2.8e-19	7.64e-18	32.9971
	CIDEA	2.45515	-5.04479	8.05997	1.99e-13	2.51e-12	19.6488
	PKHD1L1	2.45134	-2.88142	8.74898	3.57e-15	5.8e-14	23.6246
	KCTD12	2.45025	4.99176	11.4087	3.15e-22	1.24e-20	39.7411
	CSF1R	2.44933	4.32106	13.6731	2.36e-28	1.87e-26	53.7694
	CLVS2	2.44843	-4.87728	12.0523	5.7e-24	2.74e-22	43.7289
	GALNT16	2.44838	-0.815	8.95548	1.05e-15	1.84e-14	24.838
	SYPL2	2.44786	-1.81512	11.2949	6.39e-22	2.41e-20	39.0373
	ANKS1B	2.44702	-3.04431	9.85677	4.56e-18	1.09e-16	30.2273
	DKK2	2.44615	0.336381	8.04897	2.12e-13	2.67e-12	19.5863
	HAS1	2.44589	-2.1301	7.43954	6.67e-12	6.79e-11	16.1836
	SPARC	2.44581	9.24508	16.1337	6.83e-35	1.28e-32	68.7494
	MEIS2	2.4458	1.49599	10.941	5.75e-21	1.92e-19	36.8539
	MGAT4C	2.44436	-4.75469	11.8865	1.6e-23	7.39e-22	42.7008
	CYP7B1	2.44277	-0.83375	11.8771	1.7e-23	7.76e-22	42.6426
	ALK	2.44136	-4.21684	9.06296	5.52e-16	1.01e-14	25.4731
	SERPINF1	2.44067	5.25554	15.855	3.66e-34	6.09e-32	67.0777
	PPP2R2B	2.44005	-1.44176	9.69018	1.26e-17	2.84e-16	29.2212
	FAM107A	2.43913	0.786379	15.4077	5.51e-33	7.86e-31	64.3801
	ADAMTS12	2.43891	3.79778	14.3763	3.05e-30	3.04e-28	58.0957
	RP11-182J1.14	2.43888	-4.27952	11.4958	1.83e-22	7.36e-21	40.2804
	CYP27C1	2.43626	-2.29337	11.6532	6.86e-23	2.9e-21	41.2551
	ATP8B2	2.43527	3.40822	19.7834	4.21e-44	3.18e-41	89.8436
	PRKD1	2.43327	1.35803	16.3282	2.12e-35	4.23e-33	69.9114
	ZNF521	2.42868	1.64566	17.5656	1.39e-38	4.18e-36	77.2098
	AKT3	2.4286	3.01421	21.4998	3.43e-48	5.17e-45	99.1978
	CCIN	2.42699	-3.75141	10.6187	4.23e-20	1.28e-18	34.8724
	C16orf89	2.42565	-1.22024	8.12831	1.34e-13	1.75e-12	20.0376
	PTGDS	2.4238	3.22225	10.4436	1.25e-19	3.57e-18	33.7992
	WWTR1	2.4215	4.1744	19.8263	3.31e-44	2.59e-41	90.0821
	MAPK4	2.42132	-2.55576	6.36592	2.13e-09	1.53e-08	10.5161
	MEIS1	2.41981	2.35283	16.3035	2.46e-35	4.87e-33	69.7642
	PCOLCE2	2.41827	-1.58855	6.27483	3.39e-09	2.37e-08	10.0578
	SYT15	2.4158	-4.021	10.789	1.48e-20	4.67e-19	35.9183
	TMEM255A	2.41547	-1.36883	11.8839	1.63e-23	7.5e-22	42.6848
	PTPRC	2.41246	3.9787	11.2703	7.45e-22	2.79e-20	38.8857
	FBLN5	2.41239	3.39103	18.4622	7.59e-41	3.19e-38	82.3895
	SVEP1	2.41072	2.84848	13.7	1.99e-28	1.61e-26	53.9358
	OLFML2B	2.40739	4.2312	15.079	4.09e-32	5.3e-30	62.3864
	FGFR1	2.40705	4.47896	16.2964	2.57e-35	5.02e-33	69.7217
	ITGB2	2.40645	5.09577	11.2537	8.26e-22	3.07e-20	38.783
	CDK14	2.40477	2.09001	14.4654	1.76e-30	1.82e-28	58.6418
	VIPR2	2.40407	-1.56579	9.72126	1.04e-17	2.37e-16	29.4086
	SPSB4	2.40393	-3.18771	9.77661	7.43e-18	1.72e-16	29.7427
	ITGA5	2.40335	5.67256	16.2978	2.55e-35	5.01e-33	69.7301
	RNF165	2.40254	-2.61069	8.03785	2.26e-13	2.83e-12	19.5232
	TMEM52B	2.40116	-2.75704	9.42348	6.33e-17	1.32e-15	27.6193
	CLSTN2	2.40114	0.531942	6.80254	2.15e-10	1.78e-09	12.7645
	STEAP4	2.40081	1.42409	10.3104	2.83e-19	7.73e-18	32.9851
	CYBB	2.40079	4.31299	12.6714	1.2e-25	6.9e-24	47.5698
	FCRL3	2.39747	-1.20639	6.87122	1.49e-10	1.26e-09	13.1256
	CCNA1	2.39726	-4.37209	10.9889	4.28e-21	1.45e-19	37.1489
	HLA-DQA1	2.39681	4.98266	10.0237	1.64e-18	4.1e-17	31.2392
	TMEM47	2.39673	3.02178	14.7105	3.9e-31	4.39e-29	60.1407
	CACNA1B	2.3965	-3.19056	7.16471	3.04e-11	2.84e-10	14.6897
	SYT3	2.39626	-3.2569	8.63514	6.99e-15	1.09e-13	22.9597
	GCSAML	2.3957	-3.28544	8.51346	1.43e-14	2.14e-13	22.2522
	PTPN5	2.39541	-2.7559	9.59769	2.21e-17	4.83e-16	28.6644
	VSIG4	2.39432	2.50339	9.83939	5.07e-18	1.2e-16	30.1222
	DTNA	2.39354	0.948336	8.97648	9.25e-16	1.64e-14	24.9619
	CLEC4G	2.39287	-3.67951	8.57062	1.02e-14	1.56e-13	22.5841
	VCAM1	2.39055	3.33452	15.4742	3.68e-33	5.33e-31	64.7826
	FAT4	2.38946	2.70982	14.4426	2.03e-30	2.08e-28	58.502
	C15orf59	2.38773	-1.07635	10.9967	4.08e-21	1.39e-19	37.1968
	COL24A1	2.38385	-0.40272	9.23483	1.97e-16	3.83e-15	26.4933
	KAL1	2.38161	2.13555	10.3242	2.6e-19	7.14e-18	33.0697
	C20orf194	2.38119	1.89212	22.3056	4.69e-50	9.73e-47	103.459
	TPO	2.38105	-1.82797	7.25181	1.88e-11	1.81e-10	15.1602
	NOX4	2.38022	0.447339	12.7751	6.28e-26	3.76e-24	48.2128
	PDGFRL	2.37946	0.266914	9.16789	2.95e-16	5.6e-15	26.0952
	VIM	2.37872	7.6234	19.85	2.9e-44	2.35e-41	90.2133
	PRKAA2	2.37751	-0.93467	5.72932	5.16e-08	3.04e-07	7.39811
	PXDN	2.37012	5.52963	15.4782	3.59e-33	5.23e-31	64.8065
	HTR7	2.36996	-3.0942	11.0166	3.6e-21	1.24e-19	37.3198
	C9orf47	2.36955	-3.72477	10.4713	1.05e-19	3.04e-18	33.9689
	CCR2	2.36934	-0.14639	9.17542	2.82e-16	5.36e-15	26.14
	ADAM23	2.3687	0.333423	13.7727	1.27e-28	1.06e-26	54.3838
	TMOD1	2.36843	-0.37333	10.1968	5.69e-19	1.5e-17	32.292
	SCG3	2.36819	-2.80818	6.4255	1.56e-09	1.15e-08	10.8179
	MMP8	2.36796	-3.08571	6.13902	6.77e-09	4.53e-08	9.38178
	CD93	2.36744	5.16574	18.5383	4.9e-41	2.14e-38	82.8243
	FRRS1L	2.36603	-3.48043	7.94256	3.9e-13	4.73e-12	18.984
	SPON1	2.36485	4.25017	7.69408	1.6e-12	1.78e-11	17.5905
	TAGLN3	2.3647	-3.60429	7.74605	1.19e-12	1.35e-11	17.8804
	NKAPL	2.36432	-3.65459	11.1035	2.1e-21	7.43e-20	37.8558
	RASSF2	2.36325	3.22872	19.5175	1.87e-43	1.29e-40	88.3607
	SMARCA1	2.36304	2.64615	12.7297	8.33e-26	4.91e-24	47.9316
	VWF	2.36238	6.23665	14.432	2.16e-30	2.2e-28	58.4374
	EHD2	2.36192	5.06915	16.3509	1.86e-35	3.71e-33	70.0465
	C4B	2.36184	1.53859	10.7046	2.49e-20	7.68e-19	35.3993
	LAMP5	2.35901	-0.66911	9.04624	6.1e-16	1.11e-14	25.3741
	CTGF	2.35794	6.54177	16.4615	9.57e-36	1.96e-33	70.7054
	PCDHB6	2.35589	-2.77665	10.131	8.52e-19	2.19e-17	31.8918
	AQP9	2.35533	0.77481	7.32658	1.25e-11	1.23e-10	15.5663
	WDR17	2.35498	-3.1244	7.74984	1.17e-12	1.33e-11	17.9016
	ARMC4	2.3522	-3.30752	9.26647	1.63e-16	3.21e-15	26.6817
	PIEZO2	2.35154	0.992139	12.4408	5.05e-25	2.69e-23	46.1395
	RP11-203I2.1	2.35033	-4.80595	11.4485	2.46e-22	9.8e-21	39.9874
	PALMD	2.34837	1.56898	14.3744	3.08e-30	3.06e-28	58.0844
	CCR8	2.34816	-2.22171	8.76422	3.26e-15	5.34e-14	23.7138
	CLDN11	2.34806	-0.30853	9.93986	2.75e-18	6.68e-17	30.7306
	MAP6	2.34801	-0.21759	13.7718	1.28e-28	1.06e-26	54.3783
	DDIT4L	2.34716	-1.64147	6.33126	2.54e-09	1.81e-08	10.3413
	RFPL1S	2.34405	-3.94966	10.8916	7.82e-21	2.57e-19	36.5495
	DMRTA1	2.34382	-3.3679	8.06189	1.97e-13	2.49e-12	19.6597
	PURG	2.34368	-4.28421	11.7269	4.34e-23	1.87e-21	41.7115
	BICC1	2.3431	2.68878	14.3058	4.7e-30	4.57e-28	57.6635
	ZNF208	2.34202	-2.99835	10.4332	1.33e-19	3.79e-18	33.7354
	ADAMTS1	2.34062	4.10331	17.4344	2.99e-38	8.71e-36	76.4441
	KIF5A	2.33984	-0.60687	8.80284	2.6e-15	4.3e-14	23.9402
	NXPH3	2.33937	0.567602	7.58317	2.99e-12	3.2e-11	16.9748
	KCNJ15	2.33873	-0.60309	8.63808	6.87e-15	1.08e-13	22.9768
	PYGO1	2.33838	-0.00892	9.47543	4.62e-17	9.76e-16	27.9305
	STMN4	2.33627	-4.52546	10.4451	1.24e-19	3.54e-18	33.8084
	MEOX1	2.33578	0.119561	9.73284	9.7e-18	2.21e-16	29.4785
	CECR7	2.33528	-2.96285	8.74653	3.62e-15	5.88e-14	23.6102
	CLU	2.3347	5.27348	9.77367	7.57e-18	1.75e-16	29.725
	CSF2RB	2.33412	2.87703	12.9351	2.32e-26	1.46e-24	49.2043
	CYS1	2.3341	0.293552	11.2423	8.86e-22	3.28e-20	38.7125
	MN1	2.33301	1.92185	12.3115	1.13e-24	5.86e-23	45.337
	NRP1	2.33216	4.76429	16.7926	1.33e-36	2.98e-34	72.6702
	QKI	2.33168	4.16136	17.1717	1.41e-37	3.65e-35	74.9044
	CBLN4	2.32821	-4.29982	8.2663	6.04e-14	8.19e-13	20.8266
	NNMT	2.32665	4.54799	14.0126	2.88e-29	2.52e-27	55.862
	CLEC17A	2.32658	-3.37484	7.73438	1.27e-12	1.44e-11	17.8152
	LINC01561	2.32362	-3.52067	8.42012	2.47e-14	3.55e-13	21.712
	TMEM200B	2.32181	0.610788	14.2639	6.09e-30	5.85e-28	57.4066
	PECAM1	2.32096	5.9612	19.2122	1.05e-42	6.11e-40	86.6474
	TMEM35	2.32077	-0.80857	6.80079	2.17e-10	1.79e-09	12.7554
	TCF23	2.32062	-3.95835	7.97588	3.22e-13	3.94e-12	19.1722
	LTBP1	2.32022	5.46486	15.5133	2.9e-33	4.28e-31	65.0188
	DACT1	2.31961	2.92335	13.6779	2.29e-28	1.82e-26	53.7993
	GRIA1	2.3165	-4.08517	10.0147	1.74e-18	4.32e-17	31.1849
	LPAR4	2.31131	-3.45042	10.544	6.71e-20	1.98e-18	34.4144
	IGLL5	2.31035	3.38457	5.40664	2.41e-07	1.29e-06	5.89852
	FAM124B	2.31017	-1.12072	10.4108	1.53e-19	4.31e-18	33.5985
	CHGB	2.30918	-0.92578	5.74796	4.71e-08	2.8e-07	7.48645
	GNB4	2.30912	3.00409	16.1559	5.98e-35	1.13e-32	68.8824
	CTSK	2.30869	5.60701	13.4698	8.32e-28	6.17e-26	52.514
	RASSF8	2.30753	2.09569	10.8484	1.02e-20	3.3e-19	36.2834
	WI2-1896O14.1	2.3067	-2.30933	9.73959	9.31e-18	2.13e-16	29.5192
	FGL2	2.30594	3.44969	12.1222	3.69e-24	1.81e-22	44.1625
	CALCRL	2.3059	3.08846	16.0349	1.24e-34	2.26e-32	68.1579
	FILIP1L	2.30427	5.17609	18.6193	3.08e-41	1.42e-38	83.2867
	ZNF804A	2.30404	-3.12714	9.22043	2.15e-16	4.16e-15	26.4076
	COL6A1	2.30381	7.64874	13.354	1.71e-27	1.23e-25	51.7981
	HOPX	2.30146	2.62996	9.76603	7.93e-18	1.83e-16	29.6788
	GRIA3	2.29755	-3.1637	9.0048	7.81e-16	1.39e-14	25.1291
	COL4A4	2.29702	0.039098	8.42238	2.44e-14	3.51e-13	21.7251
	PPAPDC1A	2.29649	-0.05081	6.85981	1.58e-10	1.33e-09	13.0655
	SMYD1	2.29347	-3.13011	5.98481	1.47e-08	9.39e-08	8.62513
	LINC00506	2.29339	-4.1368	11.2202	1.02e-21	3.74e-20	38.576
	KIF26B	2.29211	3.07322	10.3401	2.36e-19	6.52e-18	33.1662
	MMP13	2.29209	-1.35136	5.71169	5.62e-08	3.3e-07	7.31467
	GABRB3	2.29127	-2.08178	5.51557	1.44e-07	7.97e-07	6.39827
	FPR3	2.29101	2.98036	11.1769	1.33e-21	4.84e-20	38.3087
	SALL2	2.2907	0.207116	13.5553	4.89e-28	3.77e-26	53.0423
	DACT3	2.29054	1.43944	13.6183	3.31e-28	2.6e-26	53.4313
	FAM110B	2.28967	0.053898	14.83	1.88e-31	2.22e-29	60.8702
	KCNE4	2.28795	1.85675	17.7316	5.25e-39	1.66e-36	78.176
	MAFB	2.28751	3.30986	13.6651	2.47e-28	1.96e-26	53.7205
	TSHZ3	2.28662	2.00423	17.9955	1.13e-39	3.86e-37	79.7048
	APOE	2.28364	5.62438	7.48096	5.29e-12	5.47e-11	16.4111
	GYPE	2.28354	-4.06405	11.4215	2.91e-22	1.15e-20	39.8203
	HP	2.28265	-3.27918	6.48537	1.15e-09	8.53e-09	11.1229
	GABRG2	2.28002	-5.04924	11.9317	1.21e-23	5.64e-22	42.981
	FAT3	2.27975	-1.98404	9.93462	2.84e-18	6.89e-17	30.6988
	BAALC	2.27895	-1.82079	10.5966	4.85e-20	1.46e-18	34.7364
	LYNX1	2.27493	0.735594	10.9379	5.87e-21	1.96e-19	36.8349
	CCDC8	2.27346	1.03232	12.7812	6.04e-26	3.64e-24	48.2503
	THBS1	2.27255	7.61592	13.5466	5.16e-28	3.97e-26	52.9888
	CCDC144A	2.27119	-3.90688	6.77471	2.5e-10	2.04e-09	12.6188
	LSAMP	2.26926	2.51095	11.7999	2.75e-23	1.22e-21	42.1636
	ADCY2	2.26784	-0.62949	10.5352	7.09e-20	2.08e-18	34.3604
	ADAMTS2	2.26741	4.79142	10.876	8.61e-21	2.81e-19	36.4533
	SLC18A3	2.26673	-4.96593	9.25354	1.76e-16	3.45e-15	26.6047
	CECR1	2.26672	4.09295	11.52	1.57e-22	6.39e-21	40.4298
	ASPA	2.26609	-1.89028	10.0475	1.42e-18	3.57e-17	31.3839
	LPHN2	2.2657	2.83805	18.1866	3.72e-40	1.36e-37	80.8073
	FAM198B	2.26558	4.67416	12.2065	2.18e-24	1.1e-22	44.6855
	DUSP26	2.26514	-2.92274	7.13023	3.67e-11	3.38e-10	14.5042
	PDE1A	2.26398	1.05719	14.6731	4.91e-31	5.47e-29	59.9123
	SELL	2.26152	1.70798	9.94933	2.59e-18	6.33e-17	30.788
	PTRF	2.26034	6.49891	17.3197	5.87e-38	1.6e-35	75.7728
	COL6A5	2.25943	-3.85788	7.86961	5.92e-13	6.99e-12	18.5729
	CASQ1	2.25812	-3.25055	9.09016	4.69e-16	8.66e-15	25.6341
	CPED1	2.2579	2.36683	13.2846	2.63e-27	1.84e-25	51.3691
	SIGLEC1	2.25768	2.12561	9.61137	2.03e-17	4.46e-16	28.7467
	SCGN	2.25662	-2.41034	6.20092	4.95e-09	3.37e-08	9.6888
	SERPINE1	2.25555	4.72191	11.0626	2.71e-21	9.43e-20	37.603
	HTRA3	2.25438	4.97028	12.0455	5.95e-24	2.85e-22	43.6865
	VSTM4	2.25309	2.59976	17.6811	7.05e-39	2.21e-36	77.8823
	LOXHD1	2.25242	-3.1075	9.4272	6.19e-17	1.29e-15	27.6416
	DIRAS1	2.25167	-1.44614	9.20011	2.43e-16	4.66e-15	26.2867
	PDGFC	2.2506	2.96508	14.7485	3.09e-31	3.54e-29	60.3731
	RNF175	2.24864	-2.78949	9.35499	9.57e-17	1.94e-15	27.2098
	TSPYL5	2.24761	1.26575	17.0494	2.9e-37	7.1e-35	74.1852
	BVES	2.24679	0.244108	13.2046	4.33e-27	2.97e-25	50.8738
	PABPC4L	2.24625	-1.83253	10.8117	1.28e-20	4.09e-19	36.0576
	ADRA1A	2.24564	-4.3798	10.522	7.69e-20	2.26e-18	34.2793
	CCDC85A	2.24435	-2.94729	7.78831	9.39e-13	1.08e-11	18.1167
	DOK5	2.24395	-0.60417	11.0168	3.6e-21	1.24e-19	37.3206
	BASP1	2.24327	3.24188	14.4909	1.5e-30	1.57e-28	58.7976
	KCTD8	2.24098	-5.11127	11.0831	2.38e-21	8.37e-20	37.7299
	CCDC88A	2.24065	2.65631	13.3587	1.66e-27	1.2e-25	51.827
	MPEG1	2.23949	3.7979	12.1355	3.39e-24	1.68e-22	44.245
	MAP9	2.23937	0.362802	6.68797	3.95e-10	3.16e-09	12.1665
	SYT11	2.23739	3.00557	18.3832	1.2e-40	4.78e-38	81.9369
	PRKCB	2.23738	1.82037	12.104	4.13e-24	2.02e-22	44.0495
	LAMA4	2.23684	5.60709	19.746	5.19e-44	3.83e-41	89.6356
	P4HA3	2.23553	0.828255	13.5585	4.79e-28	3.7e-26	53.0621
	FAM129C	2.2353	-2.14378	7.27463	1.66e-11	1.61e-10	15.2839
	SLC6A17	2.23519	-2.5309	8.45819	1.98e-14	2.89e-13	21.9321
	ZNF728	2.23516	-5.21792	18.6844	2.12e-41	1.02e-38	83.6581
	SSPN	2.235	2.77442	14.345	3.69e-30	3.61e-28	57.9041
	PDGFRA	2.23435	4.31238	12.1021	4.18e-24	2.04e-22	44.0379
	FAM26E	2.23203	1.7346	16.1036	8.19e-35	1.53e-32	68.5692
	MRAS	2.22848	2.63151	17.0328	3.2e-37	7.64e-35	74.0874
	UBE2QL1	2.22553	-1.05908	8.44721	2.11e-14	3.06e-13	21.8686
	CLEC10A	2.22472	0.396203	8.58025	9.66e-15	1.48e-13	22.6401
	GZMK	2.22427	-1.00908	6.14658	6.52e-09	4.37e-08	9.41919
	C10orf10	2.22291	4.41982	14.6387	6.06e-31	6.6e-29	59.7021
	ZNF835	2.22284	-2.44887	11.3032	6.07e-22	2.31e-20	39.0891
	ADCY5	2.22195	1.58839	10.566	5.86e-20	1.74e-18	34.549
	NR3C1	2.22185	3.31925	16.1935	4.77e-35	9.1e-33	69.107
	CMTM5	2.22037	-4.80216	12.3399	9.47e-25	4.94e-23	45.5135
	CD22	2.21909	0.275028	7.63276	2.26e-12	2.45e-11	17.2496
	CLEC2L	2.21898	-3.51077	7.87968	5.59e-13	6.63e-12	18.6295
	PCDHGA3	2.21803	-3.21572	8.03884	2.25e-13	2.82e-12	19.5289
	JPH4	2.21724	-2.26302	10.1442	7.86e-19	2.05e-17	31.9722
	LCN6	2.21625	-4.60542	11.3304	5.12e-22	1.96e-20	39.2571
	SLITRK2	2.21506	-4.10503	8.65785	6.12e-15	9.65e-14	23.0921
	FOXC2	2.21356	-1.40064	8.04878	2.12e-13	2.67e-12	19.5853
	SIGLEC5	2.21346	-2.79063	8.06009	1.99e-13	2.51e-12	19.6495
	SLC7A2	2.21154	1.23211	7.2608	1.79e-11	1.73e-10	15.2089
	GGT5	2.20901	3.91117	14.6154	7e-31	7.5e-29	59.5597
	PHYHIP	2.20764	-0.24795	9.14256	3.43e-16	6.47e-15	25.9449
	CD300E	2.20679	-0.25736	7.60659	2.62e-12	2.82e-11	17.1045
	MATN3	2.20582	0.613248	8.78416	2.9e-15	4.77e-14	23.8306
	SCARA5	2.20565	0.492258	6.39689	1.81e-09	1.32e-08	10.6728
	PREX2	2.20541	0.938475	14.1736	1.06e-29	9.87e-28	56.8515
	DYNC1I1	2.20441	-0.89889	7.22608	2.17e-11	2.07e-10	15.0209
	KCNH1	2.20334	-3.20177	9.06123	5.58e-16	1.02e-14	25.4628
	ATP2B4	2.20304	5.51035	17.5662	1.38e-38	4.18e-36	77.2131
	CLEC5A	2.20286	0.425144	8.00468	2.73e-13	3.38e-12	19.3352
	NEFH	2.20242	-1.59656	10.8524	9.97e-21	3.23e-19	36.3085
	CCDC178	2.20232	-3.93681	9.43557	5.88e-17	1.23e-15	27.6917
	ROR1	2.20231	0.619991	8.33247	4.11e-14	5.71e-13	21.2067
	ALDH1A3	2.20098	3.14632	14.3723	3.12e-30	3.09e-28	58.0714
	TMEM119	2.20073	3.54304	13.2568	3.13e-27	2.17e-25	51.1967
	KRT222	2.19881	-4.85227	11.7669	3.38e-23	1.48e-21	41.9593
	RIMS2	2.19725	-3.95726	6.33545	2.49e-09	1.77e-08	10.3624
	SLC24A2	2.19689	-2.4547	6.27811	3.34e-09	2.33e-08	10.0742
	LCP1	2.19542	5.35858	11.6819	5.74e-23	2.45e-21	41.4326
	LHFP	2.19454	3.59062	19.0848	2.16e-42	1.16e-39	85.9291
	SNCA	2.19419	-0.30171	11.1454	1.62e-21	5.82e-20	38.1144
	PCDHA3	2.19415	-3.40138	8.1569	1.14e-13	1.49e-12	20.2006
	TPM2	2.19239	6.60048	12.6325	1.53e-25	8.62e-24	47.3285
	TLR7	2.19228	-0.00873	9.30363	1.3e-16	2.6e-15	26.9032
	FAM49A	2.19122	1.70303	13.7106	1.87e-28	1.51e-26	54.0013
	PYGM	2.19035	-0.55013	9.878	4.01e-18	9.58e-17	30.3558
	HSPG2	2.18986	7.68193	14.2754	5.68e-30	5.46e-28	57.4767
	CIDEB	2.1891	-3.505	8.03602	2.28e-13	2.86e-12	19.5129
	FCRL6	2.18584	-2.22713	7.39928	8.34e-12	8.37e-11	15.9631
	NME8	2.18512	-3.89669	10.5232	7.63e-20	2.24e-18	34.2867
	BCAT1	2.18463	2.7191	11.883	1.64e-23	7.51e-22	42.6789
	MDFIC	2.18359	3.10617	14.7143	3.81e-31	4.32e-29	60.1643
	RETN	2.18346	-3.58208	7.1592	3.13e-11	2.92e-10	14.66
	PRTG	2.17912	-1.66576	7.22259	2.21e-11	2.1e-10	15.0021
	TWIST2	2.175	-0.63557	8.71894	4.26e-15	6.84e-14	23.4488
	DHH	2.17486	-2.64635	9.67422	1.39e-17	3.11e-16	29.1251
	FGF2	2.17476	1.04722	10.3404	2.36e-19	6.52e-18	33.1681
	PNMAL2	2.17438	-1.16809	11.1993	1.16e-21	4.23e-20	38.447
	DOCK2	2.17234	2.95586	12.1258	3.6e-24	1.78e-22	44.1851
	OSR1	2.17213	-0.77945	5.89909	2.25e-08	1.4e-07	8.20968
	PPP1R12B	2.16948	5.41543	13.9151	5.26e-29	4.5e-27	55.2617
	HGF	2.16936	1.25641	12.1601	2.91e-24	1.45e-22	44.3974
	TEK	2.16912	2.21087	18.4405	8.6e-41	3.52e-38	82.2651
	CTD-2207O23.3	2.16907	-5.19297	12.974	1.82e-26	1.16e-24	49.4457
	PLXNC1	2.16474	3.11676	15.0437	5.07e-32	6.4e-30	62.1716
	COL16A1	2.16461	5.0717	15.7339	7.62e-34	1.18e-31	66.3496
	AVPR1A	2.1629	-0.23495	8.0233	2.46e-13	3.06e-12	19.4408
	ITIH5	2.16244	3.83069	11.2003	1.15e-21	4.21e-20	38.4531
	PALM	2.16239	2.24944	10.8807	8.36e-21	2.73e-19	36.4826
	AHNAK2	2.16237	4.13228	8.52361	1.35e-14	2.02e-13	22.3111
	WIPF1	2.16181	4.51934	17.5511	1.51e-38	4.51e-36	77.125
	EVC2	2.16156	-0.23067	15.2792	1.2e-32	1.65e-30	63.6022
	RBMS3	2.16073	1.26548	15.2727	1.25e-32	1.71e-30	63.5625
	CCL11	2.15998	0.93211	6.68174	4.09e-10	3.26e-09	12.1342
	SLC1A3	2.15869	1.07029	9.11441	4.06e-16	7.56e-15	25.7779
	LINC00472	2.15844	-4.10003	10.4571	1.15e-19	3.31e-18	33.882
	COL22A1	2.15824	-0.14544	8.66286	5.94e-15	9.4e-14	23.1212
	SEMA3G	2.15788	2.09281	12.7162	9.06e-26	5.31e-24	47.8474
	MCC	2.15656	2.12985	16.1984	4.63e-35	8.89e-33	69.1363
	NXN	2.15636	3.4259	13.3229	2.07e-27	1.47e-25	51.606
	CRYAB	2.15632	2.93638	11.9339	1.19e-23	5.57e-22	42.9944
	ZNF667	2.1559	-1.46072	12.8416	4.15e-26	2.53e-24	48.625
	BVES-AS1	2.15543	-4.69305	11.7262	4.35e-23	1.88e-21	41.7073
	EDIL3	2.15538	3.89696	13.5134	6.35e-28	4.77e-26	52.7832
	WISP1	2.15422	2.41112	12.4405	5.06e-25	2.69e-23	46.1371
	GLI2	2.1541	1.56612	12.7507	7.31e-26	4.34e-24	48.0612
	CXCR5	2.15401	-4.31358	7.71387	1.43e-12	1.6e-11	17.7008
	GRP	2.15364	-1.13974	5.98972	1.43e-08	9.18e-08	8.649
	KCNA3	2.15338	-2.07798	7.83513	7.2e-13	8.44e-12	18.3792
	ESR1	2.15305	-1.29758	9.26933	1.6e-16	3.16e-15	26.6987
	ACTN2	2.15175	-4.09303	10.0683	1.25e-18	3.16e-17	31.5101
	ISLR2	2.15076	-0.24725	8.98699	8.69e-16	1.54e-14	25.024
	SHE	2.14996	1.20954	16.5066	7.31e-36	1.51e-33	70.9736
	ZNF454	2.14989	-2.81025	10.1311	8.52e-19	2.19e-17	31.8923
	GPR174	2.14792	-2.6081	6.95994	9.24e-11	8.03e-10	13.5949
	DPY19L2	2.1462	-2.18078	8.26243	6.18e-14	8.35e-13	20.8044
	PALLD	2.14606	6.4615	15.9441	2.14e-34	3.66e-32	67.6134
	PRPH	2.14591	-1.95741	6.39916	1.79e-09	1.3e-08	10.6843
	HSD11B1	2.14467	0.297097	8.64611	6.55e-15	1.03e-13	23.0236
	LOXL4	2.14403	0.205219	12.6765	1.16e-25	6.69e-24	47.6015
	TNN	2.14271	-1.92985	9.24883	1.81e-16	3.54e-15	26.5767
[truncated: 4,272 more rows]

## Sheet: Table S10
Table S10: The correlation between SCS score and AUC of compounds in CTRP database in GSE39582
Cohorts	Compounds	Cor	Pvalue	adjPvalue
GSE39582	JQ-1	0.791142	7.92e-109	2.80368e-106
	vorinostat	0.787291	4.47e-107	1.58238e-104
	lomeguatrib	0.777148	1.25e-102	4.425e-100
	Repligen-136	0.768613	4.56e-99	1.61424e-96
	PF-543	0.765726	6.75e-98	2.3895e-95
	GSK4112	0.760592	7.41e-96	2.62314e-93
	KU-0060648	0.738522	1.22e-87	4.3188e-85
	HC-067047	0.737607	2.57e-87	9.0978e-85
	I-BET151	0.731114	4.58e-85	1.62132e-82
	erismodegib	0.714468	1.39e-79	4.9206e-77
	pifithrin-mu	0.702655	6.33e-76	2.24082e-73
	BRD-A71883111	0.693692	2.87e-73	1.01598e-70
	neuronal-differentiation-inducer-III	0.683284	2.65e-70	9.381e-68
	SB-743921	0.674681	6.06e-68	2.14524e-65
	panobinostat	0.671884	3.41e-67	1.20714e-64
	BRD-K41597374	0.668276	3.07e-66	1.08678e-63
	elocalcitol	0.665079	2.1e-65	7.434e-63
	ML258	0.658943	7.88e-64	2.78952e-61
	Ko-143	0.657585	1.74e-63	6.1596e-61
	PF-750	0.654157	1.26e-62	4.4604e-60
	brefeldin-A	0.651712	5.07e-62	1.79478e-59
	GW-405833	0.648071	3.95e-61	1.3983e-58
	ISOX	0.646999	7.2e-61	2.5488e-58
	importazole	0.646533	9.34e-61	3.30636e-58
	AA-COCF3	0.645091	2.08e-60	7.3632e-58
	nakiterpiosin	0.64495	2.25e-60	7.965e-58
	L-685458	0.637067	1.66e-58	5.8764e-56
	BIRB-796	0.634948	5.16e-58	1.82664e-55
	StemRegenin-1	0.630109	6.67e-57	2.36118e-54
	BMS-536924	0.621285	6.32e-55	2.23728e-52
	lapatinib	0.620202	1.09e-54	3.8586e-52
	BRD-K50799972	0.61374	2.76e-53	9.7704e-51
	masitinib	0.610197	1.57e-52	5.5578e-50
	afatinib	0.606625	8.87e-52	3.13998e-49
	austocystin-D	0.589104	3.17e-48	1.12218e-45
	NSC632839	0.581232	1.07e-46	3.7878e-44
	VER-155008	0.579581	2.21e-46	7.8234e-44
	decitabine	0.577451	5.59e-46	1.97886e-43
	neratinib	0.576938	6.98e-46	2.47092e-43
	necrostatin-7	0.573572	2.99e-45	1.05846e-42
	VU0155056	0.567836	3.42e-44	1.21068e-41
	fluorouracil	0.56711	4.64e-44	1.64256e-41
	Compound-23-citrate	0.555692	5.1e-42	1.8054e-39
	zebularine	0.553534	1.21e-41	4.2834e-39
	Bax-channel-blocker	0.54986	5.25e-41	1.8585e-38
	BRD1835	0.548353	9.52e-41	3.37008e-38
	BRD-K29313308	0.539336	3.15e-39	1.1151e-36
	NVP-231	0.536599	8.91e-39	3.15414e-36
	cerulenin	0.533888	2.48e-38	8.7792e-36
	ML029	0.530385	9.14e-38	3.23556e-35
	valdecoxib	0.529631	1.21e-37	4.2834e-35
	spautin-1	0.528126	2.11e-37	7.4694e-35
	itraconazole	0.523601	1.1e-36	3.894e-34
	linsitinib	0.522118	1.88e-36	6.6552e-34
	bortezomib	0.506525	4.52e-34	1.60008e-31
	nelarabine	0.504849	8.02e-34	2.83908e-31
	KHS101	0.501085	2.87e-33	1.01598e-30
	ML006	0.498565	6.68e-33	2.36472e-30
	BRD-K19103580	0.497906	8.32e-33	2.94528e-30
	KU-60019	0.49613	1.5e-32	5.31e-30
	hyperforin	0.492663	4.69e-32	1.66026e-29
	gefitinib	0.490202	1.05e-31	3.717e-29
	purmorphamine	0.487627	2.41e-31	8.5314e-29
	BRD-K13999467	0.477751	5.49e-30	1.94346e-27
	BRD-K85133207	0.475653	1.05e-29	3.717e-27
	PL-DI	0.47017	5.66e-29	2.00364e-26
	brivanib	0.469702	6.53e-29	2.31162e-26
	oligomycin-A	0.469678	6.57e-29	2.32578e-26
	MI-1	0.464886	2.78e-28	9.8412e-26
	PAC-1	0.45255	1.03e-26	3.6462e-24
	BRD8958	0.449141	2.72e-26	9.6288e-24
	PX-12	0.445862	6.85e-26	2.4249e-23
	bosutinib	0.445725	7.12e-26	2.52048e-23
	entinostat	0.440577	2.98e-25	1.05492e-22
	Merck60	0.438334	5.51e-25	1.95054e-22
	X16-beta-bromoandrosterone	0.437346	7.22e-25	2.55588e-22
	ML311	0.431206	3.79e-24	1.34166e-21
	C6-ceramide	0.431012	3.99e-24	1.41246e-21
	pandacostat	0.4298	5.51e-24	1.95054e-21
	selumetinib	0.427857	9.21e-24	3.26034e-21
	BRD-K71781559	0.424482	2.24e-23	7.9296e-21
	crizotinib	0.42408	2.48e-23	8.7792e-21
	fingolimod	0.423663	2.77e-23	9.8058e-21
	tipifarnib-P1	0.420993	5.53e-23	1.95762e-20
	AZ-3146	0.417596	1.32e-22	4.6728e-20
	bardoxolone-methyl	0.417455	1.37e-22	4.8498e-20
	SCH-79797	0.405805	2.53e-21	8.9562e-19
	CHM-1	0.40262	5.5e-21	1.947e-18
	LY-2183240	0.397914	1.71e-20	6.0534e-18
	BRD-K02251932	0.396476	2.41e-20	8.5314e-18
	SR-II-138A	0.39553	3.01e-20	1.06554e-17
	KX2-391	0.391966	6.97e-20	2.46738e-17
	MGCD-265	0.390477	9.87e-20	3.49398e-17
	erlotinib	0.387959	1.77e-19	6.2658e-17
	azacitidine	0.38581	2.9e-19	1.0266e-16
	triptolide	0.383523	4.89e-19	1.73106e-16
	BRD-K97651142	0.378628	1.47e-18	5.2038e-16
	narciclasine	0.377154	2.05e-18	7.257e-16
	MLN2238	0.370364	9.11e-18	3.22494e-15
	piperlongumine	0.366748	1.99e-17	7.0446e-15
	SB-525334	0.364843	2.99e-17	1.05846e-14
	gossypol	0.364159	3.46e-17	1.22484e-14
	SCH-529074	0.36149	6.08e-17	2.15232e-14
	BMS-195614	0.352736	3.74e-16	1.32396e-13
	linifanib	0.352048	4.3e-16	1.5222e-13
	SU11274	0.349451	7.28e-16	2.57712e-13
	WAY-362450	0.345894	1.49e-15	5.2746e-13
	BRD-K80183349	0.343624	2.33e-15	8.2482e-13
	BI-2536	0.338882	5.9e-15	2.0886e-12
	BRD-K17060750	0.337205	8.17e-15	2.89218e-12
	AZD7545	0.334267	1.44e-14	5.0976e-12
	PD318088	0.332076	2.18e-14	7.7172e-12
	trifluoperazine	0.329451	3.58e-14	1.26732e-11
	BMS-754807	0.322669	1.26e-13	4.4604e-11
	tosedostat	0.322275	1.35e-13	4.779e-11
	B02	0.321414	1.58e-13	5.5932e-11
	Mdivi-1	0.320583	1.84e-13	6.5136e-11
	daporinad	0.318797	2.54e-13	8.9916e-11
	ML031	0.317671	3.11e-13	1.10094e-10
	GMX-1778	0.316507	3.83e-13	1.35582e-10
	indisulam	0.309035	1.43e-12	5.0622e-10
	ML203	0.304619	3.07e-12	1.08678e-09
	BRD9876	0.299616	7.16e-12	2.53464e-09
	CR-1-31B	0.295406	1.44e-11	5.0976e-09
	IU1	0.294488	1.68e-11	5.9472e-09
	MK-2206	0.292713	2.25e-11	7.965e-09
	WZ8040	0.292041	2.51e-11	8.8854e-09
	BRD-K70511574	0.289787	3.61e-11	1.27794e-08
	ciclopirox	0.288643	4.34e-11	1.53636e-08
	GSK525762A	0.28332	1.01e-10	3.5754e-08
	CAY10618	0.272423	5.43e-10	1.92222e-07
	GSK461364	0.266063	1.4e-09	4.956e-07
	parthenolide	0.265467	1.52e-09	5.3808e-07
	BRD-K14844214	0.261689	2.64e-09	9.3456e-07
	canertinib	0.258778	4e-09	1.416e-06
	saracatinib	0.256373	5.63e-09	1.99302e-06
	isoevodiamine	0.244589	2.84e-08	1.00536e-05
	BRD-K52037352	0.244441	2.9e-08	1.0266e-05
	BRD-K88742110	0.237691	7.06e-08	2.49924e-05
	parbendazole	0.232283	1.41e-07	4.9914e-05
	regorafenib	0.228384	2.31e-07	8.1774e-05
	BRD4132	0.227594	2.54e-07	8.9916e-05
	HLI-373	0.225935	3.12e-07	0.000110448
	myricetin	0.224913	3.54e-07	0.000125316
	phloretin	0.215808	1.06e-06	0.00037524
	triazolothiadiazine	0.214905	1.17e-06	0.00041418
	temozolomide	0.213325	1.41e-06	0.00049914
	topotecan	0.199203	6.88e-06	0.00243552
	PF-573228	0.195527	1.02e-05	0.0036108
	BRD-K61166597	0.19088	1.66e-05	0.0058764
	TW-37	0.19076	1.69e-05	0.0059826
	cucurbitacin-I	0.184256	3.27e-05	0.0115758
	GW-843682X	0.183856	3.41e-05	0.0120714
	BRD-K16147474	0.182554	3.88e-05	0.0137352
	BRD-K24690302	0.182449	3.92e-05	0.0138768
	procarbazine	0.181544	4.29e-05	0.0151866
	NVP-ADW742	0.178317	5.88e-05	0.0208152
	ceranib-2	0.178177	5.96e-05	0.0210984
	pazopanib	0.178088	6.01e-05	0.0212754
	NPC-26	0.177893	6.13e-05	0.0217002
	tanespimycin	0.176116	7.27e-05	0.0257358
	CID-5951923	0.176033	7.33e-05	0.0259482
	cabozantinib	0.166336	0.000181377	0.0642075
	BRD-K09587429	0.165728	0.000191669	0.0678508
	NVP-TAE684	0.161892	0.00027025	0.0956685
	tacrolimus	0.161379	0.000282797	0.10011
	alisertib	0.158179	0.000374207	0.132469
	BRD-K11533227	0.157033	0.000413136	0.14625
	apicidin	0.156584	0.000429389	0.152004
	etomoxir	0.154001	0.000535131	0.189436
	vincristine	0.151554	0.000657152	0.232632
	sorafenib	0.150635	0.000709276	0.251084
	BRD-K51490254	0.149627	0.000770883	0.272893
	X3-Cl-AHPC	0.149406	0.000785044	0.277906
	BRD-K45681478	0.143395	0.00127533	0.451468
	BRD1812	0.140116	0.00164923	0.583827
	NSC95397	0.139481	0.00173232	0.613241
	foretinib	0.138528	0.00186431	0.659966
	methotrexate	0.13852	0.00186548	0.66038
	FQI-2	0.136981	0.00209815	0.742743
	BMS-345541	0.131594	0.00313778	1
	X1S-3R-RSL-3	0.130415	0.00342005	1
	sirolimus	0.126494	0.00453276	1
	mitomycin	0.125878	0.00473469	1
	paclitaxel	0.124195	0.00532833	1
	PDMP	0.123421	0.00562295	1
	DBeQ	0.123288	0.00567502	1
	rigosertib	0.122792	0.0058734	1
	dacarbazine	0.122734	0.00589677	1
	N9-isopropylolomoucine	0.120179	0.00702365	1
	BRD-K64610608	0.115334	0.00970122	1
	SRT-1720	0.1148	0.0100464	1
	AGK-2	0.108798	0.0147347	1
	vandetanib	0.108244	0.0152521	1
	curcumin	0.107025	0.0164463	1
	STF-31	0.0984581	0.0273944	1
	ABT-737	0.0915757	0.0402687	1
	PHA-793887	0.0778664	0.0813472	1
	LE-135	0.0769371	0.0850587	1
	SNX-2112	0.0752388	0.0921936	1
	BRD-K26531177	0.074999	0.0932386	1
	tamoxifen	0.0748717	0.0937976	1
	WP1130	0.0725124	0.104642	1
	vorapaxar	0.0706725	0.11377	1
	SB-431542	0.064146	0.151256	1
	dexamethasone	0.0640996	0.151553	1
	imatinib	0.0627822	0.160159	1
	KU-55933	0.0620558	0.165059	1
	erastin	0.0535815	0.230769	1
	BIBR-1532	0.0532414	0.233746	1
	CI-976	0.0497771	0.26563	1
	BRD6340	0.0484695	0.278406	1
	KW-2449	0.0474985	0.288159	1
	gemcitabine	0.0459981	0.303677	1
	leptomycin-B	0.041318	0.355574	1
	cytarabine-hydrochloride	0.0389619	0.383694	1
	YK-4-279	0.03839	0.39072	1
	BRD-K28456706	0.0362018	0.41831	1
	barasertib	0.0361085	0.419511	1
	EX-527	0.029727	0.506351	1
	ciclosporin	0.0163611	0.714599	1
	Compound-7d-cis	0.0101333	0.820829	1
	BIX-01294	0.00756879	0.86567	1
	prochlorperazine	0.00741692	0.86834	1
	BRD-K04800985	0.00509334	0.909369	1
	PRIMA-1	0.00324831	0.942126	1
	clofarabine	0.00242466	0.956784	1
	ruxolitinib	-0.00644226	0.885514	1
	TPCA-1	-0.0153531	0.731482	1
	BRD-K34222889	-0.0211829	0.63587	1
	momelotinib	-0.0237798	0.595043	1
	GDC-0941	-0.0270724	0.545068	1
	JW-480	-0.0270732	0.545056	1
	navitoclax	-0.0304409	0.49619	1
	BRD-K66453893	-0.0322696	0.470665	1
	SNS-032	-0.0394059	0.378294	1
	betulinic-acid	-0.0412045	0.356899	1
	veliparib	-0.047502	0.288124	1
	BRD8899	-0.0480725	0.282367	1
	ML050	-0.0510523	0.253563	1
	CD-437	-0.054276	0.224772	1
	NSC-74859	-0.0556671	0.213096	1
	necrostatin-1	-0.0586794	0.189322	1
	MK-1775	-0.0590889	0.186247	1
	BRD-K35604418	-0.0650939	0.145293	1
	Ch-55	-0.0670726	0.133425	1
	axitinib	-0.0761116	0.0884693	1
	pevonedistat	-0.0784161	0.0792142	1
	Compound-1541A	-0.0845511	0.058349	1
	AZD7762	-0.0847001	0.0579055	1
	PRL-3-inhibitor-I	-0.0904281	0.0428495	1
	RITA	-0.0906894	0.0422499	1
	manumycin-A	-0.0936047	0.0360269	1
	nintedanib	-0.111456	0.0124624	1
	UNC0321	-0.111473	0.0124488	1
	BRD5468	-0.11421	0.0104394	1
	pluripotin	-0.116452	0.00901365	1
	ML162	-0.117216	0.00856898	1
	CD-1530	-0.119858	0.00717816	1
	BRD-K55116708	-0.124773	0.00511722	1
	obatoclax	-0.128552	0.00391339	1
	AZD4547	-0.133247	0.00277754	0.983248
	tretinoin	-0.142497	0.00136907	0.484652
	ML210	-0.148382	0.00085379	0.302242
	BRD-K63431240	-0.168778	0.000145045	0.0513459
	RG-108	-0.176167	7.24e-05	0.0256296
	PF-184	-0.176404	7.08e-05	0.0250632
	ZSTK474	-0.176724	6.86e-05	0.0242844
	epigallocatechin-3-monogallate	-0.177882	6.13e-05	0.0217002
	SMER-3	-0.184147	3.31e-05	0.0117174
	chlorambucil	-0.194302	1.16e-05	0.0041064
	GDC-0879	-0.195222	1.06e-05	0.0037524
	BRD1378	-0.196373	9.33e-06	0.00330282
	nutlin-3	-0.198105	7.75e-06	0.0027435
	ML320	-0.200342	6.08e-06	0.00215232
	AC55649	-0.204043	4.05e-06	0.0014337
	niclosamide	-0.209347	2.23e-06	0.00078942
	KU-0063794	-0.20989	2.1e-06	0.0007434
	ouabain	-0.213942	1.31e-06	0.00046374
	etoposide	-0.217204	8.96e-07	0.000317184
	SB-225002	-0.218516	7.67e-07	0.000271518
	MST-312	-0.220982	5.71e-07	0.000202134
	Ki8751	-0.23108	1.65e-07	5.841e-05
	tivozanib	-0.23232	1.41e-07	4.9914e-05
	BMS-270394	-0.248599	1.65e-08	5.841e-06
	AZD8055	-0.265713	1.47e-09	5.2038e-07
	lenvatinib	-0.274258	4.11e-10	1.45494e-07
	cytochalasin-B	-0.27855	2.13e-10	7.5402e-08
	BRD-K66532283	-0.278963	2e-10	7.08e-08
	BRD-K02492147	-0.281242	1.4e-10	4.956e-08
	BRD-K92856060	-0.284924	7.86e-11	2.78244e-08
	sunitinib	-0.286028	6.6e-11	2.3364e-08
	PIK-93	-0.289791	3.61e-11	1.27794e-08
	pyrazolanthrone	-0.291298	2.83e-11	1.00182e-08
	quizartinib	-0.301156	5.53e-12	1.95762e-09
	pifithrin-alpha	-0.305443	2.67e-12	9.4518e-10
	nilotinib	-0.311951	8.6e-13	3.0444e-10
	semagacestat	-0.313169	6.94e-13	2.45676e-10
	SKI-II	-0.316697	3.71e-13	1.31334e-10
	SID-26681509	-0.321266	1.62e-13	5.7348e-11
	bexarotene	-0.331008	2.67e-14	9.4518e-12
	SGX-523	-0.332165	2.14e-14	7.5756e-12
	bendamustine	-0.332793	1.9e-14	6.726e-12
	YM-155	-0.340391	4.4e-15	1.5576e-12
	fluvastatin	-0.340821	4.04e-15	1.43016e-12
	AT7867	-0.342116	3.14e-15	1.11156e-12
	lovastatin	-0.342776	2.76e-15	9.7704e-13
	NSC48300	-0.351588	4.72e-16	1.67088e-13
	olaparib	-0.355422	2.15e-16	7.611e-14
	SR1001	-0.36155	6.01e-17	2.12754e-14
	NVP-BSK805	-0.371788	6.68e-18	2.36472e-15
	BRD-K33199242	-0.374254	3.89e-18	1.37706e-15
	bleomycin-A2	-0.379016	1.35e-18	4.779e-16
	doxorubicin	-0.386989	2.21e-19	7.8234e-17
	CAY10594	-0.394732	3.64e-20	1.28856e-17
	CHIR-99021	-0.417126	1.49e-22	5.2746e-20
	birinapant	-0.419341	8.47e-23	2.99838e-20
	OSI-027	-0.431428	3.57e-24	1.26378e-21
	serdemetan	-0.437882	6.24e-25	2.20896e-22
	TG-101348	-0.44915	2.71e-26	9.5934e-24
	tandutinib	-0.449614	2.38e-26	8.4252e-24
	BRD-A02303741	-0.456267	3.52e-27	1.24608e-24
	simvastatin	-0.469292	7.39e-29	2.61606e-26
	GANT-61	-0.477983	5.11e-30	1.80894e-27
	silmitasertib	-0.478046	5.01e-30	1.77354e-27
	NSC23766	-0.488098	2.07e-31	7.3278e-29
	DNMDP	-0.49029	1.02e-31	3.6108e-29
	sildenafil	-0.500338	3.69e-33	1.30626e-30
	PI-103	-0.511647	7.71e-35	2.72934e-32
	PLX-4720	-0.520301	3.62e-36	1.28148e-33
	AM-580	-0.521968	1.99e-36	7.0446e-34
	SJ-172550	-0.543062	7.51e-40	2.65854e-37
	AZD6482	-0.549083	7.14e-41	2.52756e-38
	UNC0638	-0.553686	1.14e-41	4.0356e-39
	fumonisin-B1	-0.567397	4.11e-44	1.45494e-41
	dasatinib	-0.580306	1.6e-46	5.664e-44
	ML239	-0.592123	8.03e-49	2.84262e-46
	CCT036477	-0.597532	6.6e-50	2.3364e-47
	BRD-K37390332	-0.597903	5.55e-50	1.9647e-47
	CAY10576	-0.600853	1.39e-50	4.9206e-48
	vemurafenib	-0.605411	1.59e-51	5.6286e-49
	PYR-41	-0.607032	7.29e-52	2.58066e-49
	IC-87114	-0.612209	5.87e-53	2.07798e-50
	TGX-221	-0.612848	4.29e-53	1.51866e-50
	BRD9647	-0.613704	2.81e-53	9.9474e-51
	GSK-3-inhibitor-IX	-0.643937	3.94e-60	1.39476e-57
	MK-0752	-0.657273	2.08e-63	7.3632e-61
	CAL-101	-0.659889	4.53e-64	1.60362e-61
	XL765	-0.662605	9.16e-65	3.24264e-62
	ML083	-0.672525	2.3e-67	8.142e-65
	TG-100-115	-0.673636	1.16e-67	4.1064e-65
	IPR-456	-0.675512	3.62e-68	1.28148e-65
	NSC30930	-0.700271	3.3e-75	1.1682e-72
	tamatinib	-0.771663	2.53e-100	8.9562e-98
TCGA-COAD	GSK4112	0.769068	7.22e-76	2.55588e-73
	HC-067047	0.714577	6.16e-61	2.18064e-58
	PF-543	0.685914	2.05e-54	7.257e-52
	AA-COCF3	0.684589	3.94e-54	1.39476e-51
	elocalcitol	0.651022	2e-47	7.08e-45
	lomeguatrib	0.650591	2.41e-47	8.5314e-45
	Ko-143	0.633985	2.45e-44	8.673e-42
	SR-II-138A	0.631977	5.51e-44	1.95054e-41
	neuronal-differentiation-inducer-III	0.60281	3.69e-39	1.30626e-36
	tipifarnib-P1	0.589561	3.97e-37	1.40538e-34
	I-BET151	0.589425	4.16e-37	1.47264e-34
	ML029	0.567266	6.53e-34	2.31162e-31
	C6-ceramide	0.552577	6.36e-32	2.25144e-29
	pifithrin-mu	0.547974	2.55e-31	9.027e-29
	nelarabine	0.547039	3.37e-31	1.19298e-28
	GW-405833	0.542002	1.5e-30	5.31e-28
	BRD-K41597374	0.540507	2.32e-30	8.2128e-28
	necrostatin-7	0.537532	5.5e-30	1.947e-27
	BRD-A71883111	0.531907	2.76e-29	9.7704e-27
	panobinostat	0.526511	1.26e-28	4.4604e-26
	BRD-K02251932	0.516554	1.93e-27	6.8322e-25
	BIRB-796	0.511516	7.41e-27	2.62314e-24
	BRD-K14844214	0.503736	5.68e-26	2.01072e-23
	Compound-23-citrate	0.496827	3.32e-25	1.17528e-22
	itraconazole	0.49542	4.73e-25	1.67442e-22
	BRD-K50799972	0.490221	1.73e-24	6.1242e-22
	fluorouracil	0.482003	1.28e-23	4.5312e-21
	purmorphamine	0.481851	1.33e-23	4.7082e-21
	brefeldin-A	0.477357	3.89e-23	1.37706e-20
	bardoxolone-methyl	0.467851	3.58e-22	1.26732e-19
	NVP-231	0.467239	4.12e-22	1.45848e-19
	BRD-K52037352	0.466771	4.58e-22	1.62132e-19
	importazole	0.466526	4.85e-22	1.7169e-19
	AZD7545	0.462325	1.26e-21	4.4604e-19
	KU-60019	0.461979	1.36e-21	4.8144e-19
	N9-isopropylolomoucine	0.452569	1.1e-20	3.894e-18
	KHS101	0.450306	1.8e-20	6.372e-18
	tanespimycin	0.450253	1.82e-20	6.4428e-18
	ML031	0.449084	2.34e-20	8.2836e-18
	brivanib	0.448175	2.85e-20	1.0089e-17
	parthenolide	0.441727	1.12e-19	3.9648e-17
	KX2-391	0.441583	1.16e-19	4.1064e-17
	BRD-K64610608	0.426877	2.38e-18	8.4252e-16
	SCH-529074	0.426581	2.53e-18	8.9562e-16
	PF-750	0.425579	3.09e-18	1.09386e-15
	narciclasine	0.424938	3.51e-18	1.24254e-15
	PX-12	0.420497	8.45e-18	2.9913e-15
	spautin-1	0.420429	8.57e-18	3.03378e-15
	PAC-1	0.419066	1.12e-17	3.9648e-15
	erismodegib	0.417631	1.48e-17	5.2392e-15
	Bax-channel-blocker	0.417344	1.57e-17	5.5578e-15
	BI-2536	0.417205	1.61e-17	5.6994e-15
	B02	0.415303	2.32e-17	8.2128e-15
	hyperforin	0.411452	4.87e-17	1.72398e-14
	ML203	0.409401	7.18e-17	2.54172e-14
	BRD9876	0.406398	1.26e-16	4.4604e-14
	decitabine	0.405418	1.52e-16	5.3808e-14
	VU0155056	0.400948	3.48e-16	1.23192e-13
	StemRegenin-1	0.394225	1.18e-15	4.1772e-13
	MLN2238	0.392598	1.58e-15	5.5932e-13
	bortezomib	0.392455	1.62e-15	5.7348e-13
	linsitinib	0.39188	1.8e-15	6.372e-13
	austocystin-D	0.391159	2.04e-15	7.2216e-13
	VER-155008	0.387449	3.94e-15	1.39476e-12
	CR-1-31B	0.386922	4.32e-15	1.52928e-12
	BRD1835	0.386464	4.68e-15	1.65672e-12
	ML050	0.385202	5.84e-15	2.06736e-12
	bosutinib	0.383947	7.27e-15	2.57358e-12
	triptolide	0.380243	1.38e-14	4.8852e-12
	ML258	0.378755	1.78e-14	6.3012e-12
	crizotinib	0.377803	2.09e-14	7.3986e-12
	daporinad	0.374671	3.55e-14	1.2567e-11
	PL-DI	0.373507	4.31e-14	1.52574e-11
	vorinostat	0.370472	7.15e-14	2.5311e-11
	ML311	0.366196	1.45e-13	5.133e-11
	SU11274	0.342275	6.13e-12	2.17002e-09
	valdecoxib	0.339502	9.28e-12	3.28512e-09
	MI-1	0.338168	1.13e-11	4.0002e-09
	cerulenin	0.33549	1.68e-11	5.9472e-09
	Repligen-136	0.334748	1.87e-11	6.6198e-09
	masitinib	0.333728	2.17e-11	7.6818e-09
	ciclopirox	0.333066	2.39e-11	8.4606e-09
	AGK-2	0.331563	2.97e-11	1.05138e-08
	GMX-1778	0.326885	5.8e-11	2.0532e-08
	lapatinib	0.324521	8.11e-11	2.87094e-08
	entinostat	0.323494	9.36e-11	3.31344e-08
	azacitidine	0.31984	1.56e-10	5.5224e-08
	gossypol	0.319429	1.65e-10	5.841e-08
	LY-2183240	0.318901	1.77e-10	6.2658e-08
	linifanib	0.311261	5.01e-10	1.77354e-07
	GSK461364	0.306528	9.4e-10	3.3276e-07
	triazolothiadiazine	0.299015	2.49e-09	8.8146e-07
	zebularine	0.298471	2.67e-09	9.4518e-07
	SCH-79797	0.293141	5.24e-09	1.85496e-06
	CAY10618	0.288895	8.87e-09	3.13998e-06
	BRD-K85133207	0.288579	9.22e-09	3.26388e-06
	X16-beta-bromoandrosterone	0.28801	9.89e-09	3.50106e-06
	JQ-1	0.281276	2.23e-08	7.8942e-06
	neratinib	0.281241	2.24e-08	7.9296e-06
	BRD-K24690302	0.280266	2.52e-08	8.9208e-06
	BRD-K70511574	0.274368	5.04e-08	1.78416e-05
	piperlongumine	0.271367	7.13e-08	2.52402e-05
	pandacostat	0.270037	8.3e-08	2.9382e-05
	myricetin	0.262117	2.02e-07	7.1508e-05
	BRD4132	0.258935	2.87e-07	0.000101598
	parbendazole	0.256025	3.93e-07	0.000139122
	SB-743921	0.253054	5.4e-07	0.00019116
	SB-525334	0.249271	8.05e-07	0.00028497
	BRD-K63431240	0.248018	9.18e-07	0.000324972
	BRD-K13999467	0.247752	9.44e-07	0.000334176
	NPC-26	0.24714	1.01e-06	0.00035754
	pazopanib	0.234284	3.68e-06	0.00130272
	vincristine	0.233582	3.94e-06	0.00139476
	indisulam	0.231048	5.05e-06	0.0017877
	CHM-1	0.230477	5.33e-06	0.00188682
	WAY-362450	0.230247	5.45e-06	0.0019293
	selumetinib	0.224796	9.16e-06	0.00324264
	BIX-01294	0.224374	9.53e-06	0.00337362
	tosedostat	0.223498	1.03e-05	0.0036462
	ML006	0.222454	1.14e-05	0.0040356
	BRD-K17060750	0.218162	1.69e-05	0.0059826
	TW-37	0.214416	2.38e-05	0.0084252
	STF-31	0.213191	2.65e-05	0.009381
	tacrolimus	0.210673	3.31e-05	0.0117174
	nakiterpiosin	0.207261	4.46e-05	0.0157884
	afatinib	0.206863	4.62e-05	0.0163548
	AZ-3146	0.203367	6.24e-05	0.0220896
	BRD5468	0.202973	6.45e-05	0.022833
	foretinib	0.202246	6.86e-05	0.0242844
	BRD-K88742110	0.201345	7.4e-05	0.026196
	ciclosporin	0.199357	8.74e-05	0.0309396
	KU-0060648	0.198715	9.22e-05	0.0326388
	BRD-K19103580	0.197295	0.00010374	0.036724
	CD-1530	-0.194678	0.000128578	0.0455166
	Ki8751	-0.195664	0.000118622	0.0419922
	GDC-0941	-0.200605	7.88e-05	0.0278952
	semagacestat	-0.211369	3.12e-05	0.0110448
	MK-1775	-0.214062	2.45e-05	0.008673
	fluvastatin	-0.21718	1.85e-05	0.006549
	NSC48300	-0.218774	1.6e-05	0.005664
	RG-108	-0.220837	1.32e-05	0.0046728
	AT7867	-0.228108	6.69e-06	0.00236826
	SB-431542	-0.232396	4.43e-06	0.00156822
	erastin	-0.237406	2.7e-06	0.0009558
	doxorubicin	-0.238911	2.33e-06	0.00082482
	TPCA-1	-0.250906	6.78e-07	0.000240012
	nintedanib	-0.254633	4.56e-07	0.000161424
	AZD7762	-0.261034	2.28e-07	8.0712e-05
	MST-312	-0.261649	2.13e-07	7.5402e-05
	lovastatin	-0.263541	1.73e-07	6.1242e-05
	pyrazolanthrone	-0.263662	1.7e-07	6.018e-05
	niclosamide	-0.272899	5.98e-08	2.11692e-05
	ruxolitinib	-0.274292	5.09e-08	1.80186e-05
	BRD1378	-0.275592	4.37e-08	1.54698e-05
	bendamustine	-0.284731	1.47e-08	5.2038e-06
	ML320	-0.290135	7.61e-09	2.69394e-06
	tretinoin	-0.290487	7.29e-09	2.58066e-06
	obatoclax	-0.29567	3.81e-09	1.34874e-06
	PF-184	-0.296682	3.35e-09	1.1859e-06
	lenvatinib	-0.303092	1.47e-09	5.2038e-07
	veliparib	-0.305897	1.02e-09	3.6108e-07
	simvastatin	-0.315546	2.81e-10	9.9474e-08
	BRD-K09587429	-0.319486	1.64e-10	5.8056e-08
	tandutinib	-0.321336	1.27e-10	4.4958e-08
	ML210	-0.32668	5.97e-11	2.11338e-08
	YM-155	-0.327859	5.05e-11	1.7877e-08
	sunitinib	-0.336627	1.42e-11	5.0268e-09
	bleomycin-A2	-0.346272	3.35e-12	1.1859e-09
	SID-26681509	-0.350473	1.76e-12	6.2304e-10
	ZSTK474	-0.350956	1.63e-12	5.7702e-10
	etoposide	-0.352127	1.36e-12	4.8144e-10
	NSC-74859	-0.354912	8.81e-13	3.11874e-10
	AC55649	-0.356309	7.07e-13	2.50278e-10
	CAY10576	-0.358199	5.24e-13	1.85496e-10
	chlorambucil	-0.366721	1.33e-13	4.7082e-11
	nilotinib	-0.374104	3.9e-14	1.3806e-11
	serdemetan	-0.377766	2.1e-14	7.434e-12
	UNC0638	-0.381275	1.15e-14	4.071e-12
	OSI-027	-0.385644	5.41e-15	1.91514e-12
	PYR-41	-0.392813	1.52e-15	5.3808e-13
	SJ-172550	-0.409696	6.79e-17	2.40366e-14
	BRD-K66532283	-0.417161	1.62e-17	5.7348e-15
	IU1	-0.421924	6.38e-18	2.25852e-15
	sildenafil	-0.430104	1.24e-18	4.3896e-16
	UNC0321	-0.431638	9.1e-19	3.2214e-16
	CAY10594	-0.431844	8.72e-19	3.08688e-16
	DNMDP	-0.435063	4.51e-19	1.59654e-16
	olaparib	-0.435469	4.15e-19	1.4691e-16
	SR1001	-0.436578	3.3e-19	1.1682e-16
	cytochalasin-B	-0.436929	3.06e-19	1.08324e-16
	PIK-93	-0.443292	8.07e-20	2.85678e-17
	BRD-K02492147	-0.445271	5.3e-20	1.8762e-17
	SKI-II	-0.448866	2.45e-20	8.673e-18
	ML239	-0.451636	1.34e-20	4.7436e-18
	silmitasertib	-0.45561	5.63e-21	1.99302e-18
	birinapant	-0.458531	2.95e-21	1.0443e-18
	PLX-4720	-0.474422	7.78e-23	2.75412e-20
	pluripotin	-0.475534	5.99e-23	2.12046e-20
	NVP-BSK805	-0.512339	5.95e-27	2.1063e-24
	MK-0752	-0.514452	3.39e-27	1.20006e-24
	XL765	-0.529495	5.45e-29	1.9293e-26
	PI-103	-0.532317	2.45e-29	8.673e-27
	CCT036477	-0.537142	6.16e-30	2.18064e-27
	BRD-K37390332	-0.542077	1.46e-30	5.1684e-28
	TG-100-115	-0.571139	1.88e-34	6.6552e-32
	GSK-3-inhibitor-IX	-0.57165	1.59e-34	5.6286e-32
	vemurafenib	-0.577387	2.43e-35	8.6022e-33
	ML083	-0.58393	2.72e-36	9.6288e-34
	CHIR-99021	-0.592407	1.48e-37	5.2392e-35
	AM-580	-0.595421	5.15e-38	1.8231e-35
	BRD-A02303741	-0.597529	2.44e-38	8.6376e-36
	TG-101348	-0.646189	1.58e-46	5.5932e-44
	IC-87114	-0.666926	1.71e-50	6.0534e-48
	fumonisin-B1	-0.668353	8.88e-51	3.14352e-48
	AZD6482	-0.696685	8.95e-57	3.1683e-54
	dasatinib	-0.706943	4.02e-59	1.42308e-56
	tamatinib	-0.734735	4.99e-66	1.76646e-63
	BRD9647	-0.739724	2.32e-67	8.2128e-65
	IPR-456	-0.741202	9.22e-68	3.26388e-65
	NSC30930	-0.75869	1.01e-72	3.5754e-70
	TGX-221	-0.807543	3.75e-89	1.3275e-86
	CAL-101	-0.836987	1.55e-101	5.487e-99
SYSUCC	PF-543	0.906563	2.11e-07	7.4694e-05
	AZ-3146	0.89099	3.33e-07	0.000117882
	GSK525762A	0.871858	5.04e-07	0.000178416
	GW-405833	0.868298	5.37e-07	0.000190098
	VER-155008	0.834928	8.5e-07	0.0003009
	L-685458	0.822914	9.64e-07	0.000341256
	tanespimycin	0.8198	9.95e-07	0.00035223
	BRD-K09587429	0.814016	1.06e-06	0.00037524
	StemRegenin-1	0.803782	1.19e-06	0.00042126
	zebularine	0.802447	1.21e-06	0.00042834
	HC-067047	0.799333	1.26e-06	0.00044604
	lapatinib	0.796218	1.31e-06	0.00046374
	panobinostat	0.788654	1.48e-06	0.00052392
	I-BET151	0.787764	1.51e-06	0.00053454
	bosutinib	0.787319	1.52e-06	0.00053808
	VU0155056	0.784205	1.61e-06	0.00056994
	brefeldin-A	0.781535	1.71e-06	0.00060534
	austocystin-D	0.77842	1.83e-06	0.00064782
	decitabine	0.769077	2.32e-06	0.00082128
	neuronal-differentiation-inducer-III	0.769077	2.32e-06	0.00082128
	MI-1	0.759288	3.13e-06	0.00110802
	fluorouracil	0.754394	3.68e-06	0.00130272
	trifluoperazine	0.751279	4.1e-06	0.0014514
	SR-II-138A	0.749499	4.37e-06	0.00154698
	vorinostat	0.745495	5.05e-06	0.0017877
	tosedostat	0.74505	5.13e-06	0.00181602
	Ko-143	0.741046	5.95e-06	0.0021063
	Compound-23-citrate	0.731257	8.59e-06	0.00304086
	AZD7545	0.730812	8.74e-06	0.00309396
	BRD-K63431240	0.728142	9.67e-06	0.00342318
	GSK4112	0.727253	1e-05	0.00354
	SU11274	0.725918	1.05e-05	0.003717
	bortezomib	0.724138	1.13e-05	0.0040002
	BRD-K41597374	0.721913	1.22e-05	0.0043188
	SCH-79797	0.702336	2.53e-05	0.0089562
	BIRB-796	0.698331	2.93e-05	0.0103722
	BRD-K50799972	0.697442	3.02e-05	0.0106908
	purmorphamine	0.696997	3.07e-05	0.0108678
	hyperforin	0.696107	3.17e-05	0.0112218
	PAC-1	0.695662	3.22e-05	0.0113988
	selumetinib	0.694327	3.38e-05	0.0119652
	pifithrin-mu	0.692547	3.59e-05	0.0127086
	afatinib	0.691212	3.77e-05	0.0133458
	WAY-362450	0.688988	4.07e-05	0.0144078
	PF-750	0.687653	4.27e-05	0.0151158
	Bax-channel-blocker	0.686763	4.4e-05	0.015576
	gefitinib	0.685873	4.54e-05	0.0160716
	BRD-K17060750	0.682759	5.05e-05	0.017877
	C6-ceramide	0.680089	5.53e-05	0.0195762
	spautin-1	0.673415	6.9e-05	0.024426
	KHS101	0.6703	7.65e-05	0.027081
	elocalcitol	0.668521	8.1e-05	0.028674
	X16-beta-bromoandrosterone	0.664516	9.22e-05	0.0326388
	methotrexate	0.657842	0.000113819	0.0402919
	PD318088	0.657842	0.000113819	0.0402919
	importazole	0.653393	0.000130643	0.0462476
	neratinib	0.643604	0.000175618	0.0621688
	ML029	0.639155	0.000200237	0.0708839
	AA-COCF3	0.633815	0.000233764	0.0827525
	BRD-K52037352	0.633815	0.000233764	0.0827525
	BRD-K85133207	0.632925	0.000239808	0.084892
	BRD-K13999467	0.629811	0.000262064	0.0927707
	lomeguatrib	0.609344	0.000459194	0.162555
	KX2-391	0.60356	0.000534497	0.189212
	cucurbitacin-I	0.601335	0.000566224	0.200443
	triptolide	0.577308	0.00102958	0.364472
	SB-431542	0.577308	0.00102958	0.364472
	CHM-1	0.575973	0.001063	0.376303
	BRD-K19103580	0.573304	0.0011327	0.400977
	NVP-231	0.566185	0.00133844	0.473807
	CR-1-31B	0.562625	0.00145301	0.514367
	crizotinib	0.560845	0.00151344	0.535759
	ciclopirox	0.551947	0.00184961	0.654763
	valdecoxib	0.551947	0.00184961	0.654763
	fingolimod	0.550612	0.00190526	0.674464
	MLN2238	0.534594	0.00269567	0.954269
	indisulam	0.512792	0.00421873	1
	BMS-195614	0.508343	0.0046074	1
	Mdivi-1	0.500334	0.005385	1
	azacitidine	0.497664	0.00566808	1
	Repligen-136	0.494105	0.00606532	1
	linsitinib	0.493215	0.00616828	1
	daporinad	0.48743	0.00687471	1
	PL-DI	0.48743	0.00687471	1
	cerulenin	0.486096	0.00704721	1
	BMS-754807	0.471858	0.00912974	1
	MGCD-265	0.466963	0.0099571	1
	BRD-K45681478	0.462959	0.0106806	1
	BRD1835	0.462069	0.0108473	1
	CAY10618	0.449611	0.0134224	1
	navitoclax	0.448721	0.0136246	1
	ML258	0.448276	0.0137266	1
	NSC632839	0.447386	0.0139326	1
	necrostatin-7	0.442047	0.015224	1
	piperlongumine	0.439377	0.0159066	1
	ML311	0.436263	0.0167351	1
	entinostat	0.424249	0.0202777	1
	erlotinib	0.423804	0.02042	1
	SB-743921	0.4198	0.0217391	1
	nelarabine	0.41713	0.0226572	1
	itraconazole	0.413571	0.0239313	1
	KU-0060648	0.410011	0.0252641	1
	KU-60019	0.402447	0.0283008	1
	linifanib	0.401112	0.0288667	1
	SRT-1720	0.400667	0.0290574	1
	JQ-1	0.395328	0.0314274	1
	bardoxolone-methyl	0.387764	0.0350542	1
	tipifarnib-P1	0.383315	0.0373426	1
	GMX-1778	0.380645	0.038773	1
	BRD-K02251932	0.372191	0.0435988	1
	brivanib	0.370412	0.0446741	1
	mitomycin	0.369522	0.0452198	1
	BMS-536924	0.364182	0.0486074	1
	niclosamide	-0.365072	0.0480291	1
	doxorubicin	-0.375306	0.0417674	1
	tacrolimus	-0.37842	0.0399987	1
	etomoxir	-0.383315	0.0373426	1
	tandutinib	-0.391769	0.0330938	1
	IU1	-0.397998	0.0302233	1
	nintedanib	-0.400667	0.0290574	1
	ruxolitinib	-0.401112	0.0288667	1
	chlorambucil	-0.407341	0.0263035	1
	PRL-3-inhibitor-I	-0.408231	0.0259532	1
	fluvastatin	-0.423804	0.02042	1
	NSC23766	-0.425584	0.0198556	1
	BMS-270394	-0.430478	0.01837	1
	CAY10594	-0.445606	0.0143524	1
	ML162	-0.453615	0.0125437	1
	lovastatin	-0.453615	0.0125437	1
	ouabain	-0.454505	0.0123552	1
	BRD-K92856060	-0.45495	0.0122619	1
	bendamustine	-0.458065	0.0116249	1
	BRD-A02303741	-0.459844	0.0112736	1
	CI-976	-0.462069	0.0108473	1
	PI-103	-0.468298	0.00972538	1
	PIK-93	-0.478532	0.00809627	1
	BRD-K33199242	-0.484316	0.00728297	1
	AC55649	-0.486986	0.00693181	1
	BRD-K66532283	-0.48743	0.00687471	1
	OSI-027	-0.489655	0.00659522	1
	silmitasertib	-0.503003	0.00511415	1
	SMER-3	-0.513237	0.00418146	1
	BRD-K02492147	-0.519911	0.0036556	1
	simvastatin	-0.521691	0.00352541	1
	necrostatin-1	-0.523471	0.00339926	1
	olaparib	-0.52703	0.0031586	1
	quizartinib	-0.542158	0.00229274	0.811631
	nilotinib	-0.547497	0.00204081	0.722448
	CHIR-99021	-0.573749	0.00112082	0.396769
	SID-26681509	-0.585762	0.000838454	0.296813
	nutlin-3	-0.590656	0.000742648	0.262897
	serdemetan	-0.591546	0.0007263	0.25711
	ML210	-0.593771	0.000686802	0.243128
	PLX-4720	-0.59822	0.000613414	0.217149
	pyrazolanthrone	-0.60178	0.00055975	0.198152
	NSC48300	-0.603115	0.000540715	0.191413
	PYR-41	-0.624917	0.000300722	0.106456
	IC-87114	-0.627586	0.000279056	0.0987858
	SR1001	-0.630701	0.000255526	0.0904562
	GANT-61	-0.632925	0.000239808	0.084892
	bexarotene	-0.642714	0.000180316	0.0638319
	cytochalasin-B	-0.650278	0.000143696	0.0508684
	vemurafenib	-0.656062	0.000120303	0.0425873
	AT7867	-0.666296	8.71e-05	0.0308334
	sildenafil	-0.667631	8.34e-05	0.0295236
	CAY10576	-0.67475	6.61e-05	0.0233994
	NVP-BSK805	-0.682314	5.12e-05	0.0181248
	dasatinib	-0.683648	4.9e-05	0.017346
	AM-580	-0.689878	3.95e-05	0.013983
	SJ-172550	-0.710345	1.89e-05	0.0066906
	UNC0638	-0.721913	1.22e-05	0.0043188
	CCT036477	-0.736151	7.14e-06	0.00252756
	DNMDP	-0.749499	4.37e-06	0.00154698
	XL765	-0.751279	4.1e-06	0.0014514
	TG-101348	-0.752614	3.92e-06	0.00138768
	tamatinib	-0.759733	3.08e-06	0.00109032
	SKI-II	-0.766852	2.48e-06	0.00087792
	ML239	-0.775751	1.95e-06	0.0006903
	TGX-221	-0.77842	1.83e-06	0.00064782
	BRD-K37390332	-0.783315	1.64e-06	0.00058056
	NSC30930	-0.811791	1.08e-06	0.00038232
	ML083	-0.811791	1.08e-06	0.00038232
	AZD6482	-0.814016	1.06e-06	0.00037524
	GSK-3-inhibitor-IX	-0.81802	1.01e-06	0.00035754
	IPR-456	-0.82158	9.77e-07	0.000345858
	TG-100-115	-0.825584	9.38e-07	0.000332052
	CAL-101	-0.866073	5.58e-07	0.000197532
	fumonisin-B1	-0.878532	4.42e-07	0.000156468
	BRD9647	-0.885651	3.79e-07	0.000134166
	MK-0752	-0.907008	2.08e-07	7.3632e-05
